# Supplementary material for: Phytohormone profiling in an evolutionary framework
Source: Nat Commun. 2024 May 8;15:3875. doi: 10.1038/s41467-024-47753-z (PMC11079000; doi:10.1038/s41467-024-47753-z)
Supplement: Supplementary file 4 — Supplementary Data 1 [file 41467_2024_47753_MOESM4_ESM.xlsx]

## Sheet: Supplementary Data 1
Supplementary Data 1 | List of analyzed strains
Division	Group/Class	Species		Strain ID	Medium		Biomass harvesting method	Biomass sample avg, proliferative [mg]	Total biomass avg, proliferative [mg]	Total medium, proliferative [g]	Biomass sample avg, stationary [mg]	Total biomass avg, stationary [mg]	Total medium, stationary [g]
Chlorophyta	Prasinophyta / Picocystophyceae	Picocystis salinarum		CAUP M301	C + sea salt 20g/l	liquid	centrifugation	11 ±2	34 ±5	30	n.a.	n.a.	n.a.
Chlorophyta	Ulvophyceae	Trentepohlia annulata		SAG 20.94	BBM, tripled nitrate	agar, 1.5% w/v	scraping	11 ±1	71 ±8	30	n.a.	n.a.	n.a.
Chlorophyta	Trebouxiophyceae	Chlorella sorokiniana		UTEX 1602	C	agar, 1.5% w/v	scraping	38 ±0	46 ±2	60	45 ±6	67 ±8	30
Chlorophyta	Chlorophyceae	Desmodesmus communis		CAUP H522	BBM, tripled nitrate	liquid	centrifugation	26 ±6	100 ±17	30	n.a.	n.a.	n.a.
Streptophyta	Mesostigmatophyceae	Mesostigma viride		NIES-995	C	liquid	centrifugation	38 ±6	43 ±5	30	35 ±4	80 ±12	30
Streptophyta	Mesostigmatophyceae	Mesostigma viride		CCAC-1140	C + soil extract	liquid	centrifugation	21 ±7	27 ±8	60	47 ±2	50 ±6	30
Streptophyta	Chlorokybophyceae	Chlorokybus cerffii (form. C. atmophyticus)		SAG 34.98	C + soil extract	agar, 1.5% w/v	scraping & filtration	38 ±6	125 ±10	60	46 ±3	272 ±32	30
Streptophyta	Chlorokybophyceae	Chlorokybus melkonianii (form. C. atmophyticus)		CCAC-0220	C + soil extract	agar, 1.5% w/v	scraping & filtration	47 ±2	144 ±31	30	n.a.	n.a.	n.a.
Streptophyta	Klebsormidiophyceae	Interfilum paradoxum		NIES-2180	MBM+Peptone	agar, 1.5% w/v	scraping	47 ±2	57 ±4	30	48 ±1	71 ±1	30
Streptophyta	Klebsormidiophyceae	Klebsormidium nitens		NIES-2285	C	agar, 1.5% w/v	scraping	44 ±2	70 ±3	30	49 ±2	115 ±4	30
Streptophyta	Charophyceae	Chara braunii	thalli (no rhizoids)	NIES-1604	SWCN-4 (modified)	liquid	scissors	27 ±9	30 ±10	40	37 ±8	40 ±8	40
Streptophyta	Coleochaetophyceae	Coleochaete scutata		NIES-4262	C	liquid	filtration	50 ±11	53 ±11	60	46 ±4	95 ±24	30
Streptophyta	Coleochaetophyceae	Coleochaete scutata		CCAC-0493	C	liquid	filtration	39 ±6	50 ±18	30	42 ±3	50 ±5	30
Streptophyta	Zygnematophyceae	Mesotaenium endlicherianum		SAG 12.97	BBM, tripled nitrate	agar, 1.5% w/v	scraping & filtration	21 ±6	23 ±6	60	46 ±1	56 ±9	30
Streptophyta	Zygnematophyceae	Closterium peracerosum-strigosum-littorale complex		NIES-67	C	liquid	centrifugation	84 ±10	n.a.	60	81 ±11	n.a.	30
Streptophyta	Zygnematophyceae	Spirogyra sp.		SAG 170.80	BBM + soil extract	liquid	filtration	23 ±15	121 ±24	31	46 ±1	198 ±10	31
Streptophyta	Zygnematophyceae	Mougeotia scalaris		SAG 164.80	BBM + soil extract	liquid	filtration	25 ±12	135 ±25	35	44 ±2	481 ±57	31
Streptophyta	Bryophyta / Setaphyta / Marchantiopsida	Marchantia polymorpha	apical thallus parts	Tak-1 (Takaragaike-1, male)	1/2 Gamborg	agar, 1.2% w/v	tweezers	36 ±5	746 ±246	25 ±2	n.a.	n.a.	n.a.
Streptophyta	Bryophyta / Setaphyta / Bryopsida	Physcomitrium patens	protonema	Gransden	BCDAT	agar, 0.6% w/v	scraping	25 ±2	500 ±42	32 ±6	n.a.	n.a.	n.a.
			gametophores				tweezers	24 ±2	544 ±83	22 ±3	n.a.	n.a.	n.a.
Streptophyta	Tracheophyta / Lycophyta / Lycopodiopsida	Selaginella uncinata	shoots	Comenius, original strain	1/2 Murashige-Skoog (no sugar)	agar, 1.2% w/v	scissors	18 ±6	390 & 780 (2 plates)	13 & 23	n.a.	n.a.	n.a.
			rhizophores				scissors	14 ±3			n.a.	n.a.	n.a.
