# Supplementary material for: Phytohormone profiling in an evolutionary framework
Source: Nat Commun. 2024 May 8;15:3875. doi: 10.1038/s41467-024-47753-z (PMC11079000; doi:10.1038/s41467-024-47753-z)
Supplement: Supplementary file 5 — Supplementary Data 2 [file 41467_2024_47753_MOESM5_ESM.xlsx]

## Sheet: Supplementary Data 2
Supplementary Data 2 | List of analytes with internal standards used and corresponding MRM transitions
Hormone type	Abbreviation	Full name	Internal standard	Quantifier			Qualifier			Polarity	Empirical formula	Molar mass
				Prec ion	Prod ion	CE (V)	Prec ion	Prod ion	CE (V)
Auxins	IAA	indole-3-acetic acid	13C6-IAA	174	130	8	174	128	20	Positive	C10H9N1O2	175.19
	IAA-Asp	IAA-aspartate	(2H5)(15N1)-IAA-Asp	291	130	32	291	103	60	Positive	C14H14N2O5	290.28
	IAA-Glu	IAA-glutamate	(2H5)(15N1)-IAA-Glu	305	130	44	305	148	16	Positive	C17H20N2O5	332.36
	IAA-Ala	IAA-alanine	2H5-IAA-GE+Am	247	130	16	247	90	8	Positive	C13H14N2O3	246.27
	IAA-Leu	IAA-leucine	2H6-iPR	289	130	48	289	86	16	Positive	C16H20N2O3	288.35
	IAA-Val	IAA-valine	2H6-iPR	275	130	36	275	118	12	Positive	C15H18N2O3	274.32
	IAA-Trp	IAA-tryptophan	2H6-iPR	362	130	40	362	188	24	Positive	C21H19N3O3	361.4
	IAA-Phe	IAA-Phenylalanine	2H6-iPR	323	130	36	323	166	12	Positive	C19H18N2O3	322.37
	IAA-GE	IAA-glucose ester	2H5-IAA-GE+Am	355	176	12	355	130	48	Positive	C16H19N1O7	337.33
	OxIAA	2-oxo-IAA	2H4-OxIAA	192	146	12	192	128	32	Positive	C10H9N1O3	191.19
	OxIAA-Asp	oxIAA-aspartate	2H5-tZ7G	307	146	25	307	128	50	Positive	C14H14N2O6	306.28
	OxIAA-GE	oxIAA-glucose ester	2H4-OxIAA	371	192	8	371	146	36	Positive	C16H19N1O6	353.33
	I3A	indole-3-aldehyde	2H6-iP	146	118	16	146	91	25	Positive	C9H7N1O1	145.16
	IAM	Indole-3-acetamide	(2H5)(15N1)-IAM	175	130	8	175	77	56	Positive	C10H10N2O1	174.2
Cytokinins (CK)	tZ	trans-zeatin	2H5-tZ	220	136	20	220	119	44	Positive	C10H13N5O1	219.25
	tZR	trans-zeatin riboside	2H5-tZR	352	220	20	352	136	32	Positive	C15H21N5O5	351.37
	tZ7G	trans-zeatin-7-glucoside	2H5-tZ7G	382	220	24	382	136	44	Positive	C16H23N5O6	381.39
	tZ9G	trans-zeatin-9-glucoside	2H5-tZ9G	382	220	24	382	136	44	Positive	C16H23N5O6	381.39
	tZOG	trans-zeatin-O-glucoside	2H5-tZOG	382	220	24	382	136	44	Positive	C16H23N5O6	381.39
	tZROG	trans-zeatin riboside -O-glucoside	2H5-tZROG	514	220	32	514	136	44	Positive	C21H31N5O10	513.51
	tZRMP	trans-zeatin riboside monophosphate	2H5-tZRMP	432	220	20	432	136	40	Positive	C15H22N5O8P1	431.34
	DZ	dihydrozeatin	2H3-DZ	222	136	24	222	148	24	Positive	C10H15N5O1	221.26
	DZR	dihydrozeatin riboside	2H3-DZR	354	222	20	354	148	40	Positive	C15H23N5O5	353.38
	cZ	cis-zeatin	15N4-cZ	220	136	20	220	119	44	Positive	C10H13N5O1	219.25
	cZR	cis-zeatin riboside	2H3-DZR	352	220	20	352	136	32	Positive	C15H21N5O5	351.37
	cZOG	cis-zeatin-O-glucoside	2H3-DZ9G	382	220	24	382	136	44	Positive	C16H23N5O6	381.39
	cZROG	cis-zeatin riboside -O-glucoside	2H5-tZROG	514	220	32	514	136	44	Positive	C21H31N5O10	513.51
	cZRMP	cis-zeatin riboside monophosphate	2H3-DZRMP	432	220	20	432	136	40	Positive	C15H22N5O8P1	431.34
	iP	isopentenyl adenine	2H6-iP	204	136	12	204	148	12	Positive	C10H13N5	203.25
	iPR	isopentenyl adenosine	2H6-iPR	336	204	16	336	136	32	Positive	C15H21N5O4	335.37
	iP7G	isopentenyl adenine-7-glucoside	2H6-iP7G	366	204	20	366	136	36	Positive	C16H23N5O5	365.39
	iP9G	isopentenyl adenine-9-glucoside	2H6-iP9G	366	204	20	366	136	36	Positive	C16H23N5O5	365.39
	iPRMP	isopentenyl adenosine monophosphate	2H6-iPRMP	416	204	20	416	148	36	Positive	C15H22N5O7P1	415.3
	MeS-Z	2-methylthio zeatin	2H6-iPR	266	182	20	266	134	40	Positive	C11H15N5O1S1	265.34
	MeS-ZR	2-methylthio zeatin riboside	2H6-iP	398	182	40	398	266	24	Positive	C16H23N5O5S1	397.46
	MeS-iP	2-methylthio isopentenyl adenosine	2H6-iPR	250	182	20	250	134	36	Positive	C16H23N5O4S1	381.46
	MeS-iPR	2-methylthio isopentenyl adenosine	2H6-iPR	382	182	32	382	250	20	Positive	C16H23N5O4S1	381.46
Abscisic acid	ABA	abscisic acid	2H6-ABA	263	153	12	263	204	24	Negative	C15H20O4	264.32
	ABA-Me	abscisic acid methyl ester	2H5-JA	277	245	12	277	230	24	Negative	C16H22O4	278.32
	ABA-GE	ABA-glucose ester	2H3-PA	425	263	4	425	219	28	Negative	C21H30O9	426.47
	PA	phaseic acid	2H3-PA	279	205	12	279	139	12	Negative	C15H20O5	280.31
	DPA	dihydrophaseic acid	2H3-DPA	281	171	16	281	237	12	Negative	C15H22O5	282.3
	7OH-ABA	7-hydroxy-ABA	2H3-PA	279	151	20	279	205	12	Negative	C15H20O5	280.32
	9OH-ABA	9-hydroxy-ABA	2H3-PA	279	205	12	279	139	12	Negative	C15H20O5	280.32
	NeoPA	Neophaseic acid	2H6-ABA	279	205	12	279	137	16	Negative	C15H22O5	282.3
Jasmonates	JA	jasmonic acid	2H5-JA	209	59	12	209	41	56	Negative	C12H18O3	210.28
	JA-Ile	JA-isoleucine	2H5-JA	322	130	20	322	128	20	Negative	C18H29N1O4	323.44
	OPDA	12-oxo-phytodienoic acid	2H5-JA	291	165	20	291	273	20	Negative	C18H28O3	292.42
	dnOPDA	dinor-OPDA	2H5-JA	263	191	15	263	59	15	Negative	C16H24O3	264.37
Phenolics	SA	salicylic acid	2H4-SA	137	93	40	137	65	28	Negative	C7H6O3	138.12
	BA	benzoic acid	2H3-PA	121	77	8	n.a.	n.a.	n.a.	Negative	C7H6O2	122.12
	PAA	phenylacetic acid	2H3-PA	135	91	4	135	32	16	Negative	C8H8O2	136.15
	PAAM	phenylacetamide	15N4-cZ	136	91	24	136	44	48	Negative	C8H9N1O1	135.18
	SinAc	sinapic acid	2H3-PA	223	149	16	223	164	12	Negative	C11H12O5	224.21
Brassinosteroids (BR)	epi-Br	epi-brassinolide	2H6-iPR	481	315	15	481	95	40	Positive	C28H48O6	480.69
	CS	castasterone	2H6-iPR	447	95	30	447	297	20	Positive	C28H48O5	464.69
Strigolactones (SL)	strigol	strigol-H2O	2H6-iPR	329	215	5	329	199	25	Positive	C19H22O6	346.38
	5-deoxy-strigol		2H6-iPR	331	216	15	331	97	20	Positive	C19H22O5	330.38
	ORB	epi-orobanchol	2H6-iPR	347	233	10	347	205	20	Positive	C19H22O6	346.38
Gibberellins (GA)	GA1		2H2-GA1	347	259	20	347	273	32	Negative	C19H24O6	348.4
	GA3		2H2-GA1	345	239	16	345	143	44	Negative	C19H22O6	346.38
	GA4		2H2-GA4	331	257	28	331	225	16	Negative	C19H24O5	332.4
	GA5		2H2-GA19	329	145	24	329	285	12	Negative	C19H22O5	330.38
	GA7		2H2-GA12	329	223	20	329	211	32	Negative	C19H22O5	330.38
	GA8		2H2-GA8	363	275	16	363	58	28	Negative	C19H24O7	364.4
	GA9		2H2-GA12	315	271	24	315	253	28	Negative	C19H24O4	316.4
	GA12		2H2-GA12	331	269	32	331	201	44	Negative	C20H28O4	332.44
	GA19		2H2-GA19	361	273	32	361	317	28	Negative	C20H26O6	362.43
	GA20		2H2-GA19	331	287	16	331	243	16	Negative	C19H24O5	332.4
	GA24		2H2-GA12	345	257	28	345	301	24	Negative	C20H26O5	346.43
	GA29		2H2-GA8	347	259	12	347	303	20	Negative	C19H24O6	348.4
	GA53		2H2-GA53	347	303	28	347	259	16	Negative	C20H28O5	348.44
