# Supplementary material for: Phytohormone profiling in an evolutionary framework
Source: Nat Commun. 2024 May 8;15:3875. doi: 10.1038/s41467-024-47753-z (PMC11079000; doi:10.1038/s41467-024-47753-z)
Supplement: Supplementary file 6 — Supplementary Data 3 [file 41467_2024_47753_MOESM6_ESM.xlsx]

## Sheet: Supplementary Data 3
Supplementary Data 3 | LC/MS raw data and calculation of concentrations of compounds analyzed in biomass, culture media, and control media (blank)
Data obtained by LC/MS-QQQ (MRM) analysis
								A	calculated amount of compound (pmol per gram or millilitre)
				A = (B*E)/(C*D)				B	amount of internal standard added to the sample extract (pmol)							B = 1 pmol
								C	amount of sample ( grams or millilitres)
								D	compound to internal standard response ratio at unit amount (i.e. of 1 pmols each)
								E	measured compound to internal standard response ratio in the sample
					A = calculated amount of compound (concentration in pmol per gram or millilitre)																																					E = measured compound to internal standard response ratio in the sample - data in the matrix
Species (strain)	Type	Culture stage	Sample size (n)	Repetition	Abscisic acid			Auxins (and structuraly similar indoles)									Cytokinins																	Jasmonates				Phenolics				D = compound to internal standard response ratio at unit amount (i.e. of 1 pmols each)		3.5572	2.608	1.42857	2.44374	36.9726	0.578979
		(P-proliferative; S-stationary)			ABA	PA	DPA	IAA	IAM	oxIAA	IAA-Glu	IAA-Asp	oxIAA-Asp	IAA-GE	oxIAA-GE	I3A	tZ	tZR	tZRMP	tZOG	tZROG	cZ	cZR	cZRMP	cZOG	cZROG	iP	iPR	iPRMP	MeS-Z	MeS-ZR	MeS-iP	MeS-iPR	JA	JA-Ile	OPDA	dnOPDA	SA	PAA	PAAM	BA	C = amount of sample ( grams or millilitres)		ABA	PA	DPA	IAA	IAM	oxIAA
Picocystis salinarum (CAUP M302)	biomass	P	3	a	0	0	0	6.29812	0.157759	0.63393	0	0	0	0	0	14.532	0	0	0	0	0	0	0.158798	3.13874	0	0	6.70327	0.318522	1.46738	0.107077	1.16493	0	0.502761	0	0	0	0	37.4309	104.655	14.9389	910.627	0.013		0	0	0	0.200083	0.0758258	0.00477142
	biomass	P		a	0	0	0	12.9814	0.146085	0.786454	0	0	0	0	0	14.4196	0	0	0	0	0	0	0.143235	2.78609	0	0	6.42888	0.264775	1.5081	0.169589	1.33673	0	1.0289	0	0	0	0	31.0508	99.7403	13.5042	713.879	0.013		0	0	0	0.412403	0.0702147	0.00591943
	biomass	P		b	0	0	0	0	0	0	0	0	0	0	0	0	0	0	0	0	0	0	0	0	0	0	0	0	0	0	0	0	0	0	0	0	0	0	0	0	0	0.011		0	0	0	0	0	0
	biomass	P		b	0	0	0	0	0	0	0	0	0	0	0	0	0	0	0	0	0	0	0	0	0	0	0	0	0	0	0	0	0	0	0	0	0	0	0	0	0	0.011		0	0	0	0	0	0
	biomass	P		c	0	0	0	0	0.25049	6.6684	0	0	0	0	0	30.1351	0	0	0	0	0	0	0.158843	3.70307	0	0	6.77226	0.336033	1.49892	0.181628	1.83668	0	1.01798	0	0	0	0	43.4605	189.027	16.9093	1903.61	0.01		0	0	0	0	0.0926127	0.0386086
	biomass	P		c	0	0	0	0	0.0859085	6.83853	0	0	0	0	0	29.9557	0	0	0	0	0	0	0.254834	4.25431	0	0	7.65631	0.340854	2.0062	0.17927	1.83011	0	2.78792	0	0	0	0	47.9454	190.421	18.8413	1545.95	0.01		0	0	0	0	0.0317626	0.0395937
	medium	P	3	a	0	0	0	0	0	0	0	0	0	0	0	0	0	0	0	0	0	0	0	0	0	0	1.06099	0	0	0	0	0	0	0	0	0	0	0	0	0	67.5475	0.1		0	0	0	0	0	0
	medium	P		a	0	0	0	0	0	0	0	0	0	0	0	0	0	0	0	0	0	0	0	0	0	0	1.31365	0	0	0.0470647	0	0	0	0	0	0	0	0	0	0	26.8645	0.1		0	0	0	0	0	0
	medium	P		b	0	0	0	0	0	0	0	0	0	0	0	0	0	0	0	0	0	0	0	0	0	0	0	0	0	0	0	0	0	0	0	0	0	0	0	0	0	0.1		0	0	0	0	0	0
	medium	P		b	0	0	0	0	0	0	0	0	0	0	0	0	0	0	0	0	0	0	0	0	0	0	0	0	0	0	0	0	0	0	0	0	0	0	0	0	0	0.1		0	0	0	0	0	0
	medium	P		c	0	0	0	0	0	0	0	0	0	0	0	0	0	0	0	0	0	0	0	0	0	0	0	0	0	0	0	0	0	0	0	0	0	0	0	0	0	0.1		0	0	0	0	0	0
	medium	P		c	0	0	0	0	0	0	0	0	0	0	0	0	0	0	0	0	0	0	0	0	0	0	1.09309	0	0	0	0	0	0	0	0	0	0	0	0	0	0	0.1		0	0	0	0	0	0
	blank	P	2	a	0	0	0	0	0	0	0	0	0	0	0	0	0	0	0	0	0	0	0	0	0	0	0	0	0	0	0	0	0	0	0	0	0	0	0	0	0	0.1		0	0	0	0	0	0
	blank	P		a	0	0	0	0	0	0	0	0	0	0	0	0	0	0	0	0	0	0	0	0	0	0	0	0	0	0	0	0	0	0	0	0	0	0	0	0	5.18846	0.1		0	0	0	0	0	0
	blank	P		b	0	0	0	0	0	0	0	0	0	0	0	0	0	0	0	0	0	0	0	0	0	0	0	0	0	0	0	0	0	0	0	0	0	0	0	0	5.922	0.1		0	0	0	0	0	0
	blank	P		b	0	0	0	0	0	0	0	0	0	0	0	0	0	0	0	0	0	0	0	0	0	0	0	0	0	0	0	0	0	0	0	0	0	0	0	0	0	0.1		0	0	0	0	0	0
Trentepohlia annulata (SAG 20.94)	biomass	P	3	a	0	0	0	8.88517	0	3.76043	0	0	0	0	0	13.4968	0	0	0	0	0	0	0.245467	0	0	0	0.124929	0	0	0.140657	0	0	0	0	0	0	0	33.6253	200.091	105.319	1322.97	0.012		0	0	0	0.260557	0	0.0261265
	biomass	P		a	0	0	0	0	0	0	0	0	0	0	0	0	0	0	0	0	0	0	0	0	0	0	0	0	0	0	0	0	0	0	0	0	0	0	0	0	0	0.012		0	0	0	0	0	0
	biomass	P		b	0	0	0	0	0	3.64401	0	0	0	0	0	11.4893	0	0	0	0	0	0	0.311945	0	0	0	0.131261	0	0	0.0777147	0	0	0	0	0	0	0	41.0252	236.98	101.293	1052.71	0.01		0	0	0	0	0	0.0210981
	biomass	P		b	0	0	0	6.07633	0	3.63566	0	0	0	0	0	10.5147	0	0	0	0	0	0	0.32167	0	0	0	0.261927	0	0	0.141612	0	0	0	0	0	0	0	36.404	176.794	94.7782	758.588	0.01		0	0	0	0.14849	0	0.0210497
	biomass	P		c	0	0	0	9.62162	0	3.65693	0	0	0	0	0	9.29271	0	0	0	0	0	0	0.243477	0	0	0	0.236901	0	0	0.0970107	0	0	0	0	0	0	0	30.8738	193.281	82.0985	1505.81	0.01		0	0	0	0.235128	0	0.0211729
	biomass	P		c	0	0	0	10.1924	0	3.51879	0	0	0	0	0	9.08145	0	0	0	0	0	0	0.18114	0	0	0	0.257751	0	0	0.101686	0	0	0	0	0	0	0	43.4397	177.288	86.6766	1313.06	0.01		0	0	0	0.249075	0	0.020373
	medium	P	3	a	0	0	0	0	0	3.44239	0	0	0	0	0	5.45668	0	0	0	0	0	0.0598444	0.0160073	0	0	0	0.0553942	0	0	0.0536332	0	0	0	0	0	0	0	32.9412	143.451	17.5807	147.938	0.028		0	0	0	0	0	0.055806
	medium	P		a	0	0	0	0	0	3.39985	0	0	0	0	0	5.48515	0	0	0	0	0	0.0634456	0.0151979	0	0	0	0.0199756	0	0	0.0415153	0	0	0	0	0	0	0	29.6057	133.986	18.0528	162.256	0.028		0	0	0	0	0	0.0551163
	medium	P		b	0	0	0	0	0	3.63763	0	0	0	0	0	4.16271	0	0	0	0	0	0.0672305	0.0275047	0	0	0	0.0515361	0	0	0.0380505	0	0	0	0	0	0	0	21.4104	168.426	21.8834	154.896	0.029		0	0	0	0	0	0.0610773
	medium	P		b	0	0	0	0	0	3.71477	0	0	0	0	0	4.03071	0	0	0	0	0	0.0587827	0.0262242	0	0	0	0.0942062	0	0	0.0447896	0	0	0	0	0	0	0	24.4889	193.831	22.3571	170.002	0.029		0	0	0	0	0	0.0623724
	medium	P		c	0	0	0	0	0	2.71955	0	0	0	0	0	3.00834	0	0	0	0	0	0.0511848	0.0180855	0	0	0	0.0352993	0	0	0.0291675	0	0	0	0	0	0	0	23.298	102.056	16.6186	61.453	0.025		0	0	0	0	0	0.039364
	medium	P		c	0	0	0	0	0	2.6949	0	0	0	0	0	2.87274	0	0	0	0	0	0.0550783	0.0167718	0	0	0	0.0418025	0	0	0.0399345	0	0	0	0	0	0	0	18.9665	29.1785	17.0804	66.7106	0.025		0	0	0	0	0	0.0390072
	blank	P	2	a	0	0	0	0	0	3.52926	0	0	0	0	0	3.45839	0	0	0	0	0	0.0323047	0.0335865	0	0	0	0.0661352	0	0	0	0	0	0	0	0	0	0	28.849	145.7	25.2244	188.999	0.025		0	0	0	0	0	0.0510842
	blank	P		a	0	0	0	0	0	3.44167	0	0	0	0	0	3.53471	0	0	0	0	0	0.0308341	0.0295816	0	0	0	0.0431234	0.0298776	0	0	0	0	0	0	0	0	0	24.8794	145.089	23.9734	212.767	0.025		0	0	0	0	0	0.0498164
	blank	P		b	0	0	0	0	0	5.86044	0	0	0	0	0	2.08049	0	0	0	0	0	1.65927	0.028664	0	0	0	0.876418	0.0472922	0	0.0637697	0.343059	0	0	0	0	0	0	27.6111	108.619	32.6236	49.5434	0.029		0	0	0	0	0	0.0983991
	blank	P		b	0	0	0	0	0	5.97856	0	0	0	0	0	1.97468	0	0	0	0	0	1.57042	0.0304182	0	0	0	0.800374	0.041839	0	0.0424539	0.363787	0	0	0	0	0	0	24.5157	123.327	30.9929	68.0103	0.029		0	0	0	0	0	0.100382
Desmodesmus communis (CAUP H522)	biomass	P	3	a	0	0	0	24.7443	4.90573	20.5408	0	0	0	0	0	372.083	0	0	0	0	0	1.25916	0.725081	4.08739	0	0	0.504152	0.0946295	0	1.23103	7.19245	0.162845	0.713753	0	0	0	0	16.7738	68.8477	7.40291	603.532	0.033		0	0	0	1.99547	5.98547	0.392458
	biomass	P		a	0	0	0	30.5369	4.59967	21.0721	0	0	0	0	0	381.602	0	0	0	0	0	1.36006	0.742378	5.07462	0	0	0.630918	0.105148	0	1.13947	7.44333	0.213218	0.885985	0	0	0	0	14.6978	52.7071	7.86559	457.274	0.033		0	0	0	2.4626	5.61204	0.402609
	biomass	P		b	0	0	0	18.8444	4.45332	44.1106	0	0	0	0	0	253.087	0	0	0	0	0	1.5235	0.912415	5.95802	0	0	0.718359	0.143676	0	1.58	8.77494	0.350381	1.46011	0	0	0	0	25.5008	80.1156	9.43505	855.502	0.024		0	0	0	1.10522	3.95162	0.612938
	biomass	P		b	0	0	0	19.7276	4.66662	41.0913	0	0	0	0	0	271.345	0	0	0	0	0	1.53379	0.934411	5.05821	0	0	0.784635	0.113001	0	1.43877	9.34667	0.355651	0.979126	0	0	0	0	27.9747	55.7079	11.1263	703.786	0.024		0	0	0	1.15702	4.14089	0.570984
	biomass	P		c	0	0	0	51.2011	12.3671	172.986	0	0	0	0	0	751.899	0	0	0	0	0	1.18221	0.374984	3.82956	0	0	0.442854	0.0701573	0.113269	0.926233	5.11211	0.0874659	0.838629	0	0	0	0	25.4973	45.5191	3.3745	152.311	0.022		0	0	0	2.75269	10.0594	2.20341
	biomass	P		c	0	0	0	0	13.1802	168.726	0	0	0	0	0	794.878	0	0	0	0	0	1.21483	0.360332	3.82523	0	0	0.501895	0.0735442	0.0859066	0.985451	5.84983	0.0917217	0.60869	0	0	0	0	23.8868	50.9763	3.54339	144.916	0.022		0	0	0	0	10.7208	2.14915
	medium	P	3	a	0	0	0	0	0	0	0	0	0	0	0	0	0	0	0	0	0	0	0	0	0	0	0	0	0	0	0	0	0	0	0	0	0	0	0	0	0	0.1		0	0	0	0	0	0
	medium	P		a	0	0	0	0	0	0.314615	0	0	0	0	0	0.824794	0	0	0	0	0	0	0.127034	0	0	0	0.190662	0.0387597	0	0.44595	1.5806	0	0	0	0	0	0	7.24918	0	0	10.6096	0.1		0	0	0	0	0	0.0182156
	medium	P		b	0	0	0	0	0	0.333636	0	0	0	0	0	0.699665	0	0	0	0	0	0.652621	0.0788966	0	0	0	0.20767	0.0254835	0	0.429226	1.13028	0	0	0	0	0	0	0.963582	0	0.282832	7.88669	0.1		0	0	0	0	0	0.0193168
	medium	P		b	0	0	0	0	0	0.333212	0	0	0	0	0	0.691878	0	0	0	0	0	0.692869	0.0746011	0	0	0	0.202513	0.0281603	0	0.425546	1.08262	0	0	0	0	0	0	5.5472	0	0.306107	7.89359	0.1		0	0	0	0	0	0.0192923
	medium	P		c	0	0	0	0	0	0.265599	0	0	0	0	0	0.617992	0	0	0	0	0	0.58515	0.0652907	0	0	0	0.167478	0.0218482	0	0.391067	0.912531	0	0	0	0	0	0	0	0	0.351631	8.46673	0.1		0	0	0	0	0	0.0153776
	medium	P		c	0	0	0	0	0	0.236803	0	0	0	0	0	0.650906	0	0	0	0	0	0.570345	0.0692913	0	0	0	0.181848	0.0270166	0	0.404286	0.862194	0	0	0	0	0	0	0	0	0.28686	8.56833	0.1		0	0	0	0	0	0.0137104
	blank	P	2	a	0	0	0	0	0	0.0835387	0	0	0	0	0	0.243503	0	0	0	0	0	0	0	0	0	0	0	0	0	0	0	0	0	0	0	0	0	0	0	0.3739	9.65215	0.1		0	0	0	0	0	0.00483672
	blank	P		a	0	0	0	0	0	0.040405	0	0	0	0	0	0.166735	0	0	0	0	0	0	0	0	0	0	0	0	0	0	0	0	0	0	0	0	0	0	0	0.411469	5.7854	0.1		0	0	0	0	0	0.00233936
	blank	P		b	0	0	0	0	0	0.0423997	0	0	0	0	0	0.388768	0	0	0	0	0	0	0	0	0	0	0	0	0	0	0	0	0	0	0	0	0	0	0	0.369124	5.75634	0.1		0	0	0	0	0	0.00245485
	blank	P		b	0	0	0	0	0	0.044627	0	0	0	0	0	0.241984	0	0	0	0	0	0	0	0	0	0	0	0	0	0	0	0	0	0	0	0	0	0	0	0.362609	5.9225	0.1		0	0	0	0	0	0.00258381
Chlorella sorokiniana (UTEX 1602)	biomass	P	3	a	0	0	0	12.9475	0.0483181	3.46133	0	0	0	0	0	1.3299	0	0	0	0	0	0.445826	3.60503	0	0	0	0.234053	1.28769	0	0.548393	1.04604	0.112385	0.354245	0	0	0	0	38.1465	89.6047	51.0383	59.6074	0.038		0	0	0	1.20233	0.067885	0.0761535
	biomass	P		a	0	0	0	13.763	0.0618067	3.42618	0	0	0	0	0	1.35177	0	0	0	0	0	0.421739	3.74078	0	0	0	0.224791	1.45298	0	0.606028	1.07445	0.109779	0.308234	0	0	0	0	52.9232	55.8964	50.8796	56.2267	0.038		0	0	0	1.27806	0.086836	0.07538
	biomass	P		b	0	0	0	17.599	0.0363538	2.91949	0	0	0	0	0	1.80799	0	0	0	0	0	0.334717	5.30412	0	0	0	0.147279	1.86624	0	0.481103	1.48101	0.159073	0.326721	0	0	0	0	35.553	59.7627	53.7644	46.787	0.038		0	0	0	1.63428	0.0510757	0.0642323
	biomass	P		b	0	0	0	15.6403	0.0376445	2.97852	0	0	0	0	0	1.66364	0	0	0	0	0	0.325198	5.04636	0	0	0	0.173991	1.71009	0	0.467293	1.51041	0.169356	0.225584	0	0	0	0	36.9646	52.0964	52.6799	40.7455	0.038		0	0	0	1.45239	0.0528891	0.065531
	biomass	P		c	0	0	0	18.5514	0.0470943	3.39952	0	0	0	0	0	3.01279	0	0	0	0	0	0.390586	5.78342	0	0	0	0.439978	2.1307	0	0.591924	2.07733	0.375245	0.308913	0	0	0	0	67.8173	114.802	50.9948	129.84	0.038		0	0	0	1.72273	0.0661656	0.0747935
	biomass	P		c	0	0	0	16.7017	0.0395011	3.80104	0	0	0	0	0	2.65245	0	0	0	0	0	0.387071	5.33061	0	0	0	0.347089	1.84554	0	0.60303	2.08849	0.298595	0.350851	0	0	0	0	69.249	131.002	55.3799	117.545	0.038		0	0	0	1.55095	0.0554975	0.0836275
	medium	P	3	a	0	0	0	0	0.0336685	2.49454	0	0	0	0	0	0.419023	0	0	0	0	0	0.238095	0.586776	0	0	0	0.102545	0.210678	0	0.518865	0.11838	0	0	0	0	0	0	13.8621	75.9774	49.5359	54.1116	0.0461		0	0	0	0	0.0573859	0.0665817
	medium	P		a	0	0	0	0	0.0332842	2.7542	0	0	0	0	0	0.408384	0	0	0	0	0	0.231691	0.602426	0	0	0	0.148187	0.281803	0	0.574208	0.111213	0	0	0	0	0	0	11.9121	98.9455	46.9196	59.6084	0.0461		0	0	0	0	0.0567308	0.0735122
	medium	P		b	0	0	0	0	0.0495539	3.26839	0	0	0	0	0	0.387832	0	0	0	0	0	0.35876	0.805905	0	0	0	0.331309	0.34266	0	0.783678	0.14728	0	0	0	0	0	0	34.5633	106.516	48.8529	112.117	0.0474		0	0	0	0	0.0868433	0.0896964
	medium	P		b	0	0	0	0	0.0250615	3.13537	0	0	0	0	0	0.40715	0	0	0	0	0	0.328246	0.763211	0	0	0	0.34727	0.297506	0	0.753912	0.144061	0	0	0	0	0	0	8.34313	98.3712	50.2579	104.078	0.0474		0	0	0	0	0.0439203	0.0860459
	medium	P		c	0	0	0	0	0.0166461	2.07134	0	0	0	0	0	0.138706	0	0	0	0	0	0.210244	0.549123	0	0	0	0.169528	0.20428	0	0.504692	0.0762325	0	0	0	0	0	0	0	35.1313	31.4536	28.4271	0.0476		0	0	0	0	0.0292954	0.0570848
	medium	P		c	0	0	0	0	0.0332546	2.12132	0	0	0	0	0	0	0	0	0	0	0	0	0.605779	0	0	0	0.335509	0.185104	0	0.552625	0.0647273	0	0	0	0	0	0	0	26.777	35.1714	31.6245	0.0476		0	0	0	0	0.0585247	0.0584623
	blank	P	2	a	0	0	0	0	0	1.88791	0	0	0	0	0	0.592949	0	0	0	0	0	0	0	0	0	0	0.0706484	0	0	0	0	0	0	0	0	0	0	19.1086	72.8552	39.1873	65.9008	0.0404		0	0	0	0	0	0.0441598
	blank	P		a	0	0	0	0	0	1.90186	0	0	0	0	0	0.54582	0	0	0	0	0	0	0	0	0	0	0.106391	0	0	0	0	0	0	0	0	0	0	20.3979	58.5738	37.1921	68.0057	0.0404		0	0	0	0	0	0.0444859
	blank	P		b	0	0	0	0	0	1.89767	0	0	0	0	0	0.581545	0	0	0	0	0	0	0	0	0	0	0.106411	0	0	0	0	0	0	0	0	0	0	15.1895	73.2005	41.4388	67.6484	0.0442		0	0	0	0	0	0.048563
	blank	P		b	0	0	0	0	0	1.88897	0	0	0	0	0	0.491352	0	0	0	0	0	0	0	0	0	0	0.085246	0	0	0	0	0	0	0	0	0	0	10.976	70.0849	40.7991	62.203	0.0442		0	0	0	0	0	0.0483404
	biomass	S	3	a	0	0	0	32.7962	0.0997602	2.83889	0	0	0	0	0	2.25212	0	0	0	0	0	1.22861	8.07647	0	0	0	0.549997	2.3351	0	1.8405	1.86565	0.214965	0.915349	0	0	0	0	34.8514	53.5506	41.197	21.8248	0.048		0	0	0	3.84698	0.177043	0.0788956
	biomass	S		a	0	0	0	22.5437	0.102349	2.69872	0	0	0	0	0	2.19074	0	0	0	0	0	1.29022	8.97771	0	0	0	0.43724	2.87695	0	1.79857	1.78141	0.225254	1.24138	0	0	0	0	58.9784	55.5299	37.931	24.0761	0.048		0	0	0	2.64436	0.181637	0.0750001
	biomass	S		b	0	0	0	25.3079	0.110921	3.0306	0	0	0	0	0	2.55753	0	0	0	0	0	1.10033	7.75813	0	0	0	0.555149	2.37399	0	1.61619	1.34448	0.445717	1.20737	0	0	0	0	87.314	122.729	42.7664	118.57	0.038		0	0	0	2.35014	0.15584	0.0666769
	biomass	S		b	0	0	0	38.5579	0.10528	2.82604	0	0	0	0	0	3.08495	0	0	0	0	0	1.07755	6.64094	0	0	0	0.579198	2.09792	0	1.69933	1.67334	0.302619	1.18308	0	0	0	0	0	96.9056	42.2016	123.948	0.038		0	0	0	3.58057	0.147914	0.0621762
	biomass	S		c	0	0	0	26.2303	0.0964685	2.8695	0	0	0	0	0	2.53275	0	0	0	0	0	1.1939	8.50792	0	0	0	0.440083	2.15064	0	1.36398	1.69568	0.275343	0.979284	0	0	0	0	37.7915	66.7807	44.3394	30.7645	0.048		0	0	0	3.07681	0.171201	0.0797463
	biomass	S		c	0	0	0	28.2038	0.0840514	2.97905	0	0	0	0	0	2.54078	0	0	0	0	0	1.21194	8.43907	0	0	0	0.486373	2.30872	0	1.44073	1.90572	0.38077	1.04645	0	0	0	0	49.0616	70.055	44.1941	33.1565	0.048		0	0	0	3.3083	0.149165	0.0827907
	medium	S	3	a	0	0	0	14.077	0.0439903	3.25168	0	0	0	0	0	0.653624	0	0	0	0	0	1.33934	4.1584	0	0	0	0.556299	0.93868	0	2.07963	1.0644	0	0.621013	0	0	0	0	47.0498	116.507	44.1741	70.6951	0.042		0	0	0	1.44483	0.0683104	0.0790716
	medium	S		a	0	0	0	18.6304	0.0534201	3.32755	0	0	0	0	0	0.661099	0	0	0	0	0	1.26092	4.23001	0	0	0	0.537419	0.874478	0	1.90661	0.935869	0	0.276714	0	0	0	0	49.7215	112.119	41.9399	80.0206	0.042		0	0	0	1.91217	0.0829534	0.0809165
	medium	S		b	0	0	0	10.3876	0.0433801	2.60764	0	0	0	0	0	0.642561	0	0	0	0	0	1.29307	3.38597	0	0	0	0.43973	0.738839	0	1.96257	0.853067	0	0.40891	0	0	0	0	31.4763	89.7643	40.557	71.2002	0.0515		0	0	0	1.3073	0.0825997	0.0777533
	medium	S		b	0	0	0	14.2263	0.0548917	2.85543	0	0	0	0	0	0.595299	0	0	0	0	0	1.31699	3.52386	0	0	0	0.412384	0.695813	0	1.85564	0.925978	0	0.329581	0	0	0	0	24.73	108.797	41.6654	77.6415	0.0515		0	0	0	1.79042	0.104519	0.0851415
	medium	S		c	0	0	0	14.7371	0.0624958	2.79814	0	0	0	0	0	0.639415	0	0	0	0	0	1.19549	3.74151	0	0	0	0.389402	0.744351	0	1.65283	0.785529	0	0.639138	0	0	0	0	35.2756	104.102	45.1016	81.1913	0.0388		0	0	0	1.39733	0.0896526	0.0628586
	medium	S		c	0	0	0	15.0895	0.0571542	3.03812	0	0	0	0	0	0.604224	0	0	0	0	0	1.20855	3.79762	0	0	0	0.419641	0.785558	0	1.75374	0.896661	0	0.423618	0	0	0	0	2.4794	90.5619	41.7116	73.3514	0.0388		0	0	0	1.43074	0.0819898	0.0682496
	blank	S	2	a	0	0	0	0	0	2.63249	0	0	0	0	0	0.880679	0	0	0	0	0	0	0	0	0	0	0.176325	0	0	0	0	0	0	0	0	0	0	17.0592	105.086	54.3864	66.0244	0.0375		0	0	0	0	0	0.0571559
	blank	S		a	0	0	0	0	0	2.92729	0	0	0	0	0	1.04335	0	0	0	0	0	0	0	0	0	0	0.0694959	0	0	0	0	0	0	0	0	0	0	13.9476	100.827	52.4386	74.5124	0.0375		0	0	0	0	0	0.0635564
	blank	S		b	0	0	0	0	0	1.83044	0	0	0	0	0	0.620097	0	0	0	0	0	0	0	0	0	0	0.0584991	0	0	0	0	0	0	0	0	0	0	15.7087	60.8402	33.4886	45.4371	0.0511		0	0	0	0	0	0.0541551
	blank	S		b	0	0	0	0	0	1.88342	0	0	0	0	0	0.508768	0	0	0	0	0	0	0	0	0	0	0.0643031	0	0	0	0	0	0	0	0	0	0	17.9996	55.4942	35.9174	36.9795	0.0511		0	0	0	0	0	0.0557226
Mesostigma viride (CCAC 1140)	biomass	P	3	a	0	0	0	37.7797	0.201109	1.65602	0	0	0	0	0	4.78808	0	0	0	0	0	0.195925	0.465184	32.7215	0	0	0.303546	1.39261	14.4772	0.126646	7.13907	0	0.298379	0	0	0	0	26.8058	276.226	3.73234	352.785	0.015		0	0	0	1.38486	0.111533	0.014382
	biomass	P		a	0	0	0	28.2943	0.100052	1.64534	0	0	0	0	0	5.13688	0	0	0	0	0	0.139235	0.471125	37.1293	0	0	0.250858	1.38289	14.4646	0.139839	7.47194	0	0.238742	0	0	0	0	25.7809	275.732	3.51188	390.751	0.015		0	0	0	1.03716	0.0554879	0.0142893
	biomass	P		b	0	0	0	16.8601	0.0591886	1.01774	0	0	0	0	0	2.5593	0	0	0	0	0	0.16324	0.429925	34.5854	0	0	0.12505	1.07607	10.1977	0.0733289	6.2632	0	0	0	0	0	0	19.4288	211.971	2.21396	99.737	0.028		0	0	0	1.15365	0.0612741	0.016499
	biomass	P		b	0	0	0	13.2901	0.0712231	1.06921	0	0	0	0	0	2.5555	0	0	0	0	0	0.140732	0.403967	32.4557	0	0	0.190334	1.1725	10.3835	0.066706	5.70453	0	0	0	0	0	0	24.5406	204.18	2.17502	95.7849	0.028		0	0	0	0.909372	0.0737325	0.0173335
	biomass	P		c	0	0	0	16.5053	0.0635847	1.03187	0	0	0	0	0	3.50416	0	0	0	0	0	0.148863	0.376115	29.6917	0	0	0.298774	1.2051	11.2588	0.0727759	4.21867	0	0	0	0	0	0	21.3555	193.125	2.87576	205.902	0.021		0	0	0	0.84703	0.0493688	0.0125461
	biomass	P		c	0	0	0	17.3092	0.0666984	1.00182	0	0	0	0	0	3.49564	0	0	0	0	0	0.10496	0.408422	29.7181	0	0	0.220045	1.19131	10.8848	0.0683712	4.68138	0	0	0	0	0	0	21.7831	246.911	2.82437	211.347	0.021		0	0	0	0.888282	0.0517863	0.0121807
	medium	P	3	a	0.194679	0	0	5.22398	0.0113992	0.882433	0	0	0	0	0	0.255368	0	0	0	0	0	0.0592093	0.160933	0.248319	0	0	0	0.50175	0.0858756	0.0211042	1.55924	0	0	0	0	0	0	6.88774	25.7831	0.776413	20.1126	0.1		0.0692512	0	0	1.2766	0.0421457	0.051091
	medium	P		a	0.215396	0	0	5.90467	0.0138157	0.848486	0	0	0	0	0	0.283139	0	0	0	0	0	0.0504108	0.148855	0.260964	0	0	0	0.504329	0.0893623	0.0265916	1.73247	0	0	0	0	0	0	4.62111	24.0858	0.844838	20.5847	0.1		0.0766209	0	0	1.44295	0.0510801	0.0491256
	medium	P		b	0	0	0	0	0	0	0	0	0	0	0	0	0	0	0	0	0	0	0	0	0	0	0	0	0	0	0	0	0	0	0	0	0	0	0	0	0	0.1		0	0	0	0	0	0
	medium	P		b	0.269961	0	0	5.30932	0.0158732	0.898978	0	0	0	0	0	0.384483	0	0	0	0	0	0.0633972	0.185786	0.303604	0	0	0	0.590228	0.10864	0.0300188	2.02195	0	0	0	0	0	0	4.46533	30.2102	0.980864	27.153	0.1		0.0960308	0	0	1.29746	0.0586873	0.052049
	medium	P		c	0.271009	0	0	5.20721	0.022828	0.727682	0	0	0	0	0	0.473347	0	0	0	0	0	0.0591275	0.178133	0.308296	0	0	0	0.564103	0.112376	0.0224638	2.11106	0	0	0	0	0	0	5.47203	22.6785	1.31613	20.3508	0.1		0.0964036	0	0	1.27251	0.084401	0.0421313
	medium	P		c	0.17048	0	0	5.34216	0.0269353	0.844872	0	0	0	0	0	0.491187	0	0	0	0	0	0.0679115	0.194674	0.279622	0	0	0	0.580309	0.0983668	0.0263094	2.09268	0	0	0	0	0	0	8.17245	26.0613	1.30237	17.3181	0.1		0.0606433	0	0	1.30549	0.0995868	0.0489163
	blank	P	3	a	0	0	0	0	0	0.183471	0	0	0	0	0	0.221221	0	0	0	0	0	0	0	0	0	0	0	0	0	0	0	0	0	0	0	0	0	20.9737	14.1721	0.524513	30.2302	0.1		0	0	0	0	0	0.0106226
	blank	P		a	0	0	0	0	0	0.179802	0	0	0	0	0	0.273728	0	0	0	0	0	0	0	0	0	0	0	0	0	0	0	0	0	0	0	0	0	10.0555	10.9374	0.609461	33.0308	0.1		0	0	0	0	0	0.0104101
	blank	P		b	0	0	0	0	0	0.224482	0	0	0	0	0	0.56464	0	0	0	0	0	0	0	0	0	0	0	0	0	0	0	0	0	0	0	0	0	32.8288	15.2345	2.12966	27.2722	0.1		0	0	0	0	0	0.0129971
	blank	P		b	0	0	0	0	0	0.234598	0	0	0	0	0	0.439692	0	0	0	0	0	0	0	0	0	0	0	0	0	0	0	0	0	0	0	0	0	31.9754	11.4273	2.16465	24.6631	0.1		0	0	0	0	0	0.0135827
	blank	P		c	0	0	0	0	0	0	0	0	0	0	0	0	0	0	0	0	0	0	0	0	0	0	0	0	0	0	0	0	0	0	0	0	0	0	0	0	0	0.1		0	0	0	0	0	0
	blank	P		c	0	0	0	0	0	0.487569	0	0	0	0	0	0.322229	0	0	0	0	0	0	0	0	0	0	0	0	0	0	0	0	0	0	0	0	0	8.14095	6.03886	0.716957	15.6884	0.1		0	0	0	0	0	0.0282292
	biomass	S	3	a	1.23384	0	0	122.976	0.270446	1.962	0	0	0	0	0	5.2585	0	0	0	0	0	0.216692	0.651458	10.4648	0	0	0.30492	2.68713	4.16575	0.215116	8.78345	0	0.955666	0	0	0	0	28.0031	142.67	1.99209	104.114	0.048		0.210673	0	0	14.425	0.479957	0.0545259
	biomass	S		a	1.37827	0	0	100.224	0.236185	1.96401	0	0	0	0	0	5.0887	0	0	0	0	0	0.229317	0.653367	11.3137	0	0	0.262219	2.16419	4.00312	0.217441	8.30286	0	1.1185	0	0	0	0	23.2316	153.746	2.03776	108.638	0.048		0.235333	0	0	11.7562	0.419154	0.0545818
	biomass	S		b	1.30932	0	0	111.281	0.198471	2.59135	0	0	0	0	0	5.80613	0	0	0	0	0	0.209256	0.638376	15.6455	0	0	0.271482	2.49892	5.77543	0.226797	8.26702	0	1.0351	0	0	0	0	32.6056	160.34	1.69057	100.545	0.045		0.209589	0	0	12.2374	0.330209	0.0675151
	biomass	S		b	1.24892	0	0	147.939	0.174452	2.54689	0	0	0	0	0	6.48522	0	0	0	0	0	0.18307	0.636202	14.745	0	0	0.350085	2.58098	5.99942	0.217259	9.16355	0	0.819969	0	0	0	0	27.3217	144.799	1.60092	96.0651	0.045		0.19992	0	0	16.2686	0.290247	0.0663569
	biomass	S		c	1.64987	0	0	119.841	0.162356	3.07543	0	0	0	0	0	5.71744	0	0	0	0	0	0.203962	0.738586	15.75	0	0	0.279902	3.04247	6.44532	0.229941	7.84569	0	0.51311	0	0	0	0	37.8254	168.605	1.60789	116.242	0.049		0.287578	0	0	14.3501	0.294133	0.08725
	biomass	S		c	1.44622	0	0	109.695	0.155802	2.65945	0	0	0	0	0	4.69555	0	0	0	0	0	0.205192	0.711124	15.1513	0	0	0.381871	3.00489	6.90747	0.265805	7.54007	0	0.898344	0	0	0	0	58.7108	159.401	1.71615	101.938	0.049		0.25208	0	0	13.1352	0.28226	0.0754484
	medium	S	3	a	2.2763	0	0	121.445	0.0509784	2.64509	0	0	0	0	0	2.61037	0	0	0	0	0	0.161541	0.398996	0.719101	0	0	0.0952078	1.49924	0.239695	0.0737046	13.9922	0	0.273806	0	0	0	0	2.99783	221.732	2.54149	45.5291	0.1		0.809728	0	0	29.678	0.188481	0.153145
	medium	S		a	2.26697	0	0	139.273	0.0434033	2.67009	0	0	0	0	0	2.91481	0	0	0	0	0	0.212628	0.437215	0.663834	0	0	0.145197	1.5887	0.257011	0.0599238	14.5442	0	0.336818	0	0	0	0	3.17944	264.649	2.58	50.3522	0.1		0.806407	0	0	34.0347	0.160473	0.154593
	medium	S		b	1.30438	0	0	68.7269	0.0483311	3.45077	0	0	0	0	0	1.76247	0	0	0	0	0	0.174421	0.388844	0.716234	0	0	0.115536	1.50152	0.26494	0.0844192	10.495	0	0.219927	0	0	0	0	4.20789	154.541	1.70886	53.9745	0.1		0.463993	0	0	16.7951	0.178693	0.199792
	medium	S		b	1.64425	0	0	89.8613	0.0458945	3.51754	0	0	0	0	0	1.549	0	0	0	0	0	0.17104	0.399118	0.754014	0	0	0.055038	1.46007	0.259202	0.0738006	9.58218	0	0.285277	0	0	0	0	4.87685	175.567	1.72449	53.3789	0.1		0.584893	0	0	21.9598	0.169684	0.203658
	medium	S		c	1.03743	0	0	69.4578	0.0478863	3.27854	0	0	0	0	0	2.84542	0	0	0	0	0	0.154069	0.330011	0.468543	0	0	0.106895	1.39275	0.201329	0.0887676	10.1322	0	0.223882	0	0	0	0	2.41043	149.098	1.38733	52.2604	0.1		0.369033	0	0	16.9737	0.177048	0.189821
	medium	S		c	1.44188	0	0	104.939	0.0553708	3.26582	0	0	0	0	0	2.98112	0	0	0	0	0	0.173358	0.328954	0.49964	0	0	0.0936542	1.32043	0.182118	0.0838126	9.63598	0	0.387204	0	0	0	0	3.95088	134.659	1.41077	56.5081	0.1		0.512908	0	0	25.6443	0.20472	0.189084
	blank	S	3	a	0	0	0	0	0	0.395539	0	0	0	0	0	0	0	0	0	0	0	0	0	0	0	0	0	0	0	0	0	0	0	0	0	0	0	5.7603	10.1383	0	13.598	0.1		0	0	0	0	0	0.0229009
	blank	S		a	0	0	0	0	0	0.366423	0	0	0	0	0	0	0	0	0	0	0	0	0	0	0	0	0	0	0	0	0	0	0	0	0	0	0	3.95182	10.9452	0	18.2266	0.1		0	0	0	0	0	0.0212152
	blank	S		b	0	0	0	0	0	0.205986	0	0	0	0	0	0	0	0	0	0	0	0	0	0	0	0	0	0	0	0	0	0	0	0	0	0	0	0	0	0	13.3034	0.1		0	0	0	0	0	0.0119262
	blank	S		b	0	0	0	0	0	0.166175	0	0	0	0	0	0	0	0	0	0	0	0	0	0	0	0	0	0	0	0	0	0	0	0	0	0	0	0	0	0	10.1253	0.1		0	0	0	0	0	0.00962118
	blank	S		c	0	0	0	0	0	0.815064	0	0	0	0	0	0	0	0	0	0	0	0	0	0	0	0	0	0	0	0	0	0	0	0	0	0	0	0	0	0	0	0.1		0	0	0	0	0	0.0471905
	blank	S		c	0	0	0	0	0	0.511406	0	0	0	0	0	0	0	0	0	0	0	0	0	0	0	0	0	0	0	0	0	0	0	0	0	0	0	0	0	0	12.5367	0.1		0	0	0	0	0	0.0296094
Mesostigma viride (NIES-995)	biomass	P	4	a	1.13452	0	0	10.7411	0.0382409	0.225768	0	0	0	0	0	0.472365	0	0	0	0	0	0.340083	0.353262	8.71667	0	0	0.230786	0.345299	1.56095	0.156959	0.554572	0	0.0366601	0	0	0	0	31.5987	135.886	0.335313	61.5458	0.032		0.129144	0	0	0.839955	0.0452438	0.00418287
	biomass	P		a	0.730295	0	0	11.6813	0.0441957	0.254949	0	0	0	0	0	0.416954	0	0	0	0	0	0.350047	0.348776	9.00302	0	0	0.270098	0.312131	1.65673	0.14424	0.496736	0	0.0705612	0	0	0	0	30.6312	112.055	0.332002	53.0822	0.032		0.0831299	0	0	0.913473	0.0522889	0.00472353
	biomass	P		b	1.19637	0	0	22.1725	0.0444007	0.440109	0	0	0	0	0	0.685828	0	0	0	0	0	0.456256	0.428614	12.5598	0	0	0.423829	0.448908	1.835	0.213031	0.687187	0	0.0668265	0	0	0	0	169.44	220.163	0.824401	86.3276	0.034		0.144695	0	0	1.84225	0.0558147	0.00866368
	biomass	P		b	0.955343	0	0	23.4813	0.0506988	0.480817	0	0	0	0	0	0.729523	0	0	0	0	0	0.449827	0.414795	12.359	0	0	0.310445	0.346956	2.18806	0.196547	0.659376	0	0.193567	0	0	0	0	192.766	188.198	0.816165	84.1565	0.034		0.115544	0	0	1.951	0.0637319	0.00946502
	biomass	P		c	0.908912	0	0	12.96	0.0463004	0.294139	0	0	0	0	0	0.370237	0	0	0	0	0	0.39646	0.385975	13.0753	0	0	0.261241	0.338546	2.10307	0.140828	0.57264	0	0.0204856	0	0	0	0	17.0501	131.311	0.757957	46.2047	0.044		0.14226	0	0	1.39352	0.0753213	0.0074932
	biomass	P		c	0.905881	0	0	15.0164	0.0449114	0.286869	0	0	0	0	0	0.385555	0	0	0	0	0	0.376098	0.361957	13.418	0	0	0.232803	0.289248	1.33738	0.135872	0.576484	0	0.077581	0	0	0	0	69.8714	136.593	0.775212	44.048	0.044		0.141786	0	0	1.61463	0.0730616	0.00730801
	biomass	P		d	0.991776	0	0	17.1032	0.0384632	0.360093	0	0	0	0	0	0.500881	0	0	0	0	0	0.431549	0.386851	12.5952	0	0	0.235035	0.31631	1.63459	0.18071	0.636408	0	0.146203	0	0	0	0	17.2772	220.16	1.10572	112.255	0.042		0.148174	0	0	1.75542	0.0597275	0.00875644
	biomass	P		d	1.28081	0	0	14.2317	0.0380882	0.316355	0	0	0	0	0	0.508936	0	0	0	0	0	0.473489	0.395989	12.4396	0	0	0.219387	0.276431	1.75773	0.171501	0.522301	0	0.130864	0	0	0	0	15.8461	226.179	1.04449	126.705	0.042		0.191356	0	0	1.4607	0.0591452	0.00769285
	medium	P	4	a	0	0	0	0	0	0	0	0	0	0	0	0	0	0	0	0	0	0.126901	0.125905	0	0	0	0.0992257	0.122679	0	0.0384476	0.0397673	0	0	0	0	0	0	47.8074	0	0	26.7255	0.1		0	0	0	0	0	0
	medium	P		a	0	0	0	0	0	0.0577961	0	0	0	0	0	0	0	0	0	0	0	0.132888	0.121571	0	0	0	0.110412	0.11703	0	0.0417602	0.0304332	0	0	0	0	0	0	0	0	0	31.8049	0.1		0	0	0	0	0	0.00334628
	medium	P		b	0	0	0	0	0	0.0648257	0	0	0	0	0	0	0	0	0	0	0	0.12871	0.123726	0	0	0	0.155564	0.129747	0	0.0546954	0.065673	0	0	0	0	0	0	0	0	0	23.8939	0.1		0	0	0	0	0	0.00375328
	medium	P		b	0	0	0	0	0	0.0557582	0	0	0	0	0	0	0	0	0	0	0	0.124337	0.125756	0	0	0	0.0895116	0.149122	0	0.0462262	0.0357982	0	0	0	0	0	0	0	0	0	24.8042	0.1		0	0	0	0	0	0.00322828
	medium	P		c	0	0	0	0	0	0.0773908	0	0	0	0	0	0	0	0	0	0	0	0.122166	0.129408	0	0	0	0.0788383	0.130811	0	0.03749	0.0213878	0	0	0	0	0	0	17.2929	0	0	26.5737	0.1		0	0	0	0	0	0.00448077
	medium	P		c	0	0	0	0	0	0.050034	0	0	0	0	0	0	0	0	0	0	0	0.134299	0.131919	0	0	0	0.0890447	0.114484	0	0.0399414	0.0173984	0	0	0	0	0	0	0	0	0	32.0025	0.1		0	0	0	0	0	0.00289687
	medium	P		d	0	0	0	0	0	0.070185	0	0	0	0	0	0	0	0	0	0	0	0.125173	0.119035	0	0	0	0.0914732	0.118734	0	0.0348545	0.0519143	0	0	0	0	0	0	0	0	0	25.2855	0.1		0	0	0	0	0	0.00406357
	medium	P		d	0	0	0	0	0	0.0682523	0	0	0	0	0	0	0	0	0	0	0	0.123085	0.129612	0	0	0	0.0796717	0.118192	0	0.0486178	0.0536134	0	0	0	0	0	0	128.318	0	0	21.5386	0.1		0	0	0	0	0	0.00395167
	blank	P	2	a	0	0	0	0	0	0.0341752	0	0	0	0	0	0	0	0	0	0	0	0	0	0	0	0	0	0	0	0.0220792	0	0	0	0	0	0	0	0	0	0	29.44	0.1		0	0	0	0	0	0.00197867
	blank	P		a	0	0	0	0	0	0.0344993	0	0	0	0	0	0	0	0	0	0	0	0	0	0	0	0	0	0	0	0.0822932	0	0	0	0	0	0	0	9.12049	0	0	35.8235	0.1		0	0	0	0	0	0.00199744
	blank	P		b	0	0	0	0	0	0.0476763	0	0	0	0	0	0	0	0	0	0	0	0	0	0	0	0	0	0	0	0.0670645	0	0	0	0	0	0	0	7.04257	0	0	25.6148	0.1		0	0	0	0	0	0.00276036
	blank	P		b	0	0	0	0	0	0.0301698	0	0	0	0	0	0	0	0	0	0	0	0	0	0	0	0	0	0	0	0.0703077	0	0	0	0	0	0	0	11.6255	0	0	23.5197	0.1		0	0	0	0	0	0.00174677
Chlorokybus cerffii (SAG 34.98)	biomass	P	4	a	0	0	0	10.5527	0.399396	2.40844	0	0	0	0	0	0.866634	0	0	0	0	0	0.0768839	0.137317	1.35525	0	0	0.195867	0.310987	0.963686	0.979312	0.192797	0.189579	0	0	0	0	0	35.5479	65.0945	31.3514	137.791	0.03		0	0	0	0.773639	0.443001	0.0418331
	biomass	P		a	0	0	0	14.0826	0.396129	2.39686	0	0	0	0	0	0.867682	0	0	0	0	0	0.0691292	0.13632	1.3811	0	0	0.160232	0.295093	1.21931	0.98832	0.206997	0.170018	0	0	0	0	0	66.2981	94.4636	31.6276	174.972	0.03		0	0	0	1.03243	0.439378	0.0416319
	biomass	P		b	0	0	0	12.3377	0.228931	2.02176	0	0	0	0	0	0.63892	0	0	0	0	0	0.0509302	0.0677807	0.695711	0	0	0.165664	0.134135	0.826337	0.854841	0.150967	0.152122	0	0	0	0	0	25.8601	72.4213	28.9477	109.604	0.044		0	0	0	1.32661	0.372423	0.0515046
	biomass	P		b	0	0	0	12.097	0.231046	2.06771	0	0	0	0	0	0.623998	0	0	0	0	0	0.0505918	0.0637504	0.732241	0	0	0.202172	0.137962	0.681175	0.893032	0.121067	0.16873	0	0	0	0	0	1.4197	68.9712	29.8209	91.6836	0.044		0	0	0	1.30073	0.375864	0.0526752
	biomass	P		c	0	0	0	11.5568	0.218776	2.32299	0	0	0	0	0	0.746184	0	0	0	0	0	0.0602179	0.100452	1.3327	0	0	0.176997	0.234398	0.732542	0.763064	0.231757	0.0969323	0	0	0	0	0	32.1287	61.4615	31.0081	102.436	0.035		0	0	0	0.988467	0.283105	0.0470737
	biomass	P		c	0	0	0	12.5404	0.218714	2.26714	0	0	0	0	0	0.667864	0	0	0	0	0	0.0634678	0.0948852	1.41704	0	0	0.14033	0.23005	0.675842	0.842339	0.179929	0.0810801	0	0	0	0	0	38.7642	86.2474	30.2994	135.523	0.035		0	0	0	1.0726	0.283026	0.0459419
	biomass	P		d	0	0	0	9.65024	0.254873	2.12322	0	0	0	0	0	0.711068	0	0	0	0	0	0.0911332	0.0932029	0.997656	0	0	0.266308	0.134883	0.762552	0.940202	0.146315	0.170168	0	0	0	0	0	34.6106	62.6891	27.947	111.553	0.042		0	0	0	0.990473	0.39578	0.0516307
	biomass	P		d	0	0	0	13.0034	0.242093	2.13813	0	0	0	0	0	0.683748	0	0	0	0	0	0.0755082	0.0952737	0.977402	0	0	0.208037	0.133873	0.74466	0.956911	0.13874	0.209653	0	0	0	0	0	1.4161	62.9178	27.4017	95.9652	0.042		0	0	0	1.33463	0.375935	0.0519932
	medium	P	4	a	0	0	0	15.4596	0.132452	3.71044	0	0	0	0	0	0.304375	0	0	0	0	0	0	0	0	0	0	0.0764332	0	0	0.616303	0.0351594	0.0397848	0	0	0	0	0	19.9035	66.4586	29.4184	89.8168	0.042		0	0	0	1.58673	0.205678	0.0902271
	medium	P		a	0	0	0	19.8042	0.126688	3.56733	0	0	0	0	0	0.344685	0	0	0	0	0	0	0	0	0	0	0.0875093	0	0	0.645164	0.0408413	0.0606458	0	0	0	0	0	26.0188	54.4571	29.816	81.8035	0.042		0	0	0	2.03265	0.196728	0.0867472
	medium	P		b	0	0	0	16.2449	0.132404	3.53695	0	0	0	0	0	0.311241	0	0	0	0	0	0	0	0	0	0	0.0557478	0	0	0.751354	0.0193031	0.0574201	0	0	0	0	0	0.567702	94.4946	30.491	107.541	0.049		0	0	0	1.94522	0.239871	0.100343
	medium	P		b	0	0	0	19.3091	0.140765	3.49783	0	0	0	0	0	0.298271	0	0	0	0	0	0	0	0	0	0	0.108733	0	0	0.702892	0.0113378	0.0444868	0	0	0	0	0	16.2732	93.7917	30.6786	97.3286	0.049		0	0	0	2.31214	0.255019	0.0992333
	medium	P		c	0	0	0	18.7306	0.123292	4.33901	0	0	0	0	0	0.237381	0	0	0	0	0	0	0	0	0	0	0.0837612	0	0	0.627345	0.0185975	0.039268	0	0	0	0	0	28.3096	68.4759	28.1565	72.4872	0.047		0	0	0	2.15131	0.214246	0.118073
	medium	P		c	0	0	0	17.7012	0.121098	4.37271	0	0	0	0	0	0.168074	0	0	0	0	0	0	0	0	0	0	0.101978	0	0	0.647946	0.00931369	0.0531936	0	0	0	0	0	29.0689	62.5813	29.0637	78.4762	0.047		0	0	0	2.03309	0.210433	0.11899
	medium	P		d	0	0	0	17.0253	0.135615	3.47598	0	0	0	0	0	0.281478	0	0	0	0	0	0	0	0	0	0	0.0882227	0	0	0.706611	0.0249972	0.0344409	0	0	0	0	0	30.6456	83.8132	32.1921	77.3299	0.042		0	0	0	1.74743	0.21059	0.0845259
	medium	P		d	0	0	0	17.657	0.132365	3.45358	0	0	0	0	0	0.245841	0	0	0	0	0	0	0	0	0	0	0.0459483	0	0	0.647848	0.00789853	0.0542103	0	0	0	0	0	35.5972	95.7232	31.8567	86.8181	0.042		0	0	0	1.81227	0.205543	0.0839811
	biomass	S	4	a	0	0	0	18.7573	0.157548	0.271629	0	0	0	0	0	0.635551	0	0	0	0	0	0.223466	0.122062	2.70762	0	0	0.308903	0.18839	1.02421	2.3203	0.392757	0.130975	0	0	0	0	0	23.3804	118.59	10.2079	116.048	0.045		0	0	0	2.0627	0.262123	0.00707703
	biomass	S		a	0	0	0	18.0703	0.163432	0.299539	0	0	0	0	0	0.624418	0	0	0	0	0	0.252382	0.119105	2.64052	0	0	0.308988	0.182371	1.20391	2.28961	0.392879	0.13577	0	0	0	0	0	31.7938	104.582	10.2056	98.0258	0.045		0	0	0	1.98716	0.271913	0.00780421
	biomass	S		b	0	0	0	23.332	0.154023	0.265247	0	0	0	0	0	0.652903	0	0	0	0	0	0.180804	0.0842685	1.69566	0	0	0.220813	0.104527	0.637143	1.71496	0.229384	0.201719	0	0	0	0	0	18.6627	86.7811	8.72288	89.9932	0.048		0	0	0	2.73683	0.273343	0.00737147
	biomass	S		b	0	0	0	21.5802	0.152215	0.30731	0	0	0	0	0	0.62412	0	0	0	0	0	0.176142	0.0911428	1.63953	0	0	0.204213	0.111209	0.520711	1.65019	0.273193	0.178557	0	0	0	0	0	13.4688	86.517	8.83547	99.7999	0.048		0	0	0	2.53135	0.270134	0.00854046
	biomass	S		c	0	0	0	18.592	0.126732	0.240565	0	0	0	0	0	0.680337	0	0	0	0	0	0.226136	0.0950217	1.55058	0	0	0.264276	0.117272	0.707507	2.23183	0.355726	0.139836	0	0	0	0	0	21.5858	100.537	8.31802	100.367	0.049		0	0	0	2.22627	0.229595	0.00682483
	biomass	S		c	0	0	0	18.7208	0.14434	0.247722	0	0	0	0	0	0.655259	0	0	0	0	0	0.220471	0.0919905	1.61073	0	0	0.279641	0.0289733	0.719776	2.07495	0.351032	0.107641	0	0	0	0	0	16.8957	107.487	8.44266	93.6808	0.049		0	0	0	2.24169	0.261495	0.00702787
	biomass	S		d	0	0	0	14.7356	0.146821	0.263516	0	0	0	0	0	0.432486	0	0	0	0	0	0.17885	0.096948	2.18174	0	0	0.230001	0.176887	0.926616	1.91067	0.331542	0.140734	0	0	0	0	0	31.9469	92.2546	8.14604	94.0254	0.043		0	0	0	1.54843	0.23342	0.00656052
	biomass	S		d	0	0	0	16.8749	0.149401	0.270105	0	0	0	0	0	0.463611	0	0	0	0	0	0.172497	0.0963062	2.2429	0	0	0.235058	0.167411	0.955164	1.8639	0.353368	0.10498	0	0	0	0	0	28.6572	103.299	8.60409	97.4184	0.043		0	0	0	1.77323	0.237521	0.00672456
	medium	S	4	a	0	0	0	26.4462	0.0920352	0.687855	0	0	0	0	0	0.378589	0	0	0	0	0	0.191161	0.0188203	0	0	0	0.239025	0	0	1.43388	0.108735	0.0432538	0	0	0	0	0	30.4279	199.926	8.87809	120.613	0.043		0	0	0	2.77899	0.14632	0.0171249
	medium	S		a	0	0	0	23.8892	0.0891377	0.700779	0	0	0	0	0	0.466311	0	0	0	0	0	0.181738	0.0220318	0	0	0	0.204273	0	0	1.4791	0.111119	0.0105118	0	0	0	0	0	17.9476	157.803	9.17642	113.341	0.043		0	0	0	2.5103	0.141713	0.0174467
	medium	S		b	0	0	0	33.4947	0.086272	0.812135	0	0	0	0	0	0.623447	0	0	0	0	0	0.172969	0.0146704	0	0	0	0.173598	0	0	1.20338	0.0694591	0.024051	0	0	0	0	0	18.8851	161.355	9.85441	133.037	0.042		0	0	0	3.4378	0.133967	0.0197488
	medium	S		b	0	0	0	31.2032	0.0897456	0.785694	0	0	0	0	0	0.646395	0	0	0	0	0	0.182977	0.0162767	0	0	0	0.175793	0	0	1.19975	0.0584129	0.0318106	0	0	0	0	0	25.653	178.992	9.72329	134.114	0.042		0	0	0	3.20261	0.139361	0.0191058
	medium	S		c	0	0	0	30.9037	0.0897254	0.818832	0	0	0	0	0	0.461907	0	0	0	0	0	0.205582	0.0275639	0	0	0	0.194225	0	0	1.54029	0.130183	0.037981	0	0	0	0	0	24.5572	179.834	10.6588	106.027	0.044		0	0	0	3.32291	0.145965	0.0208598
	medium	S		c	0	0	0	33.6921	0.0955286	0.771253	0	0	0	0	0	0.48821	0	0	0	0	0	0.199231	0.0232564	0	0	0	0.219462	0	0	1.65093	0.0893218	0.0302579	0	0	0	0	0	22.4258	191.147	10.6971	108.475	0.044		0	0	0	3.62273	0.155406	0.0196477
	medium	S		d	0	0	0	28.391	0.0823294	0.650756	0	0	0	0	0	0.383431	0	0	0	0	0	0.169532	0.0147146	0	0	0	0.163145	0	0	1.36959	0.069526	0.03236	0	0	0	0	0	16.7378	176.02	8.80397	102.482	0.05		0	0	0	3.46901	0.152197	0.0188387
	medium	S		d	0	0	0	25.6017	0.080443	0.617238	0	0	0	0	0	0.390218	0	0	0	0	0	0.169835	0.0189217	0	0	0	0.190213	0	0	1.29221	0.0972164	0.0330715	0	0	0	0	0	21.9785	143.405	9.18205	106.244	0.05		0	0	0	3.12819	0.148709	0.0178684
	blank	P	2	a	0	0	0	0	0.120677	4.11952	0	0	0	0	0	0.843022	0	0	0	0	0	0	0	0	0	0	0.0889293	0.0221484	0	0.0331826	0	0	0	0	0	0	0	34.7965	160.998	38.8244	56.4548	0.046		0	0	0	0	0.20524	0.109715
	blank	P		a	0	0	0	0	0.119042	4.24616	0	0	0	0	0	0.890241	0	0	0	0	0	0	0	0	0	0	0.102109	0.0273713	0	0.0330973	0	0	0	0	0	0	0	44.0737	155.49	38.7403	56.6368	0.046		0	0	0	0	0.20246	0.113088
	blank	P		b	0	0	0	0	0.0877776	3.06397	0	0	0	0	0	1.70004	0	0	0	0	0	0	0	0	0	0	0.0376137	0.0154565	0	0.0271293	0	0	0	0	0	0	0	22.273	161.019	33.7101	66.6368	0.0416		0	0	0	0	0.135007	0.0737974
	blank	P		b	0	0	0	0	0.0898265	3.05631	0	0	0	0	0	1.64585	0	0	0	0	0	0	0	0	0	0	0.10061	0.0109549	0	0.0352575	0	0	0	0	0	0	0	21.4917	194.84	32.9347	76.2062	0.0416		0	0	0	0	0.138159	0.0736128
	blank	S	2	a	0	0	0	0	0.0695152	3.2777	0	0	0	0	0	1.64406	0	0	0	0	0	0	0	0	0	0	0.093764	0.0255641	0	0.0376701	0	0	0	0	0	0	0	29.2901	225.294	44.9537	63.4385	0.039		0	0	0	0	0.100236	0.074011
	blank	S		a	0	0	0	0	0.0711104	3.25866	0	0	0	0	0	1.57234	0	0	0	0	0	0	0	0	0	0	0.0908244	0.0181342	0	0.0282632	0	0	0	0	0	0	0	23.0029	238.135	43.0968	64.1549	0.039		0	0	0	0	0.102536	0.0735811
	blank	S		b	0	0	0	0	0.0593443	2.73929	0	0	0	0	0	1.8991	0	0	0	0	0	0	0	0	0	0	0.0689084	0.0172851	0	0.0273606	0	0	0	0	0	0	0	18.8773	213.18	35.5246	55.7159	0.0531		0	0	0	0	0.116507	0.0842161
	blank	S		b	0	0	0	0	0.0714705	2.6279	0	0	0	0	0	1.71757	0	0	0	0	0	0	0	0	0	0	0.0961595	0.0160237	0	0.0299751	0	0	0	0	0	0	0	15.6845	197.318	36.6208	58.4012	0.0531		0	0	0	0	0.140314	0.0807917
Chlorokybus melkonianii (CCAC 0220)	biomass	P	3	a	0	0	0	1.41352	0.076951	0.575728	0	0	0	0	0	6.05501	0	0	0	0	0	0.0382937	0.0915178	0	0	0	0.69055	0.23868	0.149349	0.0459906	0.795818	0	0.985176	0	0	0	0	9.99329	220.131	26.8798	121.348	0.049		0	0	0	0.16926	0.139409	0.0163334
	biomass	P		a	0	0	0	2.44578	0.0851852	0.587153	0	0	0	0	0	6.07938	0	0	0	0	0	0.0452618	0.0913517	0	0	0	0.716166	0.222415	0.146156	0.052429	0.766031	0	0.663359	0	0	0	0	7.93888	205.76	28.5123	104.299	0.049		0	0	0	0.292866	0.154326	0.0166575
	biomass	P		b	0	0	0	0	0	0	0	0	0	0	0	0	0	0	0	0	0	0	0	0	0	0	0	0	0	0	0	0	0	0	0	0	0	0	0	0	0	0.047		0	0	0	0	0	0
	biomass	P		b	0	0	0	5.0513	0.108895	0.74591	0	0	0	0	0	6.71206	0	0	0	0	0	0.0606385	0.0967041	0	0	0	0.793737	0.281056	0.214455	0.0550752	0.878782	0	0.932104	0	0	0	0	12.7534	212.983	28.691	175.448	0.047		0	0	0	0.580171	0.189229	0.0202977
	biomass	P		c	0	0	0	1.71944	0.0857372	0.708534	0	0	0	0	0	7.54857	0	0	0	0	0	0.0534747	0.0624145	1.09279	0	0	0.34226	0.170762	0.224873	0.043613	0.615343	0	0.816992	0	0	0	0	12.0724	199.8	31.2919	170.906	0.046		0	0	0	0.193286	0.145817	0.0188704
	biomass	P		c	0	0	0	3.72655	0.0759394	0.691858	0	0	0	0	0	7.93407	0	0	0	0	0	0.0350086	0.0646918	1.19371	0	0	0.256307	0.206353	0.319208	0.0406871	0.59768	0	1.01237	0	0	0	0	10.0988	215.593	29.7299	164.309	0.046		0	0	0	0.41891	0.129153	0.0184263
	medium	P	3	a	0	0	0	0	0	0	0	0	0	0	0	0	0	0	0	0	0	0	0	0	0	0	0	0	0	0	0	0	0	0	0	0	0	0	0	0	0	0.045		0	0	0	0	0	0
	medium	P		a	0	0	0	0	0	0.592825	0	0	0	0	0	2.01229	0	0	0	0	0	0.0307403	0.0824972	0.0189449	0	0	0.329988	0.14168	0	0.0375819	0.612	0	0	0	0	0	0	9.81569	280.557	21.2928	120.88	0.045		0	0	0	0	0	0.0154455
	medium	P		b	0	0	0	0	0	0	0	0	0	0	0	0	0	0	0	0	0	0	0	0	0	0	0	0	0	0	0	0	0	0	0	0	0	0	0	0	0	0.044		0	0	0	0	0	0
	medium	P		b	0	0	0	0	0	0.636434	0	0	0	0	0	3.31762	0	0	0	0	0	0.044184	0.0662096	0.0844781	0	0	0.221311	0.131264	0	0.0343804	0.584908	0	0.496146	0	0	0	0	9.76098	238.552	26.6534	107.92	0.044		0	0	0	0	0	0.0162132
	medium	P		c	0	0	0	0	0	0.70666	0	0	0	0	0	2.30633	0	0	0	0	0	0.0404276	0.0572728	0	0	0	0.184429	0.0948323	0	0.0283354	0.295921	0	0.210687	0	0	0	0	8.37503	196.055	24.5786	73.2624	0.043		0	0	0	0	0	0.0175931
	medium	P		c	0	0	0	0	0	0.689672	0	0	0	0	0	2.43002	0	0	0	0	0	0.0394527	0.0554479	0	0	0	0.197099	0.119298	0	0.0304921	0.260487	0	0.110325	0	0	0	0	7.29729	173.579	24.6284	56.2593	0.043		0	0	0	0	0	0.0171701
	blank	P	2	a	0	0	0	0	0	2.88768	0	0	0	0	0	2.49243	0	0	0	0	0	0	0	0	0	0	0.201057	0	0	0	0	0	0	0	0	0	0	14.07	137.632	24.3398	57.9277	0.049		0	0	0	0	0	0.0819234
	blank	P		a	0	0	0	0	0	3.01291	0	0	0	0	0	2.2324	0	0	0	0	0	0	0	0	0	0	0.14736	0	0	0	0	0	0	0	0	0	0	8.50448	184.759	23.0524	77.2719	0.049		0	0	0	0	0	0.0854761
	blank	P		b	0	0	0	0	0	2.93094	0	0	0	0	0	3.11441	0	0	0	0	0	0	0	0	0	0	0	0	0	0	0	0	0	0	0	0	0	8.28574	151.361	28.1958	40.8771	0.049		0	0	0	0	0	0.0831506
	blank	P		b	0	0	0	0	0	3.24938	0	0	0	0	0	3.28223	0	0	0	0	0	0	0	0	0	0	0	0	0	0	0	0	0	0	0	0	0	5.71325	139.865	29.5826	42.2846	0.049		0	0	0	0	0	0.0921847
Klebsormidium nitens (NIES-2285)	biomass	P	3	a	0	0	0	27.7301	0.0916983	4.26961	0	0	0	0	0	12.8339	0	0	0	0	0	0.168178	0.538492	5.8813	0	0	0.831778	0.535731	3.66217	0.0964204	8.55638	0	0.382859	0	0	0	1824.08	9.33312	131.38	16.5654	64.3603	0.042		0	0	0	2.84614	0.142394	0.103825
	biomass	P		a	0	0	0	21.5507	0.0990472	4.21218	0	0	0	0	0	12.1261	0	0	0	0	0	0.150432	0.518859	5.7298	0	0	0.84209	0.626794	2.30068	0.122212	7.53576	0	0.326902	0	0	0	1264.81	8.47115	170.758	17.3078	71.0836	0.042		0	0	0	2.2119	0.153805	0.102428
	biomass	P		b	0	0	0	0	0.0919542	3.00123	0	0	0	0	0	11.7472	0	0	0	0	0	0.085788	0.36835	4.4632	0	0	0.280391	0.36372	1.27303	0.0532004	11.2858	0	0.392024	0	0	0	3638.02	7.21547	132.997	27.5725	60.3008	0.046		0	0	0	0	0.15639	0.0799318
	biomass	P		b	0	0	0	4.21288	0.068217	3.0264	0	0	0	0	0	10.948	0	0	0	0	0	0.107538	0.342521	4.73378	0	0	0.212053	0.372576	1.59935	0.0415388	10.0472	0	0.0589318	0	0	0	4670.07	8.44838	130.623	28.6873	64.0624	0.046		0	0	0	0.473579	0.116019	0.0806022
	biomass	P		c	0	0	0	4.95879	0.100775	2.95885	0	0	0	0	0	9.00213	0	0	0	0	0	0.100714	0.274214	4.34693	0	0	0.298988	0.27275	1.63876	0.107326	6.63135	0	0.386338	0	0	0	1842.6	18.4015	128.919	20.1429	98.2494	0.044		0	0	0	0.533192	0.163941	0.0753769
	biomass	P		c	0	0	0	0	0.0677038	2.93918	0	0	0	0	0	8.48045	0	0	0	0	0	0.107013	0.281681	4.36565	0	0	0.347709	0.313017	2.89564	0.0892178	5.68469	0	0.431478	0	0	0	1870.28	19.2654	121.664	20.1614	100.571	0.044		0	0	0	0	0.11014	0.0748757
	medium	P	3	a	0	0	0	33.7278	0	7.15444	0	0	0	0	0	2.41465	0	0	0	0	0	0.159316	0.028291	0	0	0	0.966037	0.10391	0	0.268065	2.41637	0	0.282217	0	0	0	0	11.9266	545.523	18.5937	175.647	0.048		0	0	0	3.95626	0	0.198829
	medium	P		a	0	0	0	20.3016	0.0769625	7.55826	0	0	0	0	0	1.82247	0	0	0	0	0	0.192594	0.0289557	0	0	0	1.00697	0.081166	0	0.284664	2.64876	0	0.173758	0	0	0	0	19.2674	664.801	19.7019	164.478	0.048		0	0	0	2.38136	0.136584	0.210052
	medium	P		b	0	0	0	42.8352	0.127122	6.23104	0	0	0	0	0	1.76752	0	0	0	0	0	0.0957941	0.0317257	0	0	0	0.26037	0.0674016	0	0.232826	1.47787	0	0.0809157	0	0	0	0	17.8574	376.715	27.7885	125.84	0.05		0	0	0	5.23391	0.235001	0.180382
	medium	P		b	0	0	0	13.9225	0.197973	6.60485	0	0	0	0	0	2.25148	0	0	0	0	0	0.145248	0.0300087	0	0	0	0.309649	0.107447	0	0.240093	1.38514	0	0.738977	0	0	0	0	21.3436	350.637	28.1792	119.802	0.05		0	0	0	1.70115	0.365978	0.191203
	medium	P		c	0	0	0	10.5942	0.332105	6.15457	0	0	0	0	0	1.70488	0	0	0	0	0	0.15909	0.0402314	0	0	0	0.251931	0.116661	0	0.265507	1.82207	0	0.296259	0	0	0	0	10.9379	335.636	22.0739	144.205	0.05		0	0	0	1.29447	0.613939	0.178169
	medium	P		c	0	0	0	43.4449	0.152603	6.34661	0	0	0	0	0	1.70134	0	0	0	0	0	0.123056	0.0419406	0	0	0	0.406148	0.107648	0	0.250573	2.23825	0	0.270839	0	0	0	0	11.3885	326.193	22.1326	143.624	0.05		0	0	0	5.30841	0.282107	0.183728
	blank	P	3	a	0	0	0	0	0	3.64899	0	0	0	0	0	2.20522	0	0	0	0	0	0	0	0	0	0	0.245344	0	0	0	0	0	0	0	0	0	0	12.7287	187.864	19.1297	143.712	0.047		0	0	0	0	0	0.0992965
	blank	P		a	0	0	0	0	0	3.67567	0	0	0	0	0	2.66055	0	0	0	0	0	0	0	0	0	0	0.126255	0	0	0	0	0	0	0	0	0	0	14.933	224.83	19.675	134.983	0.047		0	0	0	0	0	0.100022
	blank	P		b	0	0	0	0	0	3.99317	0	0	0	0	0	3.77444	0	0	0	0	0	0	0	0	0	0	0.369995	0	0	0	0	0	0	0	0	0	0	6.72919	237.031	24.44	86.1576	0.046		0	0	0	0	0	0.10635
	blank	P		b	0	0	0	0	0	3.86738	0	0	0	0	0	3.63714	0	0	0	0	0	0	0	0	0	0	0.197047	0	0	0	0	0	0	0	0	0	0	7.78365	237.932	24.866	90.9436	0.046		0	0	0	0	0	0.103
	blank	P		c	0	0	0	0	0	3.79678	0	0	0	0	0	3.0436	0	0	0	0	0	0	0	0	0	0	0.192915	0	0	0	0	0	0	0	0	0	0	11.979	218.901	23.8776	96.0769	0.05		0	0	0	0	0	0.109913
	blank	P		c	0	0	0	0	0	3.68064	0	0	0	0	0	3.03846	0	0	0	0	0	0	0	0	0	0	0.120086	0	0	0	0	0	0	0	0	0	0	13.302	177.387	23.8295	78.9783	0.05		0	0	0	0	0	0.106551
	biomass	S	3	a	0.856975	0	0	76.712	0.450039	6.49911	0	0	0	0	0	13.1962	0	0	0	0	0	0.155329	0.196147	0.354543	0	0	0.203652	0.215205	0.456474	0.650571	4.98782	0	1.15251	32.9193	0	0	6588.05	12.3383	265.654	8.15411	144.924	0.047		0.143276	0	0	8.81082	0.782039	0.176854
	biomass	S		a	0.526051	0	0	92.3817	0.470797	6.32638	0	0	0	0	0	13.1058	0	0	0	0	0	0.169841	0.198787	0.345864	0	0	0.184971	0.196719	0.479632	0.637768	5.28368	0	0.888868	19.5614	0	0	3162.96	13.5175	233.972	8.37065	138.192	0.047		0.0879498	0	0	10.6106	0.81811	0.172154
	biomass	S		b	0.402388	0	0	99.1484	0.539597	7.6023	0	0	0	0	0	14.015	0	0	0	0	0	0.148969	0.264108	0.338278	0	0	0.221107	0.213956	0.634226	0.825911	5.25273	0	0.954319	54.0856	0	0	11245.5	12.0077	185.513	7.31766	116.503	0.05		0.0715689	0	0	12.1147	0.997515	0.220079
	biomass	S		b	0.486764	0	0	75.3236	0.541097	7.6134	0	0	0	0	0	14.4178	0	0	0	0	0	0.165365	0.269696	0.286893	0	0	0.184942	0.204185	0.484289	0.691972	5.18956	0	1.24024	51.7159	0	0	4909.75	9.68585	225.001	7.13894	134.927	0.05		0.086576	0	0	9.20358	1.00029	0.2204
	biomass	S		c	2.44455	0	0	0	0.923146	28.9824	0	0	0	0	0	0	0	0	0	0	0	0	0	0.279861	0	0	0.810657	0	0.496439	0.0496388	0.725186	0.232174	0	26.2041	0	0	2141.59	14.7117	202.268	2.3286	132.559	0.049		0.426092	0	0	0	1.67243	0.822231
	biomass	S		c	2.6326	0	0	0	0.935773	28.8849	0	0	0	0	0	0	0	0	0	0	0	0	0	0.332669	0	0	0.812468	0	0.449194	0.047148	0.575069	0.303349	0	29.7519	0	0	7112.33	15.3984	202.124	2.49158	129.89	0.049		0.45887	0	0	0	1.6953	0.819465
	medium	S	3	a	0.535907	0	0	26.7035	0.0965821	6.08592	0	0	0	0	0	2.06896	0	0	0	0	0	0.197702	0.130799	0	0	0	0.188257	0.173142	0	0.994781	6.69008	0.0964383	3.5847	0	0	0	0	14.4804	400.625	10.6436	122.395	0.047		0.0895976	0	0	3.06705	0.167832	0.16561
	medium	S		a	0.814666	0	0	21.1525	0.11029	6.12484	0	0	0	0	0	2.4029	0	0	0	0	0	0.193421	0.13184	0	0	0	0.170987	0.238741	0	1.00565	6.57961	0.118183	4.11377	0	0	0	0	15.8098	363.848	9.97029	128.081	0.047		0.136203	0	0	2.42949	0.191652	0.166669
	medium	S		b	0.440138	0	0	19.3325	0.0663398	6.50068	0	0	0	0	0	2.01698	0	0	0	0	0	0.207617	0.148609	0	0	0	0.16652	0.231584	0	0.993126	6.09556	0.144537	4.15748	0	0	0	0	12.5034	460.574	11.533	205.41	0.05		0.0782831	0	0	2.36218	0.122638	0.188188
	medium	S		b	0.40599	0	0	41.2851	0.0750371	6.77672	0	0	0	0	0	2.07686	0	0	0	0	0	0.18215	0.139439	0	0	0	0.164398	0.184245	0	1.04159	5.88749	0.123458	4.05629	0	0	0	0	12.106	491.49	11.0177	239.445	0.05		0.0722095	0	0	5.04451	0.138716	0.196179
	medium	S		c	2.5952	0	0	19.4972	0.0992088	16.0727	0	0	0	0	0	2.33664	0	0	0	0	0	0	0	0	0	0	0.337088	0	0	0.0544138	0.198162	0.555772	0	0	0	0	0	8.99807	0	0	68.2086	0.05		0.461582	0	0	2.3823	0.1834	0.465289
	medium	S		c	2.30383	0	0	21.1464	0.14678	15.5483	0	0	0	0	0	1.91918	0	0	0	0	0	0	0	0	0	0	0.28756	0	0	0.0582671	0.210099	0.574603	0	0	0	0	0	9.20059	0	0	70.4697	0.05		0.409759	0	0	2.58381	0.271343	0.450107
	blank	S	3	a	0	0	0	0	0	5.13017	0	0	0	0	0	5.09108	0	0	0	0	0	0	0	0	0	0	0.085414	0	0	0	0	0	0	0	0	0	0	9.12683	372.256	18.3203	114.597	0.048		0	0	0	0	0	0.142573
	blank	S		a	0	0	0	0	0	5.16365	0	0	0	0	0	5.18781	0	0	0	0	0	0	0	0	0	0	0.147951	0	0	0	0	0	0	0	0	0	0	9.04588	311.476	18.1127	96.7714	0.048		0	0	0	0	0	0.143503
	blank	S		b	0	0	0	0	0	5.67858	0	0	0	0	0	5.12995	0	0	0	0	0	0	0	0	0	0	0.230613	0	0	0	0	0	0	0	0	0	0	14.8493	273.168	22.3885	73.8587	0.05		0	0	0	0	0	0.164389
	blank	S		b	0	0	0	0	0	5.90476	0	0	0	0	0	5.61729	0	0	0	0	0	0	0	0	0	0	0.262901	0	0	0	0	0	0	0	0	0	0	11.5146	312.475	22.5815	60.5201	0.05		0	0	0	0	0	0.170937
	blank	S		c	0	0	0	0	0	3.48709	0	0	0	0	0	6.43082	0	0	0	0	0	0	0	0	0	0	0.541902	0	0	0	0	0	0	0	0	0	0	5.69972	199.169	21.9995	57.7554	0.047		0	0	0	0	0	0.0948907
	blank	S		c	0	0	0	0	0	3.88815	0	0	0	0	0	4.72411	0	0	0	0	0	0	0	0	0	0	0.150945	0	0	0	0	0	0	0	0	0	0	4.70557	222.99	22.2461	62.5176	0.047		0	0	0	0	0	0.105804
Interfium paradoxum (NIES-2180)	biomass	P	3	a	0	0	0	0	0.0962764	2.43713	0	0	0	0	0	52.8306	0	0	0	0	0	0.153297	0.497838	3.46139	0	0	1.18357	0.675587	0.551094	0.0248903	12.6428	0	0.100524	0	0	5.6701	1090.24	9.05964	129.883	196.669	74.9241	0.045		0	0	0	0	0.160182	0.0634972
	biomass	P		a	0	0	0	0	0.0916432	2.4372	0	0	0	0	0	55.7445	0	0	0	0	0	0.215209	0.514834	3.40678	0	0	0.763703	0.671217	0.71495	0.0280092	15.5814	0	0.345726	0	0	13.6604	1460.62	9.65822	137.296	196.979	82.1053	0.045		0	0	0	0	0.152473	0.0634991
	biomass	P		b	0	0	0	11.1941	0.0864486	2.3163	0	0	0	0	0	11.9983	0	0	0	0	0	0.146406	1.5313	3.07048	0	0	0.253756	1.74918	0.607071	0.0516662	3.61259	0	0.255216	0	0	11.8052	1198.89	9.07142	157.493	56.3682	131.031	0.049		0	0	0	1.34042	0.156615	0.0657133
	biomass	P		b	0	0	0	11.792	0.0958399	2.24201	0	0	0	0	0	12.5673	0	0	0	0	0	0.135866	1.65601	3.024	0	0	0.152379	1.53202	0.71342	0.0605043	4.01941	0	0	0	0	8.85498	1328.73	9.79112	136.883	57.0543	109.771	0.049		0	0	0	1.41201	0.173629	0.0636057
	biomass	P		c	0	0	0	9.03912	0.102045	2.80084	0	0	0	0	0	60.7757	0	0	0	0	0	0.191082	0.139913	3.13788	0	0	0.769795	0.258165	0.634257	0	11.4871	0	0.166864	0	0	76.512	2852.61	7.41923	178.107	203.083	104.372	0.048		0	0	0	1.06029	0.181099	0.0778381
	biomass	P		c	0	0	0	12.2886	0.0993955	2.83811	0	0	0	0	0	63.0901	0	0	0	0	0	0.0933265	0.136101	3.15679	0	0	1.30966	0.264792	0.610007	0	11.2845	0	0.118567	0	0	36.1158	2699.56	4.79689	205.872	211.887	120.119	0.048		0	0	0	1.44145	0.176396	0.078874
	medium	P	3	a	0	0	0	0	0	0	0	0	0	0	0	0	0	0	0	0	0	0	0	0	0	0	0	0	0	0	0	0	0	0	0	0	0	0	0	0	0	0.05		0	0	0	0	0	0
	medium	P		a	0	0	0	0	0	0	0	0	0	0	0	0	0	0	0	0	0	0	0	0	0	0	0	0	0	0	0	0	0	0	0	0	0	0	0	0	0	0.05		0	0	0	0	0	0
	medium	P		b	0	0	0	2.4362	0.110504	5.65353	0	0	0	0	0	0.847091	0	0	0	0	0	0.136999	0.017187	0	0	0	0.270075	0.0385067	0	0.142219	1.31978	0	0.187204	0	0	0	0	7.34439	374.072	26.2743	129.045	0.046		0	0	0	0.273858	0.187939	0.150571
	medium	P		b	0	0	0	4.20922	0.166405	5.50042	0	0	0	0	0	0.649236	0	0	0	0	0	0.130729	0.0135847	0	0	0	0.258426	0.0505945	0	0.154804	1.39478	0	0.269898	0	0	0	0	6.57284	453.441	27.2969	139.798	0.046		0	0	0	0.473167	0.283013	0.146493
	medium	P		c	0	0	0	5.75149	0.123169	5.1358	0	0	0	0	0	0.891348	0	0	0	0	0	0.136329	0.0156279	0	0	0	0.268541	0.0391683	0	0.146302	1.51126	0	0.0427915	0	0	0	0	11.057	337.329	21.9399	122.726	0.046		0	0	0	0.646537	0.209479	0.136782
	medium	P		c	0	0	0	10.0965	0.0683606	5.05087	0	0	0	0	0	1.02496	0	0	0	0	0	0.134638	0.0161875	0	0	0	0.33878	0.0479826	0	0.143235	1.46809	0	0.143821	0	0	0	0	8.74849	515.588	21.9194	192.165	0.046		0	0	0	1.13497	0.116264	0.13452
	blank	P	3	a	0	0	0	0	0	3.64899	0	0	0	0	0	2.20522	0	0	0	0	0	0	0	0	0	0	0.245344	0	0	0	0	0	0	0	0	0	0	12.7287	187.864	19.1297	143.712	0.047		0	0	0	0	0	0.0992965
	blank	P		a	0	0	0	0	0	3.67567	0	0	0	0	0	2.66055	0	0	0	0	0	0	0	0	0	0	0.126255	0	0	0	0	0	0	0	0	0	0	14.933	224.83	19.675	134.983	0.047		0	0	0	0	0	0.100022
	blank	P		b	0	0	0	0	0	3.99317	0	0	0	0	0	3.77444	0	0	0	0	0	0	0	0	0	0	0.369995	0	0	0	0	0	0	0	0	0	0	6.72919	237.031	24.44	86.1576	0.046		0	0	0	0	0	0.10635
	blank	P		b	0	0	0	0	0	3.86738	0	0	0	0	0	3.63714	0	0	0	0	0	0	0	0	0	0	0.197047	0	0	0	0	0	0	0	0	0	0	7.78365	237.932	24.866	90.9436	0.046		0	0	0	0	0	0.103
	blank	P		c	0	0	0	0	0	3.79678	0	0	0	0	0	3.0436	0	0	0	0	0	0	0	0	0	0	0.192915	0	0	0	0	0	0	0	0	0	0	11.979	218.901	23.8776	96.0769	0.05		0	0	0	0	0	0.109913
	blank	P		c	0	0	0	0	0	3.68064	0	0	0	0	0	3.03846	0	0	0	0	0	0	0	0	0	0	0.120086	0	0	0	0	0	0	0	0	0	0	13.302	177.387	23.8295	78.9783	0.05		0	0	0	0	0	0.106551
	biomass	S	3	a	1.09383	0	0	80.1623	0.298006	3.77767	0	0	0	0	0	12.9619	0	0	0	0	0	0.502231	0.625563	0.42022	0	0	0.218671	0.731374	0.195467	0.537032	6.08997	0.404121	1.66657	71.1675	0	9.52737	209.864	9.20386	142.372	19.5711	117.412	0.048		0.186767	0	0	9.403	0.528868	0.104985
	biomass	S		a	0.581093	0	0	77.7254	0.243087	3.56408	0	0	0	0	0	12.2657	0	0	0	0	0	0.477977	0.644014	0.456028	0	0	0.343778	0.669769	0.136743	0.464369	5.82347	0.42885	1.31457	59.8094	0	8.68432	229.692	9.85398	139.407	19.4108	108.533	0.048		0.0992191	0	0	9.11715	0.431404	0.0990493
	biomass	S		b	0.950275	0	0	122.482	0.468284	6.815	0	0	0	0	0	53.2577	0	0	0	0	0	0.45755	1.17043	1.36009	0	0	0.558325	1.57487	0.28775	0.143375	14.8324	0	0.424325	80.7018	0	10.3125	4715.79	6.93305	354.085	60.1108	158.638	0.048		0.162255	0	0	14.367	0.831058	0.189396
	biomass	S		b	1.03033	0	0	180.478	0.484573	6.6583	0	0	0	0	0	55.599	0	0	0	0	0	0.455233	1.12072	1.26463	0	0	0.348167	1.41044	0.223787	0.131825	15.0902	0	0.355447	112.264	0	92.7728	6013.83	4.79978	398.72	62.2454	168.009	0.048		0.175924	0	0	21.17	0.859964	0.185041
	biomass	S		c	2.51266	0	0	160.559	0.336158	3.89026	0	0	0	0	0	9.54404	0	0	0	0	0	0.881878	0.84938	0.415042	0	0	0.96833	0.791806	0.0907118	0.955904	10.5807	0.448571	3.04296	82.5035	0	27.646	278.279	21.3239	91.9459	14.7033	111.294	0.049		0.437965	0	0	19.2259	0.609004	0.110367
	biomass	S		c	2.23905	0	0	78.8448	0.339274	4.02957	0	0	0	0	0	9.62699	0	0	0	0	0	0.918675	0.826309	0.427336	0	0	1.1105	0.687282	0.0779502	0.820563	12.0019	0.32783	2.79479	67.7492	0	13.8614	176.565	23.6981	91.4015	14.6734	115.665	0.049		0.390272	0	0	9.44114	0.614649	0.114319
	medium	S	3	a	1.02744	0	0	9.92372	0.185287	4.83514	0	0	0	0	0	1.35388	0	0	0	0	0	0	0	0	0	0	0.146947	0.150501	0	0.621028	2.88967	0.126629	0.878234	34.7817	0	0	0	8.97109	306.031	18.1777	132.812	0.049		0.179086	0	0	1.1883	0.335676	0.137173
	medium	S		a	1.13441	0	0	10.3693	0.146544	4.85698	0	0	0	0	0	1.41686	0	0	0	0	0	0.453823	0.0969486	0.134702	0	0	0.23366	0.15772	0	0.626841	3.16321	0.188214	1.72088	34.2764	0	0	0	11.4296	255.155	18.4819	126.199	0.049		0.197732	0	0	1.24165	0.265487	0.137793
	medium	S		b	0.760196	0	0	10.8943	0.0811096	5.69932	0	0	0	0	0	1.85965	0	0	0	0	0	0.45231	0.0907399	0.125128	0	0	0.257465	0.16487	0	0.595268	3.28102	0.143074	1.29114	42.9614	0	0	0	12.0127	366.192	16.3804	182.868	0.046		0.124392	0	0	1.22466	0.137946	0.15179
	medium	S		b	1.1533	0	0	6.81648	0.116127	5.79622	0	0	0	0	0	1.64045	0	0	0	0	0	0.45751	0.09333	0.131411	0	0	0.329214	0.16305	0	0.659805	3.48823	0.182404	1.30659	58.6201	0	0	0	10.4453	436.613	16.6544	207.763	0.046		0.188717	0	0	0.766255	0.197502	0.154371
	medium	S		c	1.58747	0	0	16.4618	0.145173	6.1345	0	0	0	0	0	2.48018	0	0	0	0	0	1.10224	0.334561	0	0	0	1.1431	0.451387	0	0.941469	13.7172	0.143152	1.95271	52.1591	0	0	0	40.6811	137.573	13.8617	132.073	0.046		0.259759	0	0	1.85051	0.246901	0.16338
	medium	S		c	1.73109	0	0	36.7168	0.137431	6.17599	0	0	0	0	0	2.27603	0	0	0	0	0	1.06754	0.333876	0	0	0	0.997206	0.478244	0	1.03911	14.5977	0.116634	1.95619	46.4698	0	0	0	44.8109	129.056	13.393	120.543	0.046		0.283261	0	0	4.12741	0.233734	0.164485
	blank	S	3	a	0	0	0	0	0	5.13017	0	0	0	0	0	5.09108	0	0	0	0	0	0	0	0	0	0	0.085414	0	0	0	0	0	0	0	0	0	0	9.12683	372.256	18.3203	114.597	0.048		0	0	0	0	0	0.142573
	blank	S		a	0	0	0	0	0	5.16365	0	0	0	0	0	5.18781	0	0	0	0	0	0	0	0	0	0	0.147951	0	0	0	0	0	0	0	0	0	0	9.04588	311.476	18.1127	96.7714	0.048		0	0	0	0	0	0.143503
	blank	S		b	0	0	0	0	0	5.67858	0	0	0	0	0	5.12995	0	0	0	0	0	0	0	0	0	0	0.230613	0	0	0	0	0	0	0	0	0	0	14.8493	273.168	22.3885	73.8587	0.05		0	0	0	0	0	0.164389
	blank	S		b	0	0	0	0	0	5.90476	0	0	0	0	0	5.61729	0	0	0	0	0	0	0	0	0	0	0.262901	0	0	0	0	0	0	0	0	0	0	11.5146	312.475	22.5815	60.5201	0.05		0	0	0	0	0	0.170937
	blank	S		c	0	0	0	0	0	3.48709	0	0	0	0	0	6.43082	0	0	0	0	0	0	0	0	0	0	0.541902	0	0	0	0	0	0	0	0	0	0	5.69972	199.169	21.9995	57.7554	0.047		0	0	0	0	0	0.0948907
	blank	S		c	0	0	0	0	0	3.88815	0	0	0	0	0	4.72411	0	0	0	0	0	0	0	0	0	0	0.150945	0	0	0	0	0	0	0	0	0	0	4.70557	222.99	22.2461	62.5176	0.047		0	0	0	0	0	0.105804
Chara braunii (NIES-1604)	biomass	P	6	a	0	0	0	18.0285	5.39832	98.5241	0	0	0	0	0	142.787	0	0	0	0	0	0	0	0	0	0	9.13351	0.072842	0.881513	0.0720069	0	0	0	0	0	0	0	15.4156	106.033	2.43874	176.569	0.0283		0	0	0	1.24681	5.6484	1.61433
	biomass	P		a	0	0	0	12.8292	5.17417	88.0101	0	0	0	0	0	145.179	0	0	0	0	0	0	0	0	0	0	9.05988	0.0627491	0.795424	0.0652798	0	0	0	0	0	0	0	23.4622	92.7262	2.14604	191.159	0.0283		0	0	0	0.887243	5.41387	1.44206
	biomass	P		b	0	0	0	18.1002	6.71887	82.053	0	0	0	0	0	214.238	0	0	0	0	0	0	0	0	0	0	9.12794	0.0590753	1.32131	0.045163	0	0	0	0	0	0	0	15.5091	60.839	1.23984	158.875	0.0331		0	0	0	1.46408	8.22251	1.57248
	biomass	P		b	0	0	0	25.1285	6.59888	78.0226	0	0	0	0	0	211.013	0	0	0	0	0	0	0	0	0	0	9.50562	0.0642574	1.24008	0.0495722	0	0	0	0	0	0	0	15.2316	72.2629	1.38234	135.667	0.0331		0	0	0	2.03259	8.07567	1.49524
	biomass	P		c	0	0	0	10.4451	3.01142	38.6993	0	0	0	0	0	92.5464	0	0	0	0	0	0	0	0	0	0	0	0	0	0	0	0	0	0	0	0	0	21.1708	105.412	2.33764	176.951	0.0245		0	0	0	0.625368	2.72783	0.548949
	biomass	P		c	0	0	0	15.0155	3.39343	37.3537	0	0	0	0	0	93.5896	0	0	0	0	0	0	0	0	0	0	0	0	0	0	0	0	0	0	0	0	0	21.9659	129.738	1.94636	184.299	0.0245		0	0	0	0.899004	3.07387	0.529862
	biomass	P		d	0	0	0	9.64771	1.17881	2.4831	0	0	0	0	0	20.6101	0	0	0	0	0	0	0	0	0	0	9.33786	0.0590461	0.690423	0.0306147	0	0	0	0	0	0	0	9.08709	36.3806	0.944697	100.683	0.0405		0	0	0	0.954849	1.76514	0.0582252
	biomass	P		d	0	0	0	7.23228	1.07813	2.31501	0	0	0	0	0	20.5902	0	0	0	0	0	0	0	0	0	0	9.04109	0.04523	0.710107	0.0350537	0	0	0	0	0	0	0	10.6868	57.8075	1.02973	99.6614	0.0405		0	0	0	0.71579	1.61438	0.054284
	biomass	P		e	0	0	0	15.3501	2.55787	12.0514	0	0	0	0	0	85.5789	0	0	0	0	0	0	0	0	0	0	440.626	0.0781606	1.38492	0.0309387	0	0	0	0	0	0	0	21.2543	46.4412	1.57795	142.663	0.0225		0	0	0	0.844015	2.12785	0.156994
	biomass	P		e	0	0	0	16.8852	2.63534	13.001	0	0	0	0	0	99.5456	0	0	0	0	0	0	0	0	0	0	438.467	0.0738865	1.12991	0.065399	0	0	0	0	0	0	0	16.5212	61.5263	1.48485	146.351	0.0225		0	0	0	0.928418	2.1923	0.169364
	biomass	P		f	0	0	0	33.0225	3.37206	87.6406	0	0	0	0	0	140.391	0	0	0	0	0	0	0	0	0	0	19.2017	0.139104	0.330546	0.0931962	0	0	0	0	0	0	0	31.22	173.908	2.57749	306.457	0.0144		0	0	0	1.16206	1.79531	0.730686
	biomass	P		f	0	0	0	38.7591	3.3843	82.5201	0	0	0	0	0	137.92	0	0	0	0	0	0	0	0	0	0	18.179	0.112772	0.252085	0.0810518	0	0	0	0	0	0	0	28.3999	138.273	2.337	319.761	0.0144		0	0	0	1.36393	1.80182	0.687995
	medium	P	6	a	0	0	0	0	0	0	0	0	0	0	0	0	0	0	0	0	0	0	0	0	0	0	0.0607042	0	0	0.0108372	0	0	0	0	0	0	0	4.61661	0	0	16.7449	0.2		0	0	0	0	0	0
	medium	P		a	0	0	0	0	0	0	0	0	0	0	0	0	0	0	0	0	0	0	0	0	0	0	0.0583469	0	0	0.0114133	0	0	0	0	0	0	0	3.53116	0	0	14.8746	0.2		0	0	0	0	0	0
	medium	P		b	0	0	0	0	0	0	0	0	0	0	0	0	0	0	0	0	0	0	0	0	0	0	0.0708563	0	0	0.00909164	0	0	0	0	0	0	0	2.8416	0	0	17.1043	0.2		0	0	0	0	0	0
	medium	P		b	0	0	0	0	0	0	0	0	0	0	0	0	0	0	0	0	0	0	0	0	0	0	0.0683904	0	0	0.0102373	0	0	0	0	0	0	0	2.8428	0	0	14.2194	0.2		0	0	0	0	0	0
	medium	P		c	0	0	0	0	0	0	0	0	0	0	0	0	0	0	0	0	0	0	0	0	0	0	0.0669741	0	0	0.0131303	0	0	0	0	0	0	0	2.39747	0	0	17.6439	0.2		0	0	0	0	0	0
	medium	P		c	0	0	0	0	0	0	0	0	0	0	0	0	0	0	0	0	0	0	0	0	0	0	0.0919383	0	0	0.0104695	0	0	0	0	0	0	0	1.52841	0	0	13.0216	0.2		0	0	0	0	0	0
	medium	P		d	0	0	0	0	0	0	0	0	0	0	0	0	0	0	0	0	0	0	0	0	0	0	0.0291862	0	0	0.00957927	0	0	0	0	0	0	0	2.47892	0	0	20.4792	0.2		0	0	0	0	0	0
	medium	P		d	0	0	0	0	0	0	0	0	0	0	0	0	0	0	0	0	0	0	0	0	0	0	0.0505255	0	0	0.00802059	0	0	0	0	0	0	0	3.41453	0	0	20.8218	0.2		0	0	0	0	0	0
	medium	P		e	0	0	0	0	0	0	0	0	0	0	0	0	0	0	0	0	0	0	0	0	0	0	0.0348657	0	0	0.0130944	0	0	0	0	0	0	0	1.99713	0	0	22.7465	0.2		0	0	0	0	0	0
	medium	P		e	0	0	0	0	0	0	0	0	0	0	0	0	0	0	0	0	0	0	0	0	0	0	0.0597049	0	0	0.0112963	0	0	0	0	0	0	0	1.8307	0	0	20.4576	0.2		0	0	0	0	0	0
	medium	P		f	0	0	0	0	0	0	0	0	0	0	0	0	0	0	0	0	0	0	0	0	0	0	0.0745327	0	0	0.0115836	0	0	0	0	0	0	0	3.54635	0	0	17.8754	0.2		0	0	0	0	0	0
	medium	P		f	0	0	0	0	0	0	0	0	0	0	0	0	0	0	0	0	0	0	0	0	0	0	0.0349512	0	0	0.0105166	0	0	0	0	0	0	0	3.18779	0	0	22.8313	0.2		0	0	0	0	0	0
	blank	P	2	a	0	0	0	0	0	0.587507	0	0	0	0	0	5.57366	0	0	0	0	0	0	0	0	0	0	0.0839405	0	0	0.00249362	0	0	0	0	0	0	0	7.31018	10.2739	7.61708	32.4321	0.2		0	0	0	0	0	0.0680308
	blank	P		a	0	0	0	0	0	0.605346	0	0	0	0	0	4.47332	0	0	0	0	0	0	0	0	0	0	0.0580599	0	0	0.00666734	0	0	0	0	0	0	0	9.8671	11.1458	8.22347	32.5637	0.2		0	0	0	0	0	0.0700966
	blank	P		b	0	0	0	0	0	0.61798	0	0	0	0	0	5.1106	0	0	0	0	0	0	0	0	0	0	0.0338873	0	0	0.00474576	0	0	0	0	0	0	0	6.49534	8.3564	6.92259	23.1069	0.2		0	0	0	0	0	0.0715595
	blank	P		b	0	0	0	0	0	0.567271	0	0	0	0	0	4.37692	0	0	0	0	0	0	0	0	0	0	0.0453918	0	0	0.00449105	0	0	0	0	0	0	0	6.12003	9.95353	6.85448	23.8505	0.2		0	0	0	0	0	0.0656877
	biomass	S	6	a	0	0	0	10.7025	2.48801	7.88414	0	0	0	0	0	44.4675	0	0	0	0	0	0	0	0	0	0	2.33728	0.270598	8.0512	0.0268566	0	0	0	0	0	0	0	8.83931	41.6903	1.08437	94.8126	0.0502		0	0	0	1.31294	4.61781	0.229151
	biomass	S		a	0	0	0	11.4051	2.33276	7.98558	0	0	0	0	0	43.4742	0	0	0	0	0	0	0	0	0	0	1.94796	0.243612	7.18281	0.0299785	0	0	0	0	0	0	0	8.24909	41.9069	1.08732	107.46	0.0502		0	0	0	1.39913	4.32966	0.232099
	biomass	S		b	0	0	0	18.8773	3.32523	8.13953	0	0	0	0	0	58.4622	0	0	0	0	0	0	0	0	0	0	10.6362	0.15936	4.39409	0.0926424	0	0	0	0	0	0	0	11.6582	85.7539	3.30275	97.4295	0.0412		0	0	0	1.90061	5.06524	0.19416
	biomass	S		b	0	0	0	18.5725	3.39089	8.3579	0	0	0	0	0	62.6955	0	0	0	0	0	0	0	0	0	0	10.82	0.142556	3.9601	0.0828848	0	0	0	0	0	0	0	11.0667	99.4601	3.44465	81.2562	0.0412		0	0	0	1.86992	5.16525	0.199369
	biomass	S		c	0	0	0	21.7096	5.16811	19.3118	0	0	0	0	0	138.685	0	0	0	0	0	0	0	0	0	0	4.36134	0.0980815	2.14602	0.0740862	0	0	0	0	0	0	0	13.5494	123.258	2.67147	100.997	0.0394		0	0	0	2.09028	7.5285	0.440535
	biomass	S		c	0	0	0	21.6784	4.70916	18.8487	0	0	0	0	0	150.524	0	0	0	0	0	0	0	0	0	0	4.76373	0.112317	2.01475	0.0701345	0	0	0	0	0	0	0	12.4472	103.584	2.84228	103.502	0.0394		0	0	0	2.08727	6.85993	0.429972
	biomass	S		d	0	0	0	47.6368	4.11936	31.7278	0	0	0	0	0	57.2051	0	0	0	0	0	0	0	0	0	0	5.05012	0.049441	0.478997	0.0883209	0	0	0	0	0	0	0	20.7128	364.628	10.1057	107.049	0.0295		0	0	0	3.43416	4.49296	0.541907
	biomass	S		d	0	0	0	58.0998	4.04167	33.7807	0	0	0	0	0	59.7241	0	0	0	0	0	0	0	0	0	0	5.3772	0.0561427	0.386039	0.078112	0	0	0	0	0	0	0	20.8088	418.517	10.1016	106.125	0.0295		0	0	0	4.18844	4.40822	0.576971
	biomass	S		e	0	0	0	43.3965	3.56713	18.5593	0	0	0	0	0	53.6467	0	0	0	0	0	0	0	0	0	0	2.28472	0.0822118	0.947896	0.0768227	0	0	0	0	0	0	0	12.313	411.447	7.16181	103.883	0.0337		0	0	0	3.57388	4.44456	0.362122
	biomass	S		e	0	0	0	46.6073	3.39287	19.3289	0	0	0	0	0	50.381	0	0	0	0	0	0	0	0	0	0	2.06956	0.0776216	0.999648	0.079581	0	0	0	0	0	0	0	12.8521	380.793	7.3356	101.873	0.0337		0	0	0	3.8383	4.22744	0.377137
	biomass	S		f	0	0	0	50.4218	6.07432	49.2091	0	0	0	0	0	117.481	0	0	0	0	0	0	0	0	0	0	2.04629	0.0519693	0.905406	0.0432867	0	0	0	0	0	0	0	14.4675	486.968	13.2009	121.678	0.0281		0	0	0	3.46242	6.3108	0.800598
	biomass	S		f	0	0	0	61.5345	6.20592	48.3062	0	0	0	0	0	111.847	0	0	0	0	0	0	0	0	0	0	2.30526	0.0646334	1.02458	0.067819	0	0	0	0	0	0	0	17.7247	563.344	12.56	126.963	0.0281		0	0	0	4.22552	6.44752	0.785909
	medium	S	6	a	0	0	0	0	0	0	0	0	0	0	0	0	0	0	0	0	0	0	0	0	0	0	0.117081	0	0	0.010272	0	0	0	0	0	0	0	0.829944	0	0	16.3538	0.2		0	0	0	0	0	0
	medium	S		a	0	0	0	0	0	0	0	0	0	0	0	0	0	0	0	0	0	0	0	0	0	0	0.108615	0	0	0.0118292	0	0	0	0	0	0	0	0.342436	0	0	14.4297	0.2		0	0	0	0	0	0
	medium	S		b	0	0	0	0	0	0	0	0	0	0	0	0	0	0	0	0	0	0	0	0	0	0	0.0197859	0	0	0.013345	0	0	0	0	0	0	0	5.08145	0	0	11.844	0.2		0	0	0	0	0	0
	medium	S		b	0	0	0	0	0	0	0	0	0	0	0	0	0	0	0	0	0	0	0	0	0	0	0.0242741	0	0	0.0107056	0	0	0	0	0	0	0	4.38673	0	0	11.9545	0.2		0	0	0	0	0	0
	medium	S		c	0	0	0	0	0	0	0	0	0	0	0	0	0	0	0	0	0	0	0	0	0	0	0.0281513	0	0	0.0172665	0	0	0	0	0	0	0	2.4609	0	0	22.7201	0.2		0	0	0	0	0	0
	medium	S		c	0	0	0	0	0	0	0	0	0	0	0	0	0	0	0	0	0	0	0	0	0	0	0.0308057	0	0	0.0152875	0	0	0	0	0	0	0	3.19304	0	0	20.7817	0.2		0	0	0	0	0	0
	medium	S		d	0	0	0	0	0	0	0	0	0	0	0	0	0	0	0	0	0	0	0	0	0	0	0	0	0	0	0	0	0	0	0	0	0	0	0	0	0	0.2		0	0	0	0	0	0
	medium	S		d	0	0	0	0	0	0	0	0	0	0	0	0	0	0	0	0	0	0	0	0	0	0	0	0	0	0	0	0	0	0	0	0	0	0	0	0	0	0.2		0	0	0	0	0	0
	medium	S		e	0	0	0	0	0	0	0	0	0	0	0	0	0	0	0	0	0	0	0	0	0	0	0.0737583	0	0	0.0131285	0	0	0	0	0	0	0	3.50699	0	0	16.7008	0.2		0	0	0	0	0	0
	medium	S		e	0	0	0	0	0	0	0	0	0	0	0	0	0	0	0	0	0	0	0	0	0	0	0.0471507	0	0	0.0129614	0	0	0	0	0	0	0	4.05614	0	0	15.3788	0.2		0	0	0	0	0	0
	medium	S		f	0	0	0	0	0	0	0	0	0	0	0	0	0	0	0	0	0	0	0	0	0	0	0.0913275	0	0	0.0127345	0	0	0	0	0	0	0	2.7775	0	0	17.5287	0.2		0	0	0	0	0	0
	medium	S		f	0	0	0	0	0	0	0	0	0	0	0	0	0	0	0	0	0	0	0	0	0	0	0.10081	0	0	0.0147953	0	0	0	0	0	0	0	2.72354	0	0	21.2752	0.2		0	0	0	0	0	0
	blank	S	2	a	0	0	0	0	0	0.481327	0	0	0	0	0	5.06572	0	0	0	0	0	0	0	0	0	0	0.0578781	0	0	0.00532637	0	0	0	0	0	0	0	5.79023	6.69973	6.92906	24.3473	0.2		0	0	0	0	0	0.0557357
	blank	S		a	0	0	0	0	0	0.531684	0	0	0	0	0	5.64515	0	0	0	0	0	0	0	0	0	0	0.068379	0	0	0.00497371	0	0	0	0	0	0	0	7.53074	7.55894	6.90015	26.8531	0.2		0	0	0	0	0	0.0615667
	blank	S		b	0	0	0	0	0	0.707069	0	0	0	0	0	3.70414	0	0	0	0	0	0	0	0	0	0	0.0738406	0	0	0.00480513	0	0	0	0	0	0	0	7.5388	5.81464	5.64763	30.8559	0.2		0	0	0	0	0	0.0818757
	blank	S		b	0	0	0	0	0	0.641823	0	0	0	0	0	3.61254	0	0	0	0	0	0	0	0	0	0	0.0771651	0	0	0.00229603	0	0	0	0	0	0	0	6.10461	7.67723	5.65294	32.4524	0.2		0	0	0	0	0	0.0743204
Nitella sp. (wild-collected)	biomass	P	4	a	0	0	0	7.50618	0.452956	4.88676	0	0	0	0	0	18.4979	0	0	0	0	0	0	0.0252978	0.340212	0	0	0	0.939744	1.25808	0.155698	2.98208	0	0	0	0	0	323.505	443.77	51.9807	5.0942	143.256	0.02041		0	0	0	0.374384	0.341805	0.0577467
	biomass	P		a	0	0	0	4.72497	0.222952	5.29621	0	0	0	0	0	16.7452	0	0	0	0	0	0	0.015157	0.363904	0	0	0	0.90211	1.32123	0.158776	2.2981	0	0	0	0	0	301.985	451.859	42.2749	2.72275	136.159	0.01647		0	0	0	0.190173	0.135764	0.0505035
	biomass	P		b	0	0	0	5.8582	0.382517	5.03686	0	0	0	0	0	14.0839	0	0	0	0	0	0	0.0298156	0.323179	0	0	0	0.564505	0.784805	0.149815	0.589992	0	0	0	0	0	294.962	504.637	43.3917	7.08314	171.101	0.01842		0	0	0	0.263699	0.260508	0.053717
	biomass	P		b	0	0	0	7.07993	0.816714	8.13628	0	0	0	0	0	45.7653	0	0	0	0	0	0	0.0762133	0.649073	0	0	0	1.64116	2.29253	0.136623	10.8003	0	0	0	0	0	867.858	474.224	67.2021	26.3367	156.647	0.01638		0	0	0	0.283399	0.494612	0.0771618
	biomass	P		c	0	0	0	20.568	0.62317	16.0591	0	0	0	0	0	73.4407	0	0	0	0	0	0	0.109532	2.31018	0	0	0	3.15965	0	0.18915	5.713	0	0	0	0	0	741.824	1493.89	183.747	10.9712	153.037	0.01465		0	0	0	0.736351	0.337539	0.136214
	biomass	P		c	0	0	0	9.3103	0.279829	11.1261	0	0	0	0	0	39.866	0	0	0	0	0	0	0.0711947	1.29903	0	0	0	1.68039	1.23554	0.139857	3.15316	0	0	0	0	0	935.14	488.646	117.547	5.55964	76.9345	0.0236		0	0	0	0.536946	0.244166	0.152026
	biomass	P		d	0	0	0	10.4307	0.352828	5.9453	0	0	0	0	0	96.2601	0	0	0	0	0	0	0.0620387	1.40508	0	0	0	2.36745	2.39546	0.135162	12.214	0	0	0	0	0	1982.08	627.837	172.423	11.7617	131.767	0.01695		0	0	0	0.432055	0.221112	0.0583453
	biomass	P		d	0	0	0	14.1164	1.05705	7.67895	0	0	0	0	0	22.3949	0	0	0	0	0	0	0.0654235	0.634733	0	0	0	1.07695	1.3238	0.307394	5.08931	0	0	0	0	0	1039.54	262.925	76.5715	15.2791	211.124	0.01212		0	0	0	0.418102	0.473671	0.0538849
	medium	P	4	a	0	0	0	0	0	0	0	0	0	0	0	0	0	0	0	0	0	0	0	0	0	0	0	0	0	0	0	0	0	0	0	0	0	0	0	0	19.2626	0.1		0	0	0	0	0	0
	medium	P		a	0	0	0	0	0	0	0	0	0	0	0	0	0	0	0	0	0	0	0	0	0	0	0	0	0	0	0	0	0	0	0	0	0	0	0	0	9.27904	0.1		0	0	0	0	0	0
	medium	P		b	0	0	0	0	0	0	0	0	0	0	0	0	0	0	0	0	0	0	0	0	0	0	0	0	0	0	0	0	0	0	0	0	0	0	0	0	11.6092	0.1		0	0	0	0	0	0
	medium	P		b	0	0	0	0	0	0	0	0	0	0	0	0	0	0	0	0	0	0	0	0	0	0	0	0	0	0	0	0	0	0	0	0	0	0	0	0	11.8282	0.1		0	0	0	0	0	0
	medium	P		c	0	0	0	0	0	0	0	0	0	0	0	0	0	0	0	0	0	0	0	0	0	0	0	0	0	0	0	0	0	0	0	0	0	0	0	0	8.4736	0.1		0	0	0	0	0	0
	medium	P		c	0	0	0	0	0	0	0	0	0	0	0	0	0	0	0	0	0	0	0	0	0	0	0	0	0	0	0	0	0	0	0	0	0	0	0	0	8.95222	0.1		0	0	0	0	0	0
	medium	P		d	0	0	0	0	0	0	0	0	0	0	0	0	0	0	0	0	0	0	0	0	0	0	0	0	0	0	0	0	0	0	0	0	0	0	0	0	11.0958	0.1		0	0	0	0	0	0
	medium	P		d	0	0	0	0	0	0	0	0	0	0	0	0	0	0	0	0	0	0	0	0	0	0	0	0	0	0	0	0	0	0	0	0	0	0	0	0	8.54234	0.1		0	0	0	0	0	0
Coleochaete scutata (CCAC 0493)	biomass	P	3	a	0	0	0	8.39478	0.314442	1.6853	0	0	0	0	0	16.9749	0	0	0	0	0	0.0829576	0.0437422	6.52143	0	0	1.20246	0.443122	1.85045	0.0532965	0.333617	0	0	9.58162	0	93.8397	8915.26	6.72949	0	0	159.578	0.037		0	0	0	0.759043	0.430152	0.0361029
	biomass	P		a	0	0	0	8.93236	0.210485	1.73697	0	0	0	0	0	17.7457	0	0	0	0	0	0.0756722	0.0442404	6.06744	0	0	1.34949	0.447054	2.08786	0.0398633	0.327774	0	0	17.1719	0	99.4656	10010	7.75952	0	0	199.415	0.037		0	0	0	0.80765	0.287941	0.0372097
	biomass	P		b	0	0	0	16.5285	0.357976	2.43581	0	0	0	0	0	60.5437	0	0	0	0	0	0.146696	0.0664901	6.53772	0	0	2.13781	0.653829	2.21265	0.0296673	1.95957	0	0	13.7352	0	46.4524	4466.95	5.22055	0	0	87.687	0.045		0	0	0	1.81761	0.59559	0.0634628
	biomass	P		b	0	0	0	16.3715	0.340147	2.33635	0	0	0	0	0	53.0656	0	0	0	0	0	0.172231	0.0672878	6.55077	0	0	1.91637	0.605657	2.44874	0.0354601	1.64887	0	0	17.3222	0	71.6261	7083.51	4.04644	0	0	113.285	0.045		0	0	0	1.80035	0.565925	0.0608713
	biomass	P		c	0	0	0	13.1068	0.254569	1.26643	0	0	0	0	0	27.3719	0	0	0	0	0	0.137252	0.0524725	6.48193	0	0	0.677284	0.234608	2.09648	0.034577	0.886196	0	0	21.1593	0	24.6754	3267.55	5.73081	0	0	133.024	0.034		0	0	0	1.089	0.320011	0.02493
	biomass	P		c	0	0	0	15.0742	0.302049	1.17259	0	0	0	0	0	25.4552	0	0	0	0	0	0.120266	0.0437518	6.43011	0	0	0.65774	0.206974	2.45482	0.018078	1.11373	0	0	0	0	20.4752	3677.78	6.42064	0	0	120.189	0.034		0	0	0	1.25247	0.379696	0.0230828
	medium	P	3	a	0	0	0	6.9177	0.0167957	0.375697	0	0	0	0	0	1.79072	0	0	0	0	0	0.0931229	0.0287897	0	0	0	0.359707	0.154421	0	0.0355738	0.312592	0	0	2.6426	0	0	0	6.12249	9.32491	0.827055	17.3986	0.1		0	0	0	1.69051	0.062098	0.0217521
	medium	P		a	0	0	0	4.58229	0.0172318	0.373189	0	0	0	0	0	1.78687	0	0	0	0	0	0.0878867	0.0286412	0	0	0	0.387929	0.135594	0	0.0400291	0.348712	0	0	2.36538	0	0	0	8.23304	7.18305	0.826726	17.3431	0.1		0	0	0	1.11979	0.0637107	0.0216069
	medium	P		b	0	0	0	0	0	0	0	0	0	0	0	0	0	0	0	0	0	0	0	0	0	0	0	0	0	0	0	0	0	0	0	0	0	0	0	0	0	0.1		0	0	0	0	0	0
	medium	P		b	0	0	0	6.55626	0.0203792	0.676262	0	0	0	0	0	1.91093	0	0	0	0	0	0.153457	0.0498159	0	0	0	0.542018	0.221939	0	0.0544445	0.428201	0	0	1.36462	0	0	0	4.6478	11.6503	0.613277	22.4275	0.1		0	0	0	1.60218	0.0753474	0.0391542
	medium	P		c	0	0	0	4.93437	0.017209	0.386831	0	0	0	0	0	1.46789	0	0	0	0	0	0.0804444	0.0223146	0	0	0	0.161818	0.0842999	0	0.0397523	0.229844	0	0	1.63916	0	0	0	15.4774	8.46378	1.05211	32.7536	0.1		0	0	0	1.20583	0.0636262	0.0223967
	medium	P		c	0	0	0	4.94252	0.0245042	0.385643	0	0	0	0	0	1.58566	0	0	0	0	0	0.0884093	0.0228705	0	0	0	0.173332	0.0780274	0	0.0485098	0.212915	0	0	1.63319	0	0	0	8.06327	9.63163	1.06975	28.2443	0.1		0	0	0	1.20783	0.0905986	0.0223279
	blank	P	3	a	0	0	0	0	0	0.0625832	0	0	0	0	0	0	0	0	0	0	0	0	0	0	0	0	0	0	0	0	0	0	0	0	0	0	0	22.4472	0	0	11.1114	0.1		0	0	0	0	0	0.00362344
	blank	P		a	0	0	0	0	0	0.0601889	0	0	0	0	0	0	0	0	0	0	0	0	0	0	0	0	0	0	0	0	0	0	0	0	0	0	0	19.0864	0	0	8.90043	0.1		0	0	0	0	0	0.00348481
	blank	P		b	0	0	0	0	0	0.0576091	0	0	0	0	0	0	0	0	0	0	0	0	0	0	0	0	0	0	0	0	0	0	0	0	0	0	0	0	0	0	10.6753	0.1		0	0	0	0	0	0.00333545
	blank	P		b	0	0	0	0	0	0.0502419	0	0	0	0	0	0	0	0	0	0	0	0	0	0	0	0	0	0	0	0	0	0	0	0	0	0	0	5.14928	0	0	12.3733	0.1		0	0	0	0	0	0.0029089
	blank	P		c	0	0	0	0	0	2.79753	0	0	0	0	0	0	0	0	0	0	0	0	0	0	0	0	0	0	0	0	0	0	0	0	0	0	0	0	0	0	11.3355	0.1		0	0	0	0	0	0.161971
	blank	P		c	0	0	0	0	0	2.83401	0	0	0	0	0	0	0	0	0	0	0	0	0	0	0	0	0	0	0	0	0	0	0	0	0	0	0	0	0	0	9.9485	0.1		0	0	0	0	0	0.164083
	biomass	S	3	a	0	0	0	51.037	0.888007	23.0544	0	0	0	0	0	1669.18	0	0	0	0	0	0	0	6.22036	0	0	3.95832	3.04454	4.14421	0.0469835	25.4374	0	0	2.52674	0	109.002	11444.3	8.66715	43.9951	29.6403	114.047	0.039		0	0	0	4.86413	1.28045	0.520573
	biomass	S		a	0	0	0	57.8458	0.78572	21.9278	0	0	0	0	0	1631.94	0	0	0	0	0	0	0	6.18146	0	0	5.22936	3.05824	4.17792	0.0657406	24.4861	0	0	7.04108	0	136.366	15551.7	7.84686	57.5451	28.6482	119.721	0.039		0	0	0	5.51305	1.13295	0.495135
	biomass	S		b	0	0	0	39.443	0.656972	15.8543	0	0	0	0	0	1180.52	0	0	0	0	0	0.288797	0.255638	4.96967	0	0	4.22327	2.88041	3.16615	0.0356222	19.0075	0	0	4.76546	0	145.558	16779.6	4.77914	43.9655	17.7055	97.1346	0.045		0	0	0	4.33748	1.09305	0.413069
	biomass	S		b	0	0	0	41.977	0.683301	15.6061	0	0	0	0	0	1360.65	0	0	0	0	0	1.0674	0.241095	4.79172	0	0	3.96587	3.28658	3.01388	0.0170183	20.0121	0	0	8.21751	0	155.741	15103.9	5.43893	39.1399	16.6676	89.7944	0.045		0	0	0	4.61614	1.13686	0.406601
	biomass	S		c	0	0	0	72.7181	1.00482	23.3705	0	0	0	0	0	1634.2	0	0	0	0	0	0	0	5.29888	0	0	2.31518	2.44913	3.37576	0.0529501	22.1062	0	0	15.5253	0	340.708	23386.3	3.88282	38.4467	17.4752	93.5817	0.042		0	0	0	7.46358	1.56034	0.568304
	biomass	S		c	0	0	0	105.938	1.07505	23.6252	0	0	0	0	0	1805.22	0	0	0	0	0	0.779661	0.255177	5.45725	0	0	4.2031	2.14878	3.46982	0.0464853	23.8426	0	0	13.6977	0	260.796	17398.7	6.01766	45.0634	15.7131	118.774	0.042		0	0	0	10.8732	1.66939	0.574498
	medium	S	3	a	0	0	0	8.67683	0	2.27881	0	0	0	0	0	2.33376	0	0	0	0	0	0.210992	0.0704674	0	0	0	0.777213	0.309979	0	0.0580097	0.57551	0	0	2.94773	0	0	0	17.293	0	0	19.3281	0.1		0	0	0	2.12039	0	0.131938
	medium	S		a	0	0	0	4.98112	0	1.74312	0	0	0	0	0	2.11224	0	0	0	0	0	0.229551	0.0732931	0	0	0	0.686705	0.320363	0	0.0551811	0.53512	0	0	2.47717	0	0	0	25.8722	0	0	20.9956	0.1		0	0	0	1.21726	0	0.100923
	medium	S		b	0	0	0	8.61536	0	1.86254	0	0	0	0	0	3.19409	0	0	0	0	0	0.264235	0.0881071	0	0	0	0.858872	0.364211	0	0.0557885	0.557579	0	0	2.53908	0	0	0	9.87414	0	0	33.1477	0.1		0	0	0	2.10537	0	0.107837
	medium	S		b	0	0	0	5.66397	0	1.75279	0	0	0	0	0	2.8269	0	0	0	0	0	0.26705	0.0884459	0	0	0	0.734104	0.346337	0	0.0548546	0.474436	0	0	4.36596	0	0	0	9.6534	0	0	27.8887	0.1		0	0	0	1.38413	0	0.101483
	medium	S		c	0	0	0	7.03237	0	1.82944	0	0	0	0	0	2.86509	0	0	0	0	0	0.210243	0.0816791	0	0	0	0.444154	0.215441	0	0.0646297	0.520027	0	0	4.18535	0	0	0	8.4461	0	0	31.7415	0.1		0	0	0	1.71853	0	0.105921
	medium	S		c	0	0	0	8.11469	0	1.84871	0	0	0	0	0	2.84376	0	0	0	0	0	0.228776	0.0810544	0	0	0	0.47566	0.215835	0	0.0576243	0.587212	0	0	3.34769	0	0	0	12.92	0	0	24.4419	0.1		0	0	0	1.98302	0	0.107036
	blank	S	3	a	0	0	0	0	0	0.385009	0	0	0	0	0	0	0	0	0	0	0	0	0	0	0	0	0	0	0	0	0	0	0	0	0	0	0	22.4472	0	0	18.4303	0.1		0	0	0	0	0	0.0222912
	blank	S		a	0	0	0	0	0	0.409568	0	0	0	0	0	0	0	0	0	0	0	0	0	0	0	0	0	0	0	0	0	0	0	0	0	0	0	19.0864	0	0	20.8691	0.1		0	0	0	0	0	0.0237131
	blank	S		b	0	0	0	0	0	0	0	0	0	0	0	0	0	0	0	0	0	0	0	0	0	0	0	0	0	0	0	0	0	0	0	0	0	0	0	0	0	0.1		0	0	0	0	0	0
	blank	S		b	0	0	0	0	0	0.30036	0	0	0	0	0	0	0	0	0	0	0	0	0	0	0	0	0	0	0	0	0	0	0	0	0	0	0	5.14928	0	0	16.4105	0.1		0	0	0	0	0	0.0173902
	blank	S		c	0	0	0	0	0	0	0	0	0	0	0	0	0	0	0	0	0	0	0	0	0	0	0	0	0	0	0	0	0	0	0	0	0	0	0	0	0	0.1		0	0	0	0	0	0
	blank	S		c	0	0	0	0	0	0	0	0	0	0	0	0	0	0	0	0	0	0	0	0	0	0	0	0	0	0	0	0	0	0	0	0	0	0	0	0	0	0.1		0	0	0	0	0	0
Coleochaete scutata (NIES-4262)	biomass	P	3	a	0	0	0	33.8236	0.148698	2.31214	0	0	0	0	0	4.99377	0	0	0	0	0	0	0.237516	3.09398	0	0	0.0889848	0.693149	0	0	0.178861	0	0	16.0115	0	203.577	22249.3	8.88211	0	0	10.1468	0.056		0	0	0	4.62875	0.307875	0.0749661
	biomass	P		a	0	0	0	35.1582	0.155146	2.41218	0	0	0	0	0	4.40261	0	0	0	0	0	0	0.197913	3.30984	0	0	0.0529628	0.595997	0	0	0.221236	0	0	14.0265	0	132.186	22414.9	8.82901	0	0	12.0783	0.056		0	0	0	4.81138	0.321224	0.0782097
	biomass	P		b	0	0	0	22.4057	0.151388	2.22188	0	0	0	0	0	3.90837	0	0	0	0	0	0	0.247928	3.19008	0	0	0.143182	0.671288	0	0	0.237408	0	0	15.8082	0	228.403	50700.4	6.79543	0	0	13.163	0.057		0	0	0	3.12097	0.319042	0.0733261
	biomass	P		b	0	0	0	25.2786	0.1133	2.08252	0	0	0	0	0	3.53828	0	0	0	0	0	0	0.257784	3.28192	0	0	0.104456	0.627055	0	0	0.162223	0	0	15.9534	0	320.025	55700.8	7.84279	0	0	11.8713	0.057		0	0	0	3.52114	0.238773	0.068727
	biomass	P		c	0	0	0	24.7082	0.157172	2.57133	0	0	0	0	0	5.87421	0	0	0	0	0	0	0.202223	2.81404	0	0	0.0310382	0.555193	0	0	0.158226	0	0	21.1868	0	269.175	43172.6	8.54375	0	0	23.7422	0.038		0	0	0	2.29446	0.22082	0.0565724
	biomass	P		c	0	0	0	20.4187	0.16318	2.48349	0	0	0	0	0	5.81444	0	0	0	0	0	0	0.243501	2.29578	0	0	0.15488	0.57339	0	0	0.236122	0	0	8.18324	0	186.171	42476.5	10.3335	0	0	22.5599	0.038		0	0	0	1.89613	0.229261	0.0546397
	medium	P	3	a	0	0	0	0	0	0.108467	0	0	0	0	0	0	0	0	0	0	0	0	0	0	0	0	0.0253688	0.0057893	0	0	0	0	0	10.3375	0	0	0	5.28131	0	0	13.3692	0.2		0	0	0	0	0	0.01256
	medium	P		a	0	0	0	0	0	0.122495	0	0	0	0	0	0	0	0	0	0	0	0	0	0	0	0	0.00971683	0.00732461	0	0	0	0	0	4.3163	0	0	0	5.86585	0	0	12.93	0.2		0	0	0	0	0	0.0141844
	medium	P		b	0	0	0	0	0	0.0939664	0	0	0	0	0	0	0	0	0	0	0	0	0	0	0	0	0.0120609	0.00405909	0	0	0	0	0	4.55745	0	0	0	4.84073	0	0	8.81391	0.2		0	0	0	0	0	0.0108809
	medium	P		b	0	0	0	0	0	0.0970485	0	0	0	0	0	0	0	0	0	0	0	0	0	0	0	0	0.0184465	0.00492669	0	0	0	0	0	4.7344	0	0	0	5.31496	0	0	6.68336	0.2		0	0	0	0	0	0.0112378
	medium	P		c	0	0	0	0	0	0.0754857	0	0	0	0	0	0	0	0	0	0	0	0	0	0	0	0	0.0112648	0.00416318	0	0	0	0	0	3.92593	0	0	0	2.54013	0	0	8.15229	0.2		0	0	0	0	0	0.00874093
	medium	P		c	0	0	0	0	0	0.0844142	0	0	0	0	0	0	0	0	0	0	0	0	0	0	0	0	0.0194531	0.0041786	0	0	0	0	0	4.27831	0	0	0	2.13135	0	0	8.29545	0.2		0	0	0	0	0	0.00977481
	biomass	S	3	a	0	0	0	27.4069	0.340831	2.72528	0	0	0	0	0	4.81138	0	0	0	0	0	0	0.18352	1.85079	0	0	0.108406	0.409036	0	0	0.156624	0	0	16.0885	0	318.139	30370.7	7.00939	0	0	17.292	0.05		0	0	0	3.34877	0.630072	0.0788939
	biomass	S		a	0	0	0	21.034	0.31332	2.71769	0	0	0	0	0	4.03052	0	0	0	0	0	0	0.174458	2.1181	0	0	0.0619959	0.420979	0	0	0.150982	0	0	14.6819	0	273.644	38246	7.13661	0	0	16.6561	0.05		0	0	0	2.57009	0.579213	0.0786743
	biomass	S		b	0	0	0	32.5584	0.40806	2.93686	0	0	0	0	0	3.34198	0	0	0	0	0	0	0.190429	2.22231	0	0	0.133667	0.376236	0	0	0.146083	0	0	21.3471	0	156.478	29798.8	6.9441	0	0	16.7081	0.047		0	0	0	3.73953	0.709091	0.0799178
	biomass	S		b	0	0	0	31.163	0.392901	2.88817	0	0	0	0	0	3.3641	0	0	0	0	0	0	0.212585	2.18755	0	0	0.109797	0.434754	0	0	0.128496	0	0	10.031	0	133.514	17949.6	6.33846	0	0	19.6909	0.047		0	0	0	3.57925	0.682749	0.0785929
	biomass	S		c	0	0	0	25.9655	0.336464	2.74912	0	0	0	0	0	4.92812	0	0	0	0	0	0	0.254884	1.98914	0	0	0.348262	0.695173	0	0	0.181757	0	0	27.8126	0	394.038	31509.2	6.85171	0	0	24.8602	0.042		0	0	0	2.66503	0.522479	0.0668508
	biomass	S		c	0	0	0	19.4058	0.310534	2.73336	0	0	0	0	0	4.6094	0	0	0	0	0	0	0.262325	2.01454	0	0	0.387719	0.581524	0	0	0.178026	0	0	14.5873	0	381.101	34193.4	9.36973	0	0	24.343	0.042		0	0	0	1.99176	0.482212	0.0664676
	medium	S	3	a	0	0	0	0	0	0.300551	0	0	0	0	0	0	0	0	0	0	0	0	0	0	0	0	0.0156985	0.00709171	0	0	0.030344	0	0	6.92641	0	0	0	4.66535	0	0	7.55567	0.2		0	0	0	0	0	0.0348025
	medium	S		a	0	0	0	0	0	0.29863	0	0	0	0	0	0	0	0	0	0	0	0	0	0	0	0	0.0068478	0.00505068	0	0	0.0350583	0	0	7.74484	0	0	0	4.10037	0	0	7.0422	0.2		0	0	0	0	0	0.0345801
	medium	S		b	0	0	0	0	0	0.235391	0	0	0	0	0	0	0	0	0	0	0	0	0	0	0	0	0.0201914	0.00528733	0	0	0.0317842	0	0	4.82904	0	0	0	1.66767	0	0	8.3605	0.2		0	0	0	0	0	0.0272573
	medium	S		b	0	0	0	0	0	0.269136	0	0	0	0	0	0	0	0	0	0	0	0	0	0	0	0	0.0190874	0.00507429	0	0	0.0417262	0	0	9.55613	0	0	0	0.171633	0	0	8.35737	0.2		0	0	0	0	0	0.0311648
	medium	S		c	0	0	0	0	0	0.201373	0	0	0	0	0	0	0	0	0	0	0	0	0	0	0	0	0.020365	0.00568742	0	0	0.0207368	0	0	6.15948	0	0	0	1.48841	0	0	8.48652	0.2		0	0	0	0	0	0.0233181
	medium	S		c	0	0	0	0	0	0.178739	0	0	0	0	0	0	0	0	0	0	0	0	0	0	0	0	0.00233315	0.00634546	0	0	0.0213329	0	0	6.88675	0	0	0	2.07757	0	0	9.57894	0.2		0	0	0	0	0	0.0206972
	blank	P	2	a	0	0	0	0	0	0.00999496	0	0	0	0	0	0	0	0	0	0	0	0	0	0	0	0	0.0059976	0	0	0	0	0	0	0	0	0	0	2.33966	0	0	7.26514	0.2		0	0	0	0	0	0.00115737
	blank	P		a	0	0	0	0	0	0.00993682	0	0	0	0	0	0	0	0	0	0	0	0	0	0	0	0	0.0180352	0	0	0	0	0	0	0	0	0	0	2.77263	0	0	8.4168	0.2		0	0	0	0	0	0.00115064
	blank	P		b	0	0	0	0	0	0.0163004	0	0	0	0	0	0	0	0	0	0	0	0	0	0	0	0	0.00867547	0	0	0	0	0	0	0	0	0	0	2.82831	0	0	10.26	0.2		0	0	0	0	0	0.00188752
	blank	P		b	0	0	0	0	0	0.016848	0	0	0	0	0	0	0	0	0	0	0	0	0	0	0	0	0.0142043	0	0	0	0	0	0	0	0	0	0	2.86807	0	0	9.46568	0.2		0	0	0	0	0	0.00195093
	blank	S	2	a	0	0	0	0	0	0.0128957	0	0	0	0	0	0	0	0	0	0	0	0	0	0	0	0	0.0249695	0	0	0	0	0	0	0	0	0	0	3.95473	0	0	10.9302	0.2		0	0	0	0	0	0.00149327
	blank	S		a	0	0	0	0	0	0.0136903	0	0	0	0	0	0	0	0	0	0	0	0	0	0	0	0	0.0251804	0	0	0	0	0	0	0	0	0	0	4.09068	0	0	11.67	0.2		0	0	0	0	0	0.00158528
	blank	S		b	0	0	0	0	0	0.00789734	0	0	0	0	0	0	0	0	0	0	0	0	0	0	0	0	0.0147707	0	0	0	0	0	0	0	0	0	0	0.130425	0	0	11.7627	0.2		0	0	0	0	0	0.000914479
	blank	S		b	0	0	0	0	0	0.00964427	0	0	0	0	0	0	0	0	0	0	0	0	0	0	0	0	0.0251103	0	0	0	0	0	0	0	0	0	0	0.0676002	0	0	12.016	0.2		0	0	0	0	0	0.00111677
Mesotaenium endlicherianum (SAG 12.97)	biomass	P	4	a	0	0	0	0	0.0276586	1.33243	0	0	0	0	0	1.35411	0	0	0	0	0	0.146757	2.89875	3.04906	0	0	1.30965	0.175651	1.96931	0.282973	0.0284633	0.0899154	0	0	0	0	0	115.134	225.577	30.6307	306.983	0.017		0	0	0	0	0.0173844	0.0131146
	biomass	P		a	0	0	0	0	0.0256401	1.36385	0	0	0	0	0	1.42592	0	0	0	0	0	0.191887	2.90251	3.36676	0	0	1.29947	0.160703	1.49081	0.255	0.0343731	0.0589351	0	0	0	0	0	77.2567	226.591	29.8834	323.287	0.017		0	0	0	0	0.0161157	0.0134239
	biomass	P		b	0	0	0	2.36741	0.013541	2.28119	0	0	0	0	0	0.6111	0	0	0	0	0	0.222812	1.55824	1.69457	0	0	0.827369	0.135472	0.728436	0.164731	0.0436753	0.0969023	0	0	0	0	0	19.7695	199.112	23.9944	102.48	0.027		0	0	0	0.156204	0.0135174	0.0356605
	biomass	P		b	0	0	0	0	0.0153841	2.36581	0	0	0	0	0	0.533025	0	0	0	0	0	0.211529	1.50651	1.77121	0	0	0.907509	0.150789	0.75504	0.202121	0.0593563	0.0819706	0	0	0	0	0	17.1469	190.986	23.3118	110.268	0.027		0	0	0	0	0.0153573	0.0369834
	biomass	P		c	0	0	0	0	0.0227961	1.65487	0	0	0	0	0	0.971515	0	0	0	0	0	0.232715	2.60625	3.25263	0	0	1.00863	0.185766	1.36864	0.217636	0.0899044	0.0532802	0	0	0	0	0	52.3885	180.927	24.8077	183.334	0.016		0	0	0	0	0.0134853	0.0153301
	biomass	P		c	0	0	0	0	0.031956	1.82948	0	0	0	0	0	0.954607	0	0	0	0	0	0.198664	2.64055	3.08557	0	0	0.890844	0.1597	0.925016	0.237007	0.0241019	0.141799	0	0	0	0	0	48.4911	159.567	25.6493	196.664	0.016		0	0	0	0	0.018904	0.0169477
	biomass	P		d	0	0	0	0	0.0463004	2.7171	0	0	0	0	0	4.95366	0	0	0	0	0	0.199462	1.57973	1.8622	0	0	1.15073	0.184433	1.24499	0.265954	0.0626529	0.0960596	0	0	0	0	0	661.717	181.275	26.5062	331.672	0.025		0	0	0	0	0.0427961	0.0393286
	biomass	P		d	0	0	0	9.97331	0.0395479	2.58259	0	0	0	0	0	4.66538	0	0	0	0	0	0.212417	1.52473	1.69668	0	0	0.845638	0.153692	1.03315	0.265769	0.0206104	0.0638204	0	0	0	0	0	436.659	236.89	25.073	358.737	0.025		0	0	0	0.609305	0.0365548	0.0373817
	medium	P	4	a	0	0	0	0.53965	0	3.12012	0	0	0	0	0	0.174942	0	0	0	0	0	0.14583	0.0931219	0	0	0	0.428549	0.102331	0	0.141086	0	0	0	0	0	0	0	21.6867	188.019	40.8857	62.6745	0.05		0	0	0	0.0659382	0	0.0903243
	medium	P		a	0	0	0	0.837076	0	3.13018	0	0	0	0	0	0.157338	0	0	0	0	0	0.140659	0.0867231	0	0	0	0.393461	0.0887613	0	0.128244	0	0	0	0	0	0	0	22.4246	171.744	41.3005	51.4544	0.05		0	0	0	0.10228	0	0.0906154
	medium	P		b	0	0	0	0	0	3.00069	0	0	0	0	0	0.126368	0	0	0	0	0	0.113397	0.0752426	0	0	0	0.330052	0.0646227	0	0.0991532	0	0	0	0	0	0	0	19.7155	226.88	42.7643	60.2963	0.044		0	0	0	0	0	0.0764428
	medium	P		b	0	0	0	0	0	2.96392	0	0	0	0	0	0.113623	0	0	0	0	0	0.119118	0.0760254	0	0	0	0.302921	0.064036	0	0.110174	0	0	0	0	0	0	0	16.3777	219.126	43.4509	63.6337	0.044		0	0	0	0	0	0.0755062
	medium	P		c	0	0	0	0	0	2.87568	0	0	0	0	0	0.057	0	0	0	0	0	0.0968041	0.0690519	0	0	0	0.330071	0.0561521	0	0.111067	0	0	0	0	0	0	0	20.8209	219.034	39.3084	59.7548	0.04		0	0	0	0	0	0.0665984
	medium	P		c	0	0	0	0	0	2.93658	0	0	0	0	0	0.120015	0	0	0	0	0	0.110851	0.064661	0	0	0	0.340259	0.0633778	0	0.106947	0	0	0	0	0	0	0	18.6361	217.184	39.5854	62.3107	0.04		0	0	0	0	0	0.0680086
	medium	P		d	0	0	0	0.927734	0	3.11097	0	0	0	0	0	0.143833	0	0	0	0	0	0.158948	0.0941856	0	0	0	0.341659	0.078535	0	0.118807	0	0	0	0	0	0	0	13.264	225.402	41.9645	60.86	0.048		0	0	0	0.108823	0	0.086457
	medium	P		d	0	0	0	0.791937	0	2.76992	0	0	0	0	0	0.134267	0	0	0	0	0	0.128677	0.0912471	0	0	0	0.398424	0.0761038	0	0.125643	0	0	0	0	0	0	0	11.0321	236.323	41.2485	59.0512	0.048		0	0	0	0.0928939	0	0.0769787
	biomass	S	4	a	0.121243	0	0	6.00722	0.0426966	1.37729	0	0	0	0	0	2.05798	0	0	0	0	0	1.89128	1.93344	45.2282	0	0	6.83658	0.760164	1.84727	1.37258	0.430036	0.72681	0	0	0	0	0	23.5776	32.0585	18.1112	23.0795	0.045		0.0194079	0	0	0.660604	0.0710373	0.0358839
	biomass	S		a	0.136796	0	0	5.70821	0.050015	1.37736	0	0	0	0	0	1.80456	0	0	0	0	0	1.88184	1.94097	44.1639	0	0	6.61794	0.857221	3.19983	1.46165	0.49347	1.03505	0	0	0	0	0	23.0826	29.4686	18.4194	23.062	0.045		0.0218976	0	0	0.627722	0.0832133	0.0358858
	biomass	S		b	0	0	0	0	0	1.2043	0	0	0	0	0	1.5225	0	0	0	0	0	1.98341	2.38141	7.1088	0	0	5.75405	0.801919	2.09709	0.781862	0.077761	0.144828	0	0	0	0	0	0	84.5946	18.864	290.741	0.047		0	0	0	0	0	0.0327713
	biomass	S		b	0	0	0	0	0	1.24217	0	0	0	0	0	1.45535	0	0	0	0	0	2.20169	2.31034	7.53208	0	0	5.58006	0.7866	5.38024	0.676717	0.0980574	0.134816	0	0	0	0	0	0	21.2561	18.113	259.687	0.047		0	0	0	0	0	0.0338019
	biomass	S		c	0.317815	0	0	24.7469	0.0329479	0.885176	0	0	0	0	0	2.21446	0	0	0	0	0	2.98217	1.4075	27.0526	0	0	4.08656	0.720444	2.85574	1.9246	0.724977	1.88437	0	0	0	0	0	12.1489	45.1854	4.20873	20.1796	0.046		0.0520045	0	0	2.78185	0.0560358	0.0235749
	biomass	S		c	0.29397	0	0	17.6978	0.036332	0.842598	0	0	0	0	0	2.31076	0	0	0	0	0	2.97899	1.42443	27.5372	0	0	4.03498	0.755128	1.9658	1.99091	0.834873	2.18681	0	0	0	0	0	12.6391	45.5632	4.03078	17.8939	0.046		0.0481027	0	0	1.98944	0.0617913	0.0224409
	biomass	S		d	0.109154	0	0	6.43013	0.0389488	1.28434	0	0	0	0	0	1.8806	0	0	0	0	0	2.2272	2.0843	33.5855	0	0	7.90148	0.751391	1.5766	1.39919	0.394443	0.624772	0	0	0	0	0	27.2362	20.6863	16.2246	20.9211	0.046		0.017861	0	0	0.722825	0.0662418	0.0342058
	biomass	S		d	0.16196	0	0	7.94125	0.0275819	1.33999	0	0	0	0	0	2.161	0	0	0	0	0	2.26688	2.12684	32.5446	0	0	8.22183	0.711567	1.37009	1.25521	0.405383	0.563784	0	0	0	0	0	26.091	29.2042	16.5372	22.7171	0.046		0.0265017	0	0	0.892693	0.0469096	0.0356879
	medium	S	4	a	0.25149	0	0	4.20355	0.0213727	2.28254	0	0	0	0	0	0.247429	0	0	0	0	0	3.00454	1.68334	0	0	0	5.26892	0.972796	0.106811	1.61738	0.382696	0.071785	0	0	0	0	0	14.5059	230.802	37.6	73.429	0.051		0.0456247	0	0	0.523892	0.0403005	0.0673986
	medium	S		a	0.270474	0	0	3.25451	0.0182234	2.29046	0	0	0	0	0	0.234245	0	0	0	0	0	2.98605	1.62419	0	0	0	4.69888	0.980781	0.0841369	1.55221	0.422421	0.0739641	0	0	0	0	0	9.79054	239.164	37.4133	70.7467	0.051		0.0490688	0	0	0.405613	0.0343621	0.0676326
	medium	S		b	0.462509	0	0	29.5565	0.049707	1.27731	0	0	0	0	0	0.419325	0	0	0	0	0	3.42868	1.96843	0	0	0	3.68706	0.966812	0.119042	2.28072	0.586971	0.158139	0	0	0	0	0	13.5061	447.441	9.59755	81.1326	0.045		0.0740357	0	0	3.25028	0.0827008	0.033279
	medium	S		b	0.554394	0	0	30.8625	0.0493524	1.35111	0	0	0	0	0	0.405044	0	0	0	0	0	3.24787	1.97764	0	0	0	3.64038	0.955924	0.174082	2.18534	0.619579	0.158003	0	0	0	0	0	17.4747	525.729	9.60888	83.5767	0.045		0.0887442	0	0	3.3939	0.0821109	0.035202
	medium	S		c	0.442073	0	0	36.6922	0.0220705	1.05611	0	0	0	0	0	0.720016	0	0	0	0	0	3.387	1.3554	0	0	0	2.48906	0.787652	0	1.99282	0.573696	0.213552	0	0	0	0	0	12.1059	392.924	9.44674	68.6264	0.05		0.0786272	0	0	4.48331	0.0408002	0.0305733
	medium	S		c	0.426336	0	0	38.4826	0.0282789	1.09971	0	0	0	0	0	0.751808	0	0	0	0	0	3.36207	1.33027	0	0	0	2.34091	0.815759	0	2.00544	0.544366	0.185962	0	0	0	0	0	16.2202	365.457	9.61034	77.5511	0.05		0.0758282	0	0	4.70208	0.0522773	0.0318355
	medium	S		d	0.352315	0	0	5.48066	0.0153111	1.46758	0	0	0	0	0	0.211546	0	0	0	0	0	4.108	2.03497	0	0	0	6.52974	1.14586	0.104099	2.29728	0.580191	0.110392	0	0	0	0	0	12.2923	278.093	43.934	79.7257	0.047		0.0589031	0	0	0.629486	0.0266063	0.0399359
	medium	S		d	0.430161	0	0	5.63407	0.0159853	1.51007	0	0	0	0	0	0.190832	0	0	0	0	0	4.07543	2.10814	0	0	0	6.76518	1.1545	0.0956648	2.39758	0.540783	0.155945	0	0	0	0	0	13.6501	273.984	43.7032	79.3009	0.047		0.0719181	0	0	0.647106	0.0277778	0.0410921
	blank	P	2	a	0	0	0	0	0	3.10827	0	0	0	0	0	0.97409	0	0	0	0	0	0	0	0	0	0	0.0680748	0.0127378	0	0.0363034	0	0	0	0	0	0	0	42.1575	284.394	47.3299	83.1366	0.041		0	0	0	0	0	0.0737846
	blank	P		a	0	0	0	0	0	3.44541	0	0	0	0	0	0.904026	0	0	0	0	0	0	0	0	0	0	0.0945549	0.018919	0	0.0314379	0	0	0	0	0	0	0	28.0876	229.552	45.3499	75.7459	0.041		0	0	0	0	0	0.0817877
	blank	P		b	0	0	0	0	0	2.13019	0	0	0	0	0	0.828073	0	0	0	0	0	0	0	0	0	0	0.0530197	0.0107991	0	0.0441889	0	0	0	0	0	0	0	23.6932	137.243	31.0859	71.2649	0.0362		0	0	0	0	0	0.0446468
	blank	P		b	0	0	0	0	0	2.04928	0	0	0	0	0	0.833572	0	0	0	0	0	0	0	0	0	0	0.0812766	0.0128037	0	0.0501733	0	0	0	0	0	0	0	23.8838	148.303	30.8263	62.691	0.0362		0	0	0	0	0	0.042951
	blank	S	2	a	0	0	0	0	0	2.6619	0	0	0	0	0	1.17985	0	0	0	0	0	0	0	0	0	0	0.0394437	0.0147049	0	0.0331508	0	0	0	0	0	0	0	25.5701	259.575	47.2587	74.7855	0.035		0	0	0	0	0	0.0539414
	blank	S		a	0	0	0	0	0	2.61856	0	0	0	0	0	1.13182	0	0	0	0	0	0	0	0	0	0	0.0936302	0.0132326	0	0.0347751	0	0	0	0	0	0	0	24.1227	250.284	46.4357	74.8037	0.035		0	0	0	0	0	0.0530633
	blank	S		b	0	0	0	0	0	1.8856	0	0	0	0	0	0.63856	0	0	0	0	0	0	0	0	0	0	0.057096	0.00893946	0	0.024684	0	0	0	0	0	0	0	22.1065	147.368	31.6205	45.129	0.0513		0	0	0	0	0	0.0560055
	blank	S		b	0	0	0	0	0	2.05955	0	0	0	0	0	0.674541	0	0	0	0	0	0	0	0	0	0	0.0432344	0.0023582	0	0.0228227	0	0	0	0	0	0	0	28.6734	148.464	31.4873	45.2513	0.0513		0	0	0	0	0	0.0611719
Closterium peracerosum-strigosum-littorale complex (NIES-67)	biomass	P	3	a	0	0	0	1.22283	0.0164528	0.203562	0	0	0	0	0	0.704824	0	0	0	0	0	0.201204	0.0118825	0.0753618	0	0	0.471535	0.0128327	0.28243	0.0344385	0	0	0	0	0	0	0	19.4872	1.7979	0.21686	6.9583	0.076		0	0	0	0.22711	0.046231	0.00895723
	biomass	P		a	0	0	0	0.785365	0.016659	0.189284	0	0	0	0	0	0.725576	0	0	0	0	0	0.194238	0.0111324	0.110856	0	0	0.474932	0.0101577	0.259203	0.0330565	0	0	0	0	0	0	0	17.2944	2.13222	0.191839	6.6178	0.076		0	0	0	0.145862	0.0468106	0.00832896
	biomass	P		b	0	0	0	0.419996	0.0112461	0.163286	0	0	0	0	0	0.841545	0	0	0	0	0	0.14932	0.0103681	0.0563922	0	0	0.475766	0.0104901	0.19506	0.0278794	0	0	0	0	0	0	0	11.8835	2.18987	0.1928	5.26694	0.08		0	0	0	0.0821089	0.0332639	0.00756313
	biomass	P		b	0	0	0	1.14079	0.0136841	0.148799	0	0	0	0	0	0.823097	0	0	0	0	0	0.157611	0.0111551	0.0491322	0	0	0.444326	0.00936797	0.188602	0.0329886	0	0	0	0	0	0	0	11.4695	1.58914	0.214472	5.73714	0.08		0	0	0	0.223024	0.0404749	0.00689211
	biomass	P		c	0	0	0	0.674192	0.0116656	0.14236	0	0	0	0	0	0.982412	0	0	0	0	0	0.170661	0.0100311	0.0778942	0	0	0.278345	0.0077447	0.186543	0.0403952	0	0	0	0	0	0	0	4.83529	1.96456	0.228908	4.10077	0.095		0	0	0	0.156517	0.0409743	0.0078302
	biomass	P		c	0	0	0	0.360164	0.012758	0.114854	0	0	0	0	0	1.1345	0	0	0	0	0	0.159525	0.0110823	0.0838389	0	0	0.319908	0.00563577	0.263804	0.0296745	0	0	0	0	0	0	0	6.27814	1.9799	0.190194	4.19921	0.095		0	0	0	0.083614	0.0448113	0.00631732
	medium	P	3	a	0	0	0	0	0.00228132	0.045319	0	0	0	0	0	0.0557806	0	0	0	0	0	0.079202	0.00398599	0.00368717	0	0	0.0886586	0.00191565	0	0.0129367	0	0	0	0	0	0	0	1.91578	0.451836	0.0981026	17.4167	0.2		0	0	0	0	0.0168693	0.00524775
	medium	P		a	0	0	0	0	0.00256852	0.052144	0	0	0	0	0	0.0539669	0	0	0	0	0	0.0799703	0.00350314	0.000173228	0	0	0.0841585	0.00201667	0	0.0127895	0	0	0	0	0	0	0	2.58594	0.636364	0.09223	17.2709	0.2		0	0	0	0	0.018993	0.00603806
	medium	P		b	0	0	0	0	0.00248123	0.0340979	0	0	0	0	0	0.0441714	0	0	0	0	0	0.059883	0.0036952	0.00404959	0	0	0.0662628	0.00236242	0	0.0116528	0	0	0	0	0	0	0	2.82682	0.502739	0.0787005	14.4737	0.2		0	0	0	0	0.0183475	0.0039484
	medium	P		b	0	0	0	0	0.00257849	0.0365264	0	0	0	0	0	0.0545495	0	0	0	0	0	0.0624601	0.00330689	0.00308923	0	0	0.0788709	0.00217652	0	0.0111966	0	0	0	0	0	0	0	2.27481	0.553851	0.0846426	15.5914	0.2		0	0	0	0	0.0190667	0.0042296
	medium	P		c	0	0	0	0	0.00263808	0.059342	0	0	0	0	0	0.0779782	0	0	0	0	0	0.0965338	0.00426527	0.000624096	0	0	0.114697	0.00276372	0	0.0137236	0	0	0	0	0	0	0	2.2062	0.755254	0.0895408	15.2699	0.2		0	0	0	0	0.0195074	0.00687156
	medium	P		c	0	0	0	0	0.00303417	0.0579761	0	0	0	0	0	0.0831812	0	0	0	0	0	0.0935859	0.00390034	0.00259242	0	0	0.116686	0.00308571	0	0.0161606	0	0	0	0	0	0	0	2.35542	0.98426	0.0951619	16.8469	0.2		0	0	0	0	0.0224362	0.00671339
	biomass	S	3	a	0	0	0	1.8477	0.051122	0.464381	0	0	0	0	0	2.53817	0	0	0	0	0	0.977558	0.0405885	0.277636	0	0	1.16385	0.0291495	0.441755	0.178493	0	0	0	0	0	0	0	15.7018	9.18416	0.418588	13.2329	0.076		0	0	0	0.343163	0.143649	0.0204339
	biomass	S		a	0	0	0	2.1908	0.0383641	0.477559	0	0	0	0	0	2.5533	0	0	0	0	0	0.808827	0.0428008	0.266702	0	0	1.14974	0.0273467	0.521766	0.161623	0	0	0	0	0	0	0	20.5585	8.8443	0.460227	13.9444	0.076		0	0	0	0.406884	0.1078	0.0210138
	biomass	S		b	0	0	0	3.59427	0.0787122	0.538916	0	0	0	0	0	3.29062	0	0	0	0	0	0.889949	0.0431244	0.308821	0	0	1.5432	0.0400379	0.656743	0.230826	0	0	0	0	0	0	0	7.55998	9.0008	0.447201	6.69083	0.073		0	0	0	0.641193	0.212444	0.0227775
	biomass	S		b	0	0	0	3.62058	0.0731321	0.561129	0	0	0	0	0	3.37902	0	0	0	0	0	0.961918	0.0484896	0.319928	0	0	1.29124	0.0371383	0.621618	0.188174	0	0	0	0	0	0	0	7.59188	8.64762	0.417011	6.99304	0.073		0	0	0	0.645886	0.197384	0.0237164
	biomass	S		c	0	0	0	4.26153	0.0646489	0.543019	0	0	0	0	0	3.89847	0	0	0	0	0	0.858272	0.0382384	0.247558	0	0	1.15311	0.0272357	0.554915	0.150742	0	0	0	0	0	0	0	0	13.5629	0.455221	0	0.093		0	0	0	0.96851	0.222292	0.0292389
	biomass	S		c	0	0	0	5.37311	0.0534857	0.467593	0	0	0	0	0	3.39304	0	0	0	0	0	0.848085	0.0368207	0.248015	0	0	0.992996	0.0320704	0.546308	0.150243	0	0	0	0	0	0	0	0	13.3318	0.53353	0	0.093		0	0	0	1.22114	0.183908	0.0251776
	medium	S	3	a	0	0	0	0.973415	0.00570095	0.419909	0	0	0	0	0	0.394651	0	0	0	0	0	0.870102	0.0356161	0.00471233	0	0	0.699135	0.0125285	0.0311359	0.143049	0	0	0	0	0	0	0	1.15402	1.93782	0.254493	15.279	0.2		0	0	0	0.475755	0.0421558	0.0486237
	medium	S		a	0	0	0	0.892357	0.00642555	0.450853	0	0	0	0	0	0.402219	0	0	0	0	0	0.850323	0.0353319	0.000389458	0	0	0.648278	0.0115359	0.0340061	0.120904	0	0	0	0	0	0	0	1.10327	2.01678	0.258439	14.0928	0.2		0	0	0	0.436138	0.0475139	0.0522069
	medium	S		b	0	0	0	1.30729	0.00622751	0.449442	0	0	0	0	0	0.418834	0	0	0	0	0	0.912346	0.0346267	0.000183886	0	0	0.54123	0.0141952	0.0295861	0.127213	0	0	0	0	0	0	0	2.04656	2.49258	0.236211	16.8365	0.2		0	0	0	0.638936	0.0460495	0.0520435
	medium	S		b	0	0	0	1.37618	0.00703066	0.476922	0	0	0	0	0	0.460375	0	0	0	0	0	0.814783	0.0355198	0.00021614	0	0	0.610424	0.0112098	0.0361488	0.124296	0	0	0	0	0	0	0	2.7976	2.23053	0.231355	14.3928	0.2		0	0	0	0.672608	0.0519884	0.0552255
	medium	S		c	0	0	0	1.64027	0.00624861	0.52236	0	0	0	0	0	0.335069	0	0	0	0	0	0.991114	0.0371731	0.00234062	0	0	0.736793	0.0136038	0.0378158	0.158459	0	0	0	0	0	0	0	1.91096	1.84778	0.250317	13.5743	0.2		0	0	0	0.801678	0.0462055	0.0604871
	medium	S		c	0	0	0	1.67789	0.00685957	0.46368	0	0	0	0	0	0.330789	0	0	0	0	0	0.947333	0.0376523	0.00316677	0	0	0.65869	0.0142364	0.0396484	0.143965	0	0	0	0	0	0	0	1.65754	2.03739	0.238476	14.4614	0.2		0	0	0	0.820067	0.0507233	0.0536922
	blank	P	2	a	0	0	0	0	0	0	0	0	0	0	0	0	0	0	0	0	0	0	0	0	0	0	0.0185438	0	0	0	0	0	0	0	0	0	0	3.7601	0	0	18.5763	0.2		0	0	0	0	0	0
	blank	P		a	0	0	0	0	0	0	0	0	0	0	0	0	0	0	0	0	0	0	0	0	0	0	0.0226957	0	0	0	0	0	0	0	0	0	0	4.56793	0	0	19.9753	0.2		0	0	0	0	0	0
	blank	P		b	0	0	0	0	0	0	0	0	0	0	0	0	0	0	0	0	0	0	0	0	0	0	0.0251921	0	0	0	0	0	0	0	0	0	0	0	0	0	19.9814	0.2		0	0	0	0	0	0
	blank	P		b	0	0	0	0	0	0	0	0	0	0	0	0	0	0	0	0	0	0	0	0	0	0	0.025005	0	0	0	0	0	0	0	0	0	0	0	0	0	17.2909	0.2		0	0	0	0	0	0
	blank	S	2	a	0	0	0	0	0	0	0	0	0	0	0	0	0	0	0	0	0	0	0	0	0	0	0.0151343	0	0	0	0	0	0	0	0	0	0	0	0	0	19.0191	0.2		0	0	0	0	0	0
	blank	S		a	0	0	0	0	0	0	0	0	0	0	0	0	0	0	0	0	0	0	0	0	0	0	0.0249509	0	0	0	0	0	0	0	0	0	0	0	0	0	21.8117	0.2		0	0	0	0	0	0
	blank	S		b	0	0	0	0	0	0	0	0	0	0	0	0	0	0	0	0	0	0	0	0	0	0	0.0423454	0	0	0	0	0	0	0	0	0	0	0	0	0	20.7598	0.2		0	0	0	0	0	0
	blank	S		b	0	0	0	0	0	0	0	0	0	0	0	0	0	0	0	0	0	0	0	0	0	0	0.0232398	0	0	0	0	0	0	0	0	0	0	0	0	0	19.9858	0.2		0	0	0	0	0	0
Spirogyra sp (170.80)	biomass	P	4	a	0	0	0	7.75684	0.122831	0.603611	0	0	0	0	0	3.59665	0	0	0	0	0	0	0.190473	0	0	0	0.195972	0.0518945	0	0.357687	1.52509	0.598817	0	0	0	0	0	41.8646	27.3019	11.4918	947.651	0.009		0	0	0	0.170601	0.0408725	0.0031453
	biomass	P		a	0	0	0	0.656795	0.0889195	0.570791	0	0	0	0	0	3.72477	0	0	0	0	0	0	0.181855	0	0	0	0.451448	0.0922559	0	0.360145	1.0038	0.637146	0	0	0	0	0	35.7415	24.6036	11.7299	1153.55	0.009		0	0	0	0.0144453	0.0295883	0.00297428
	biomass	P		b	0	0	0	1.60033	0.0510726	0.492259	0	0	0	0	0	2.82863	0	0	0	0	0	0	0.142197	0	0	0	0.630746	0.0876237	0	0.274742	2.33952	0.582132	0	0	0	0	0	50.9839	45.5246	8.07061	916.3	0.011		0	0	0	0.0430188	0.0207712	0.00313509
	biomass	P		b	0	0	0	2.80548	0.192463	0.54661	0	0	0	0	0	3.444	0	0	0	0	0	0	0.0873679	0	0	0	0.629607	0.0536747	0	0.264125	1.98267	0.658031	0	0	0	0	0	36.2971	34.5864	6.55368	939.256	0.011		0	0	0	0.0754147	0.0782744	0.00348123
	biomass	P		c	0	0	0	1.12651	0.112741	0.190735	0	0	0	0	0	1.08687	0	0	0	0	0	0	0.0462293	0	0	0	0.0843518	0.0408439	0	0.0975569	0.431687	0.199465	0.519711	0	0	0	0	13.1965	31.7036	2.57194	397.695	0.034		0	0	0	0.0935988	0.141723	0.00375467
	biomass	P		c	0	0	0	0.118503	0.0615172	0.140287	0	0	0	0	0	0.991045	0	0	0	0	0	0	0.0631332	0	0	0	0.103535	0.0417903	0	0.1408	0.339112	0.343261	0	0	0	0	0	8.46993	10.1819	2.48927	383.969	0.034		0	0	0	0.00984612	0.0773314	0.0027616
	biomass	P		d	0	0	0	1.76216	0.0613062	0.148566	0	0	0	0	0	2.23122	0	0	0	0	0	0.156256	0.0373673	0	0	0	0.102513	0.0604731	0	0.0970977	0.901582	0.177271	0.372463	0	0	0	0	17.7546	10.3845	4.64663	233.825	0.039		0	0	0	0.167944	0.0883994	0.00335465
	biomass	P		d	0	0	0	0.938291	0.049996	0.152743	0	0	0	0	0	2.04079	0	0	0	0	0	0	0.0407832	0	0	0	0.0453367	0.0697082	0	0.104923	0.756624	0.22227	0	0	0	0	0	20.1108	11.2704	5.07096	294.754	0.039		0	0	0	0.0894247	0.0720909	0.00344896
	medium	P	4	a	0	0	0	0	0	0.0296623	0	0	0	0	0	0.078557	0	0	0	0	0	0.0421256	0	0	0	0	0	0	0	0.0350704	0	0.0145454	0	0	0	0	0	0	0	0.162274	8.29539	0.1		0	0	0	0	0	0.00171738
	medium	P		a	0	0	0	0	0	0.0459732	0	0	0	0	0	0.109439	0	0	0	0	0	0.0565736	0	0	0	0	0	0	0	0.0257024	0	0.0219826	0	0	0	0	0	0	0	0.190638	5.77592	0.1		0	0	0	0	0	0.00266175
	medium	P		b	0	0	0	0	0	0.768831	0	0	0	0	0	0	0	0	0	0	0	0	0	0	0	0	0	0	0	0	0	0	0	0	0	0	0	0	0	0	0	0.1		0	0	0	0	0	0.0445137
	medium	P		b	0	0	0	0	0	0	0	0	0	0	0	0	0	0	0	0	0	0	0	0	0	0	0	0	0	0	0	0	0	0	0	0	0	0	0	0	0	0.1		0	0	0	0	0	0
	medium	P		c	0	0	0	0	0	0.0386822	0	0	0	0	0	0	0	0	0	0	0	0.0324207	0	0	0	0	0	0	0	0.0331392	0	0.0653099	0	0	0	0	0	0	0	0.227922	7.83352	0.1		0	0	0	0	0	0.00223962
	medium	P		c	0	0	0	0	0	0.047025	0	0	0	0	0	0	0	0	0	0	0	0.034414	0	0	0	0	0	0	0	0.0286647	0	0.0423415	0	0	0	0	0	0	0	0.1878	7.07677	0.1		0	0	0	0	0	0.00272265
	medium	P		d	0	0	0	0	0	0	0	0	0	0	0	0	0	0	0	0	0	0	0	0	0	0	0	0	0	0	0	0	0	0	0	0	0	0	0	0	0	0.1		0	0	0	0	0	0
	medium	P		d	0	0	0	0	0	0	0	0	0	0	0	0	0	0	0	0	0	0	0	0	0	0	0	0	0	0	0	0	0	0	0	0	0	0	0	0	0	0.1		0	0	0	0	0	0
	blank	P	2	a	0	0	0	0	0.0907191	0.434806	0	0	0	0	0	0.401855	0	0	0	0	0	0	0	0	0	0	0.105021	0	0	0.0519539	0	0	0	0	0	0	0	20.9436	1.8658	0.637503	29.7116	0.1		0	0	0	0	0.335412	0.0251743
	blank	P		a	0	0	0	0	0.0424055	0.426124	0	0	0	0	0	0.443821	0	0	0	0	0	0	0	0	0	0	0.0407139	0	0	0.0483785	0	0	0	0	0	0	0	62.0204	2.57934	0.675446	27.1462	0.1		0	0	0	0	0.156784	0.0246717
	blank	P		b	0	0	0	0	0.0392079	0.368658	0	0	0	0	0	0.036874	0	0	0	0	0	0	0	0	0	0	0.0388655	0	0	0.0410598	0	0	0	0	0	0	0	42.5546	4.87107	0.68338	25.3004	0.1		0	0	0	0	0.144962	0.0213445
	blank	P		b	0	0	0	0	0.0358676	0.359341	0	0	0	0	0	0.0356944	0	0	0	0	0	0	0	0	0	0	0.010357	0	0	0.0216394	0	0	0	0	0	0	0	0	2.54048	0.662163	19.8757	0.1		0	0	0	0	0.132612	0.0208051
	biomass	S	4	a	0	0	0	89.5107	0.549118	1.45278	0	0	0	0	0	0	0	0	0	0	0	0	1.17609	0	0	0	0	0	0	0	0	0	0	0	0	0	0	0	132.02	0	0	0.045		0	0	0	9.84335	0.913604	0.0378508
	biomass	S		a	0	0	0	0.492843	0.0627168	0.180954	0	0	0	0	0	0	0	0	0	0	0	0	0	0	0	0	0	0	0	0	0	0	0	0	0	0	0	0	3.56907	0	0	0.045		0	0	0	0.0541972	0.104346	0.00471458
	biomass	S		b	0	0	0	46.5736	4.2653	2.5369	0	0	0	0	0	0	0	0	0	0	0	0	0	0	0	0	0	0	0	0	0	0	0	0	0	0	0	0	79.2237	0	0	0.047		0	0	0	5.34925	7.41187	0.0690342
	biomass	S		b	0	0	0	0.632803	0.0298557	0.161663	0	0	0	0	0	0	0	0	0	0	0	0	0	0	0	0	0	0	0	0	0	0	0	0	0	0	0	0	6.06297	0	0	0.047		0	0	0	0.0726811	0.0518806	0.00439917
	biomass	S		c	0	0	0	51.6084	2.8617	5.04765	0	0	0	0	0	3.88764	0	0	0	0	0	0.361869	0	0	0	0	0.126625	0.0263116	0	0.975413	0.246518	1.56744	0.275108	0	0	0	0	14.1219	132.934	2.60311	284.059	0.044		0	0	0	5.54917	4.6554	0.128589
	biomass	S		c	0	0	0	43.2846	0.901691	3.25867	0	0	0	0	0	3.66082	0	0	0	0	0	0.405075	0.0173543	0	0	0	0.108123	0.0326848	0	1.06442	0.249815	1.82128	0	0	0	0	0	14.191	0	2.84702	316.875	0.044		0	0	0	4.65416	1.46687	0.0830149
	biomass	S		d	0	0	0	91.1416	4.44463	2.70491	0	0	0	0	0	0	0	0	0	0	0	0	0	0	0	0	0	0	0	0	0	0	0	0	0	0	0	0	57.4592	0	0	0.046		0	0	0	10.2454	7.55916	0.0720398
	biomass	S		d	0	0	0	1.51525	0.0859034	0.293588	0	0	0	0	0	3.19342	0	0	0	0	0	0	0.0423645	0	0	0	0	0	0	1.18097	0	0	0	0	0	0	0	0	8.93298	0	0	0.046		0	0	0	0.170333	0.146099	0.00781914
	medium	S	4	a	0	0	0	0	0	0	0	0	0	0	0	0	0	0	0	0	0	0	0	0	0	0	0	0	0	0	0	0	0	0	0	0	0	0	0	0	0	0.1		0	0	0	0	0	0
	medium	S		a	0	0	0	0	0	0.0702283	0	0	0	0	0	0	0	0	0	0	0	0.000524777	0	0	0	0	0.0361803	0	0	0.553947	0	0.126479	0	0	0	0	0	3.34011	0	0.231902	7.02689	0.1		0	0	0	0	0	0.00406607
	medium	S		b	0	0	0	0	0	0.0662146	0	0	0	0	0	0.212844	0	0	0	0	0	0.524933	0	0	0	0	0.0368747	0	0	0.789392	0.135934	0.0868198	0	0	0	0	0	6.0025	0	0.157517	8.14994	0.1		0	0	0	0	0	0.00383369
	medium	S		b	0	0	0	0	0	0.0806306	0	0	0	0	0	0.201143	0	0	0	0	0	0.493234	0	0	0	0	0	0	0	0.779252	0.162485	0.114826	0	0	0	0	0	5.21599	0	0.159518	6.47581	0.1		0	0	0	0	0	0.00466835
	medium	S		c	0	0	0	0	0	0	0	0	0	0	0	0	0	0	0	0	0	0	0	0	0	0	0	0	0	1.18203	0	0	0	0	0	0	0	0	0	0	0	0.1		0	0	0	0	0	0
	medium	S		c	0	0	0	0	0	0	0	0	0	0	0	0	0	0	0	0	0	0.458532	0	0	0	0	0.12	0	0	0.804822	0	0	0	0	0	0	0	0	0	0	0	0.1		0	0	0	0	0	0
	medium	S		d	0	0	0	0	0	0.066515	0	0	0	0	0	0.253076	0	0	0	0	0	0.538841	0	0	0	0	0.0346776	0	0	0.765527	0.110204	0.0727798	0	0	0	0	0	0	0	0.182005	7.81166	0.1		0	0	0	0	0	0.00385108
	medium	S		d	0	0	0	0	0	0.0768266	0	0	0	0	0	0.226597	0	0	0	0	0	0.54334	0	0	0	0	0.0313325	0	0	0.761708	0.123814	0.0991846	0	0	0	0	0	0	0	0.223716	7.06972	0.1		0	0	0	0	0	0.0044481
	blank	S	2	a	0	0	0	0	0.0303539	0.334734	0	0	0	0	0	0.0600115	0	0	0	0	0	0	0	0	0	0	0.06901	0	0	0.0579447	0	0	0	0	0	0	0	8.05754	5.43915	0.756507	23.9076	0.1		0	0	0	0	0.112226	0.0193804
	blank	S		a	0	0	0	0	0.0322831	0.316832	0	0	0	0	0	0.14991	0	0	0	0	0	0	0	0	0	0	0.0258063	0	0	0.0406995	0	0	0	0	0	0	0	10.2762	0.686899	0.716232	24.7562	0.1		0	0	0	0	0.119359	0.0183439
	blank	S		b	0	0	0	0	0.0373332	0.327559	0	0	0	0	0	0.105975	0	0	0	0	0	0	0	0	0	0	0.127652	0	0	0.0400056	0	0	0	0	0	0	0	24.2619	1.32616	0.674873	17.4136	0.1		0	0	0	0	0.138031	0.018965
	blank	S		b	0	0	0	0	0.0287893	0.328947	0	0	0	0	0	0.0272168	0	0	0	0	0	0	0	0	0	0	0.0514258	0	0	0.0557628	0	0	0	0	0	0	0	33.027	3.54152	0.622586	22.1572	0.1		0	0	0	0	0.106442	0.0190453
Mougeotia scalaris (164.80)	biomass	P	4	a	0	0	0	4.28593	0.0967562	0.557659	0	0	0	0	0	0.757096	0	0	0	0	0	0	0.225148	0	0	0	0.360351	0.0710476	0.142249	0.130753	0.354837	0.154232	0.171754	0	0	0	0	11.4955	85.2144	2.71361	384.733	0.038		0	0	0	0.398001	0.135939	0.0122692
	biomass	P		a	0	0	0	3.83833	0.0829289	0.563068	0	0	0	0	0	0.769817	0	0	0	0	0	0	0.20799	0	0	0	0.347841	0.0769393	0.186493	0.131331	0.454566	0.177636	0	0	0	0	0	12.8439	99.9848	2.60001	413.741	0.038		0	0	0	0.356436	0.116512	0.0123882
	biomass	P		b	0	0	0	5.60197	0.115473	0.928558	0	0	0	0	0	1.26941	0	0	0	0	0	0	0.249656	0	0	0	0.504543	0.0991373	0.238367	0.179075	0.744046	0.203762	0	0	0	0	0	23.638	226.721	4.56727	641.38	0.021		0	0	0	0.287485	0.0896561	0.0112899
	biomass	P		b	0	0	0	6.89348	0.0789539	0.940535	0	0	0	0	0	1.47689	0	0	0	0	0	0.216909	0.24578	0	0	0	0.541556	0.0752225	0.0950033	0.199675	0.837954	0.357066	0	0	0	0	0	23.5797	283.787	4.39507	739.743	0.021		0	0	0	0.353763	0.0613018	0.0114356
	biomass	P		c	0	0	0	6.1426	0.0691295	0.760023	0	0	0	0	0	0.733846	0	0	0	0	0	0	0.20021	0	0	0	0.341751	0.0900191	0.198998	0.195024	0.505442	0.230379	0	0	0	0	0	15.5875	0	3.642	438.874	0.03		0	0	0	0.450328	0.0766769	0.0132011
	biomass	P		c	0	0	0	6.76511	0.115948	0.733197	0	0	0	0	0	0.831926	0	0	0	0	0	0.223715	0.206307	0	0	0	0.334521	0.100787	0.118741	0.2075	0.53413	0.29335	0.375606	0	0	0	0	13.9507	17.1569	3.36889	443.162	0.03		0	0	0	0.495965	0.128607	0.0127352
	biomass	P		d	0	0	0	5.08621	0.221771	1.40057	0	0	0	0	0	2.27152	0	0	0	0	0	0	0.255072	0	0	0	0.866098	0.0875746	0.425556	0.205904	0.556296	0.281875	0	0	0	0	0	53.4546	0	8.74436	1641.94	0.009		0	0	0	0.111865	0.073795	0.00729809
	biomass	P		d	0	0	0	2.52309	0.21049	1.29886	0	0	0	0	0	2.07864	0	0	0	0	0	0	0.247071	0	0	0	0.542199	0.0829014	0.280477	0.197776	0.357109	0.187461	0	0	0	0	0	62.0732	0	10.0291	1800.53	0.009		0	0	0	0.0554921	0.0700415	0.0067681
	medium	P	4	a	0	0	0	10.5445	0.0955455	0	0	0	0	0	0	0.424464	0	0	0	0	0	0.236942	0.0399778	0	0	0	0.225049	0.0993626	0	0.102969	0.239099	0	0	0	0	0	0	0	0	0.98064	15.8705	0.1		0	0	0	2.57682	0.353257	0
	medium	P		b	0	0	0	0	0	3.3501	0	0	0	0	0	0	0	0	0	0	0	0	0	0	0	0	0	0	0	0	0	0	0	0	0	0	0	0	0	0	0	0.1		0	0	0	0	0	0.193964
	medium	P		b	0	0	0	0	0	0	0	0	0	0	0	0.837226	0	0	0	0	0	0	0.0460098	0	0	0	0.406728	0.146716	0	0.211602	0.690122	0	0	0	0	0	0	0	0	1.30028	0	0.1		0	0	0	0	0	0
	medium	P		c	0	0	0	10.3991	0.0658102	0.841289	0	0	0	0	0	0.748024	0	0	0	0	0	0.224233	0.0404931	0	0	0	0.248274	0.107425	0	0.264975	0.510416	0	0	0	0	0	0	0	0	0.813683	0	0.1		0	0	0	2.54127	0.243318	0.0487089
	medium	P		c	0	0	0	11.7244	0.0801144	0.796322	0	0	0	0	0	0.481879	0	0	0	0	0	0.247338	0.048529	0	0	0	0.32714	0.0899875	0	0.200011	0.643623	0	0	0	0	0	0	0	13.3234	0.512637	6.01032	0.1		0	0	0	2.86515	0.296204	0.0461054
	medium	P		d	0	0	0	6.69831	0	0.684943	0	0	0	0	0	0.443147	0	0	0	0	0	0.176731	0.042752	0	0	0	0.257358	0.0853656	0	0.175651	0	0	0	0	0	0	0	0	0	1.41662	31.8918	0.1		0	0	0	1.63689	0	0.0396568
	medium	P		d	0	0	0	7.68285	0.0794865	0.677073	0	0	0	0	0	0.384537	0	0	0	0	0	0.186982	0.0355318	0	0	0	0.224857	0.0851121	0	0.144747	0.504162	0.033461	0	0	0	0	0	0	0	0.622115	5.839	0.1		0	0	0	1.87749	0.293882	0.0392011
	blank	P	2	a	0	0	0	0	0.0907191	0.434806	0	0	0	0	0	0.401855	0	0	0	0	0	0	0	0	0	0	0.105021	0	0	0.0519539	0	0	0	0	0	0	0	20.9436	1.8658	0.637503	29.7116	0.1		0	0	0	0	0.335412	0.0251743
	blank	P		a	0	0	0	0	0.0424055	0.426124	0	0	0	0	0	0.443821	0	0	0	0	0	0	0	0	0	0	0.0407139	0	0	0.0483785	0	0	0	0	0	0	0	62.0204	2.57934	0.675446	27.1462	0.1		0	0	0	0	0.156784	0.0246717
	blank	P		b	0	0	0	0	0.0392079	0.368658	0	0	0	0	0	0.036874	0	0	0	0	0	0	0	0	0	0	0.0388655	0	0	0.0410598	0	0	0	0	0	0	0	42.5546	4.87107	0.68338	25.3004	0.1		0	0	0	0	0.144962	0.0213445
	blank	P		b	0	0	0	0	0.0358676	0.359341	0	0	0	0	0	0.0356944	0	0	0	0	0	0	0	0	0	0	0.010357	0	0	0.0216394	0	0	0	0	0	0	0	0	2.54048	0.662163	19.8757	0.1		0	0	0	0	0.132612	0.0208051
	biomass	S	4	a	0	0	0	42.2788	0.147382	1.4522	0	0	0	0	0	3.42858	0	0	0	0	0	0.904742	0.447227	0	0	0	3.12818	0.35787	0.24774	1.82723	2.93535	1.78495	2.52068	0	0	0	0	13.8077	0	3.04317	360.966	0.046		0	0	0	4.75264	0.250658	0.0386764
	biomass	S		a	0	0	0	0	0	0	0	0	0	0	0	0	0	0	0	0	0	0	0	0	0	0	0	0	0	0	0	0	0	0	0	0	0	0	0	0	0	0.046		0	0	0	0	0	0
	biomass	S		b	0	0	0	37.8454	0.115813	0.865715	0	0	0	0	0	2.54083	0	0	0	0	0	0.957736	0.399233	0	0	0	3.67245	0.264741	0.289733	1.42359	2.93373	1.82168	1.63116	0	0	0	0	9.10147	32.5956	2.03602	390.827	0.043		0	0	0	3.97683	0.184121	0.0215529
	biomass	S		b	0	0	0	39.55	0.139663	0.87642	0	0	0	0	0	2.07525	0	0	0	0	0	0.933457	0.403013	0	0	0	3.66045	0.288329	0.288759	1.48411	3.11619	1.92372	1.58228	0	0	0	0	14.9007	35.7372	2.26636	465.11	0.043		0	0	0	4.15595	0.22204	0.0218194
	biomass	S		c	0	0	0	76.3624	0.103534	0.882584	0	0	0	0	0	2.58273	0	0	0	0	0	1.22999	0.565466	0	0	0	3.7509	0.336785	0.328692	2.40661	4.66038	2.46086	2.78707	0	0	0	0	10.8548	29.0701	2.23878	316.893	0.043		0	0	0	8.02423	0.1646	0.0219729
	biomass	S		c	0	0	0	75.1094	0.115983	0.941988	0	0	0	0	0	2.6838	0	0	0	0	0	1.21974	0.534516	0	0	0	3.91827	0.386391	0.276784	2.19985	4.55572	2.18548	2.81036	0	0	0	0	12.3915	34.679	2.12311	317.206	0.043		0	0	0	7.89256	0.184393	0.0234518
	biomass	S		d	0	0	0	60.8231	0.107868	0.94919	0	0	0	0	0	1.84939	0	0	0	0	0	1.10776	0.521783	0	0	0	3.88637	0.274475	0.231671	2.08887	2.91403	2.18946	1.75073	0	0	0	0	34.3068	36.0755	1.55677	356.321	0.042		0	0	0	6.24271	0.167502	0.0230816
	biomass	S		d	0	0	0	59.6369	0.11118	0.968306	0	0	0	0	0	2.04387	0	0	0	0	0	1.19463	0.518259	0	0	0	4.14032	0.240687	0.257005	1.96505	3.27689	2.55268	1.06793	0	0	0	0	30.8735	27.5259	1.65366	305.854	0.042		0	0	0	6.12096	0.172646	0.0235464
	medium	S	4	a	0	0	0	0	0	4.36598	0	0	0	0	0	13.048	0	0	0	0	0	1.3886	0.496836	0	0	0	3.89563	0	0	2.50674	7.0217	0	0	0	0	0	0	0	0	0	0	0.1		0	0	0	0	0	0.252781
	medium	S		a	0	0	0	0	0	6.0266	0	0	0	0	0	15.3991	0	0	0	0	0	0	0.491927	0	0	0	3.10332	0	0	2.16109	7.43066	0	0	0	0	0	0	0	0	0	0	0.1		0	0	0	0	0	0.348928
	medium	S		b	0	0	0	167.324	0.079418	1.61203	0	0	0	0	0	13.5765	0	0	0	0	0	1.56845	0.537017	0	0	0	2.75584	0.448113	0.0848033	0	4.35016	0.20342	0.652899	0	0	0	0	3.63605	50.7947	0.398197	8.99196	0.1		0	0	0	40.8897	0.293629	0.0933333
	medium	S		b	0	0	0	131.206	0.085134	1.65955	0	0	0	0	0	14.3655	0	0	0	0	0	1.67296	0.562383	0	0	0	2.96834	0.470461	0.0791093	2.34224	4.56724	0.20165	0.700291	0	0	0	0	3.33861	46.9744	0.453793	8.546	0.1		0	0	0	32.0634	0.314763	0.0960843
	medium	S		c	0	0	0	56.1245	0	1.46707	0	0	0	0	0	14.2364	0	0	0	0	0	1.66365	0.593703	0	0	0	3.26122	0.825635	0	3.06414	5.57625	0	0	0	0	0	0	0	0	0	0	0.1		0	0	0	13.7154	0	0.0849404
	medium	S		c	0	0	0	163.973	0.069895	1.29493	0	0	0	0	0	14.0631	0	0	0	0	0	1.59868	0.50439	0	0	0	2.9552	0.469432	0.0914235	2.50087	4.89994	0.282195	0.995531	0	0	0	0	0	51.6179	0.517959	8.69347	0.1		0	0	0	40.0707	0.25842	0.074974
	medium	S		d	0	0	0	83.8627	0	1.39786	0	0	0	0	0	10.2817	0	0	0	0	0	1.66498	0.510852	0	0	0	3.02199	0.533982	0	2.42974	4.94176	0.291081	1.07724	0	0	0	0	0	0	0.766046	0	0.1		0	0	0	20.4939	0	0.0809329
	medium	S		d	0	0	0	160.718	0.106876	1.32462	0	0	0	0	0	10.8675	0	0	0	0	0	1.57536	0.54449	0	0	0	3.27937	0.426934	0.108648	2.38962	5.62151	0.286258	0.931022	0	0	0	0	0	84.4911	0.63208	14.1666	0.1		0	0	0	39.2754	0.395147	0.0766926
	blank	S	2	a	0	0	0	0	0.0303539	0.334734	0	0	0	0	0	0.0600115	0	0	0	0	0	0	0	0	0	0	0.06901	0	0	0.0579447	0	0	0	0	0	0	0	8.05754	5.43915	0.756507	23.9076	0.1		0	0	0	0	0.112226	0.0193804
	blank	S		a	0	0	0	0	0.0322831	0.316832	0	0	0	0	0	0.14991	0	0	0	0	0	0	0	0	0	0	0.0258063	0	0	0.0406995	0	0	0	0	0	0	0	10.2762	0.686899	0.716232	24.7562	0.1		0	0	0	0	0.119359	0.0183439
	blank	S		b	0	0	0	0	0.0373332	0.327559	0	0	0	0	0	0.105975	0	0	0	0	0	0	0	0	0	0	0.127652	0	0	0.0400056	0	0	0	0	0	0	0	24.2619	1.32616	0.674873	17.4136	0.1		0	0	0	0	0.138031	0.018965
	blank	S		b	0	0	0	0	0.0287893	0.328947	0	0	0	0	0	0.0272168	0	0	0	0	0	0	0	0	0	0	0.0514258	0	0	0.0557628	0	0	0	0	0	0	0	33.027	3.54152	0.622586	22.1572	0.1		0	0	0	0	0.106442	0.0190453
Marchantia polymorpha (Tak-1)	biomass	P	3	a	1.6607	0	0	23.588	0	25.2622	0.0592089	0	0	3.14676	0	3.53785	0.114304	0.0602539	0.643187	0	0	1.04783	0.520118	155.745	0.247782	1.18321	1.07317	0.554279	24.4771	0.0566764	0.741413	0	0.34013	0	0	0	323.887	48.9306	1240.33	32.0258	379.461	0.037		0.218575	0	0	2.13279	0	0.541173
	biomass	P		a	1.72861	0	0	24.4245	0	25.5529	0.0497471	0	0	3.42399	0	3.22705	0.0883673	0.0655319	0.659414	0	0	1.05011	0.539785	157.266	0.219537	1.24016	1.06828	0.669516	24.6022	0.0520423	0.499202	0	0.256559	0	0	0	361.769	42.7033	1253.47	32.7628	397.051	0.037		0.227513	0	0	2.20842	0	0.5474
	biomass	P		a'	2.1043	0	0	18.2286	0	16.2899	0.0510732	0	0	1.03838	0	3.10818	0.146986	0.030734	0.273132	0	0	1.16466	0.278746	84.449	1.1124	0.936246	0.67131	0.369645	16.6824	0.135356	0.493427	0	0.115633	0	0	0	128.186	31.4795	1226.57	26.8071	311.243	0.035		0.26199	0	0	1.55911	0	0.330104
	biomass	P		a'	1.97665	0	0	19.6966	0	16.2205	0.0433864	0	0	1.2119	0	3.10775	0.150073	0.0285444	0.269891	0	0	1.16382	0.27979	85.3361	1.06456	0.829451	0.7277	0.2895	17.7374	0.135138	0.609248	0	0.394069	0	0	0	140.793	29.7517	1134	26.5097	258.515	0.035		0.246097	0	0	1.68467	0	0.328697
	biomass	P		b	3.19299	0	0	20.3978	0	13.3302	0.0523292	0	0	3.62544	0	5.51202	0.0996771	0.0446247	0.740336	0	0	1.33143	0.462927	137.664	0.436144	1.06318	1.12224	0.61119	23.5481	0.221736	1.44062	0	0.811591	0	0	0	169.813	48.6823	1812.23	32.0421	361.333	0.029		0.329386	0	0	1.44556	0	0.223819
	biomass	P		b	3.80223	0	0	25.6956	0	13.5456	0.0457958	0	0	3.99968	0	5.21136	0.0854168	0.0497211	0.699182	0	0	1.35708	0.460104	138.693	0.440491	1.04805	1.19265	0.53009	23.0518	0.248653	1.24757	0	0.85843	0	0	0	132.065	54.2787	1904.43	31.8424	374.221	0.029		0.392234	0	0	1.82101	0	0.227437
	biomass	P		b'	3.01018	0	0	20.4715	0	15.4775	0.055195	0	0	3.04421	0	3.72085	0.0846075	0.0420727	0.49893	0	0	1.40883	0.508995	134.391	0.395367	1.13155	1.34624	0.476071	20.4442	0.168556	1.46831	0	0.485502	0	0	0	214.944	27.4428	2408.6	29.7692	442.165	0.037		0.396189	0	0	1.851	0	0.331563
	biomass	P		b'	3.36988	0	0	22.822	0	14.4404	0.0535053	0	0	2.99593	0	3.56159	0.109856	0.0404866	0.539978	0	0	1.31687	0.499208	133.17	0.440491	1.07603	1.20224	0.472613	21.7608	0.224748	1.39561	0	0.401007	0	0	0	221.546	24.6163	2370.42	29.2453	431.645	0.037		0.443532	0	0	2.06353	0	0.309347
	biomass	P		c	1.29275	0	0	13.1813	0	11.037	0.044189	0	0	2.80777	0	2.84714	0.0748314	0.0253503	0.300628	0	0	1.0191	0.301254	81.4373	0.216471	0.799562	0.941579	0.388706	13.8816	0.122772	1.01138	0	0.212514	0	0	0	338.711	24.2753	886.641	28.0096	208.403	0.045		0.206936	0	0	1.44952	0	0.287558
	biomass	P		c	1.50721	0	0	13.577	0	10.5901	0.0392112	0	0	2.83552	0	2.83339	0.0878991	0.0285747	0.29611	0	0	1.02343	0.294144	80.161	0.267305	0.743472	0.885684	0.36768	15.5377	0.124794	1.06654	0	0.39874	0	0	0	320.629	24.2815	867.419	28.7716	194.596	0.045		0.241266	0	0	1.49304	0	0.275916
	biomass	P		c'	1.72226	0	0	14.5689	0	14.4021	0.050437	0	0	3.26897	0	2.79998	0.0644958	0.0360516	0.511344	0	0	1.21124	0.384168	105.703	0.332203	0.847061	1.16135	0.435393	17.5118	0.164681	1.35154	0	0.524112	0	0	0	217.921	37.9458	1336.58	31.3656	286.594	0.034		0.208298	0	0	1.21049	0	0.28351
	biomass	P		c'	1.65981	0	0	15.2454	0	13.9382	0.0459705	0	0	3.44029	0	2.71545	0.0702731	0.0405435	0.571368	0	0	1.11849	0.40432	98.3979	0.281982	0.87527	1.1651	0.381856	16.5092	0.162315	1.31114	0	0.40555	0	0	0	154.48	32.0985	1312.99	30.4456	276.841	0.034		0.200745	0	0	1.2667	0	0.274378
	medium	P	3	a	0	0	0	0	0	2.25708	0	0	0	0	0	2.10567	0	0.0571929	0	0	0	0	0.00719212	0	0	0	0	0.0195925	0	0	0	0	0	0	0	0	0	13.5449	117.142	13.8655	154.39	0.045		0	0	0	0	0	0.0588061
	medium	P		a	0	0	0	0	0	2.16337	0	0	0	0	0	1.87311	0	0.0493178	0	0	0	0	0.010588	0	0	0	0	0.0320567	0	0	0	0	0	0	0	0	0	15.6886	107.201	14.1185	147.697	0.045		0	0	0	0	0	0.0563646
	medium	P		b	0	0	0	0	0	4.00223	0	0	0	0	0	1.29822	0	0.0473391	0	0	0	0.863255	0.015698	0	0	0	0.51934	0.0313129	0	0.0462533	0.270693	0	0	0	0	0	0	23.7275	65.7606	22.572	34.0732	0.046		0	0	0	0	0	0.106592
	medium	P		b	0	0	0	0	0	3.83928	0	0	0	0	0	1.3161	0	0.0572033	0	0	0	0.879219	0.0167065	0	0	0	0.500464	0.0375421	0	0.0382934	0.229085	0	0	0	0	0	0	19.6784	67.329	20.9801	40.5199	0.046		0	0	0	0	0	0.102252
	medium	P		c	0	0	0	0	0	3.68265	0	0	0	0	0	1.23553	0	0.0609095	0	0	0	1.06999	0.0217626	0	0	0	0.623555	0.0320525	0	0.0410307	0.295035	0	0	0	0	0	0	15.3739	56.0364	19.8519	31.3284	0.044		0	0	0	0	0	0.0938158
	medium	P		c	0	0	0	0	0	3.80169	0	0	0	0	0	1.10737	0	0.0607749	0	0	0	0.999244	0.0176959	0	0	0	0.657015	0.0362016	0	0.0399781	0.344334	0	0	0	0	0	0	14.3471	40.8561	20.0733	23.9339	0.044		0	0	0	0	0	0.0968483
	blank	P	2	a	0	0	0	0	0	0	0	0	0	0	0	0	0	0	0	0	0	0	0	0	0	0	0	0	0	0	0	0	0	0	0	0	0	0	0	0	0	0.04		0	0	0	0	0	0
	blank	P		a	0	0	0	0	0	3.79779	0	0	0	0	0	1.78849	0	0.0466887	0	0	0	0	0.0138376	0	0	0	0.0525237	0.0327453	0	0.0198888	0.148578	0	0	0	0	0	0	24.8349	76.8982	21.4155	28.5562	0.04		0	0	0	0	0	0.0879537
	blank	P		a'	0	0	0	0	0	3.73162	0	0	0	0	0	1.67893	0	0.0446281	0	0	0	0	0.0176398	0	0	0	0.0593463	0.0267957	0	0.0234007	0.211488	0	0	0	0	0	0	18.037	89.7364	23.781	26.4601	0.047		0	0	0	0	0	0.101545
	blank	P		a'	0	0	0	0	0	3.86024	0	0	0	0	0	1.43704	0	0.0473902	0	0	0	0	0.0156853	0	0	0	0.0470175	0.0327788	0	0.0245247	0.208623	0	0	0	0	0	0	19.0408	83.9192	24.889	24.3585	0.047		0	0	0	0	0	0.105045
Physcomitrium patens (Gransden, gametophores)	biomass	P	3	a	1.15357	0	0	9.65925	0	182.345	1.1187	0	0	0	0	1.85727	0.0529167	0.0388696	0	0	0	0.507913	0.231622	0.645058	0.162196	20.8481	1.33844	0.0894769	2.11125	0.244613	6.75319	0	0.227977	0	0	0	0	36.4459	1215.48	10.8081	678.128	0.027		0.110794	0	0	0.637327	0	2.85049
	biomass	P		a	0.968859	0	0	10.1924	0	182.634	1.07268	0	0	0	0	1.94946	0.0485027	0.0189469	0	0	0	0.527895	0.223658	0.638975	0.19348	20.7945	1.55469	0.0738043	2.08288	0.227177	7.16387	0	0.48677	0	0	0	0	47.9218	1190.2	11.3997	623.389	0.027		0.0930536	0	0	0.672504	0	2.85501
	biomass	P		a'	1.52772	0	0	11.3378	0	200.08	1.18698	0	0	0	0	2.12284	0.0863979	0.0401941	0	0	0	0.629919	0.238528	0.534064	0.174511	23.1475	1.98761	0.0585769	1.74151	0.253951	8.98262	0	0.478721	0	0	0	0	37.1208	1156.21	12.3664	742.654	0.022		0.119557	0	0	0.609546	0	2.54852
	biomass	P		a'	1.12639	0	0	8.50272	0	200.542	1.15409	0	0	0	0	1.98019	0.0928862	0.0545861	0	0	0	0.588146	0.231619	0.516523	0.183949	23.7485	1.56595	0.0910394	1.63545	0.245757	8.17369	0	0.739968	0	0	0	0	42.5842	1142.81	12.1166	743.772	0.022		0.0881495	0	0	0.457126	0	2.55442
	biomass	P		b	1.14792	0	0	13.525	0	229.461	1.39321	0	0	0	0	2.59837	0.111493	0.0542198	0	0	0	0.681607	0.243509	0.73037	0.231145	23.2667	1.72846	0.125247	2.18129	0.293623	8.33687	0	0.201483	0	0	0	0	43.0072	1082.64	12.4683	649.27	0.022		0.0898348	0	0	0.727134	0	2.92277
	biomass	P		b	1.68882	0	0	12.2265	0	225.428	1.38899	0	0	0	0	2.41595	0.114502	0.0439713	0	0	0	0.588515	0.223401	0.646016	0.221563	25.4648	1.72614	0.0999094	2.34181	0.25397	10.1453	0	0.438697	0	0	0	0	49.3224	1207.46	11.387	714.743	0.022		0.132165	0	0	0.657324	0	2.8714
	biomass	P		b'	1.22493	0	0	15.1338	0	177.115	1.14395	0	0	0	0	2.30881	0.0847526	0.0480345	0	0	0	0.638514	0.235823	0.538941	0.248922	26.7861	1.74289	0.10354	1.54595	0.247564	8.03195	0	0.624524	0	0	0	0	40.203	1108.57	12.9636	680.959	0.023		0.100219	0	0	0.850614	0	2.35856
	biomass	P		b'	1.27952	0	0	9.54359	0	174.803	1.12282	0	0	0	0	2.21625	0.0758828	0.0332575	0	0	0	0.637747	0.227688	0.587346	0.283552	24.3855	1.70764	0.096941	1.66881	0.259374	8.31233	0	0.274035	0	0	0	0	40.2752	1194.31	12.7134	729.849	0.023		0.104685	0	0	0.536408	0	2.32777
	biomass	P		c	1.09189	0	0	7.69306	0	170.247	1.12427	0	0	0	0	1.9216	0.0788868	0.0340099	0	0	0	0.511841	0.186125	0.466617	0.196542	23.8628	1.75726	0.0663682	1.46845	0.223619	6.71998	0	0.653284	0	0	0	0	45.5909	1002.21	10.731	573.366	0.024		0.093218	0	0	0.451197	0	2.36567
	biomass	P		c	1.0964	0	0	9.12319	0	171.793	1.15874	0	0	0	0	2.13691	0.0823063	0.0383435	0	0	0	0.558292	0.180626	0.440277	0.223694	22.4922	1.56724	0.0539177	1.46184	0.221833	6.61598	0	0.155138	0	0	0	0	40.0443	1039.47	11.114	643.146	0.024		0.093603	0	0	0.535074	0	2.38715
	biomass	P		c'	1.35705	0	0	10.7767	0	189.753	1.1654	0	0	0	0	1.79555	0	0.0194558	0	0	0	0.678773	0.191355	0.433779	0.20962	26.6046	1.6776	0.125631	1.51006	0.246544	8.05076	0	0.271892	0	0	0	0	43.9068	883.612	10.6248	601.108	0.025		0.120682	0	0	0.658389	0	2.74657
	biomass	P		c'	1.56709	0	0	7.89993	0	185.381	1.20184	0	0	0	0	1.95407	0	0.0419906	0	0	0	0.649962	0.21213	0.449622	0.224437	25.0312	1.86118	0.0780916	1.56051	0.270694	8.83068	0	0.19649	0	0	0	0	43.0996	1000.75	10.8338	671.296	0.025		0.139361	0	0	0.482635	0	2.68329
	medium	P	3	a	0	0	0	0	0	18.1007	0	0	0	0	0	1.13167	0.0441247	0.0807651	0	0	0	0	0.0201919	0	0	0	0.0840244	0.0243165	0.0357195	0	0.264123	0	0	0	0	0	0	64.9471	41.2532	10.4317	126.144	0.026		0	0	0	0	0	0.272479
	medium	P		a	0	0	0	0	0	16.5935	0	0	0	0	0	1.15535	0.0481333	0.0999496	0	0	0	0	0.0205532	0	0	0	0.0900494	0.019199	0.0383729	0	0.311286	0	0	0	0	0	0	59.1666	40.9388	10.2911	126.474	0.026		0	0	0	0	0	0.249789
	medium	P		b	0	0	0	0	0	16.7255	0	0	0	0	0	1.10976	0.0555842	0.100537	0	0	0	0	0.0222648	0	0	0	0.0609172	0.0291066	0.0597532	0	0.211723	0	0	0	0	0	0	45.2428	47.3403	9.52425	169.27	0.022		0	0	0	0	0	0.213042
	medium	P		b	0	0	0	0	0	15.7157	0	0	0	0	0	0.87832	0.0559296	0.116111	0	0	0	0	0.023967	0	0	0	0.119632	0.0335058	0.0578317	0	0.260296	0	0	0	0	0	0	43.1249	41.0976	9.52498	157.533	0.022		0	0	0	0	0	0.200179
	medium	P		c	0	0	0	0	0	15.0554	0	0	0	0	0	0.618028	0.043545	0.087386	0	0	0	0	0.0152351	0	0	0	0.0816013	0.024477	0.0562162	0	0.164733	0	0	0	0	0	0	40.7201	38.6848	8.12401	128.769	0.03		0	0	0	0	0	0.261503
	medium	P		c	0	0	0	0	0	15.1789	0	0	0	0	0	0.674408	0.0464596	0.0788282	0	0	0	0	0.0160172	0	0	0	0.08448	0.0231681	0.0521308	0	0.164302	0	0	0	0	0	0	41.2529	29.1593	8.47984	127.3	0.03		0	0	0	0	0	0.263647
	blank	P	2	a	0	0	0	0	0	5.1014	0	0	0	0	0	1.69413	0.018417	0.047178	0	0	0	0	0.00689764	0	0	0	0.0831506	0.0180379	0	0	0.0780441	0	0	0	0	0	0	33.7798	121.428	8.16118	292.706	0.043		0	0	0	0	0	0.127005
	blank	P		a	0	0	0	0	0	5.10514	0	0	0	0	0	1.63718	0.0234031	0.0538406	0	0	0	0	0.00759454	0	0	0	0.0853616	0.0166162	0	0	0.169348	0	0	0	0	0	0	32.5218	127.766	7.67014	290.261	0.043		0	0	0	0	0	0.127098
	blank	P		b	0	0	0	0	0	4.70809	0	0	0	0	0	1.59744	0.0261125	0.0632662	0	0	0	0	0.00950534	0	0	0	0.0885505	0.0192383	0	0	0.13846	0	0	0	0	0	0	42.1148	112.074	8.20664	289.366	0.037		0	0	0	0	0	0.100858
	blank	P		b	0	0	0	0	0	4.85824	0	0	0	0	0	1.63242	0.0361146	0.0560792	0	0	0	0	0.00965546	0	0	0	0.0549342	0.0190675	0	0	0.143073	0	0	0	0	0	0	33.6174	118.72	8.25406	273.598	0.037		0	0	0	0	0	0.104074
Physcomitrium patens (Gransden, protonema)	biomass	P	4	a	0	0	0	8.0296	0	19.3504	0.119848	0	0	0	0	2.41443	0.0392597	0.0343091	0	0	0	0	0.183167	0.28759	0	7.49054	0.229304	0.1061	2.57386	0	0.494294	0	0	0	0	0	0	32.4878	986.819	7.6163	200.106	0.026		0	0	0	0.510179	0	0.291291
	biomass	P		a	0	0	0	8.41644	0	18.8642	0.116451	0	0	0	0	2.60225	0.0543186	0.0340185	0	0	0	0	0.165398	0.240897	0	7.87844	0.244481	0.082739	2.37637	0	0.710147	0	0	0	0	0	0	21.897	899.407	7.83233	180.816	0.026		0	0	0	0.534757	0	0.283972
	biomass	P		a'	0	0	0	4.38473	0	16.9813	0.0982489	0	0	0	0	2.49719	0.0527096	0.0348828	0	0	0	0	0.114709	0.17855	0	4.42557	0.202246	0.0886652	1.77245	0	0.50064	0	0	0	0	0	0	45.1721	825.193	6.99245	165.942	0.027		0	0	0	0.289309	0	0.265459
	biomass	P		a'	0	0	0	7.55934	0	16.2751	0.107589	0	0	0	0	2.75863	0.0590857	0.0280497	0	0	0	0	0.129952	0.199753	0	3.99757	0.30984	0.0856211	1.71125	0	0.537243	0	0	0	0	0	0	38.2298	853.527	6.75788	173.273	0.027		0	0	0	0.498773	0	0.25442
	biomass	P		b	0	0	0	3.41372	0	11.4868	0.121968	0	0	0	0	3.47111	0.0668953	0.0404426	0	0	0	0	0.127143	0.32646	0	4.05931	0.230415	0.0664904	2.03293	0	0.561964	0	0	0	0	0	0	33.9626	810.078	8.16333	227.728	0.025		0	0	0	0.208556	0	0.166265
	biomass	P		b	0	0	0	7.22314	0	11.6769	0.114669	0	0	0	0	3.20645	0	0.0414521	0	0	0	0	0.118974	0.245815	0	4.4224	0.258374	0.101373	1.91623	0	0.503371	0	0	0	0	0	0	22.862	958.322	8.12106	240.834	0.025		0	0	0	0.441287	0	0.169017
	biomass	P		b'	0	0	0	5.21771	0	11.222	0.104664	0	0	0	0	3.52994	0	0.0479852	0	0	0	0	0.1904	0.237358	0	3.32682	0.201824	0.0872771	1.60785	0	0.589968	0	0	0	0	0	0	32.7723	1190.31	8.87503	369.176	0.022		0	0	0	0.280516	0	0.142941
	biomass	P		b'	0	0	0	4.69846	0	11.2547	0.112958	0	0	0	0	3.93457	0	0.0542646	0	0	0	0	0.168679	0.344136	0	3.34883	0.311073	0.108538	1.66547	0	0.41934	0	0	0	0	0	0	38.1304	1229.79	8.71218	374.629	0.022		0	0	0	0.2526	0	0.143358
	medium	P	2	a	0	0	0	5.53775	0	16.7904	0	0	0	0	0	1.79246	0.101764	0.0738841	0	0	0	0	0.0388245	0	0	0	0.356997	0.050765	0.132927	0	0.401141	0	0	0	0	0	0	22.588	49.06	6.41181	75.0383	0.035		0	0	0	0.473649	0	0.340245
	medium	P		a	0	0	0	6.47494	0	16.9901	0	0	0	0	0	1.8564	0.076515	0.0690626	0	0	0	0	0.0297042	0	0	0	0.372433	0.0630697	0.162968	0	0.454501	0	0	0	0	0	0	17.4112	48.3171	6.13582	69.6857	0.035		0	0	0	0.553808	0	0.344291
	medium	P		b	0	0	0	0	0	7.35716	0	0	0	0	0	1.16989	0.0438385	0.0551953	0	0	0	0	0.0186246	0	0	0	0.277935	0.0235712	0.052188	0	0.200133	0	0	0	0	0	0	15.4167	52.3884	5.8506	48.2228	0.048		0	0	0	0	0	0.204463
	medium	P		b	0	0	0	0	0	7.56823	0	0	0	0	0	0.83695	0.040344	0.0459796	0	0	0	0	0.0212559	0	0	0	0.225001	0.0455638	0.0470635	0	0.208742	0	0	0	0	0	0	15.3127	60.2271	5.94322	56.4875	0.048		0	0	0	0	0	0.210329
	blank	P	2	a	0	0	0	0	0	1.99671	0	0	0	0	0	0.852437	0.0385378	0.0531368	0	0	0	0	0.0142569	0	0	0	0.0252623	0.0323895	0	0	0.0580729	0	0	0	0	0	0	15.6528	45.8523	6.01099	58.8989	0.047		0	0	0	0	0	0.0543346
	blank	P		a	0	0	0	0	0	2.04846	0	0	0	0	0	0.813391	0.0523191	0.0532522	0	0	0	0	0.0163962	0	0	0	0.0278878	0.0254515	0	0	0.0710714	0	0	0	0	0	0	18.9946	45.1409	5.87832	55.6984	0.047		0	0	0	0	0	0.0557426
	blank	P		b	0	0	0	0	0	2.29035	0	0	0	0	0	0.814304	0.031158	0.0577947	0	0	0	0	0.010544	0	0	0	0.0344974	0.0266178	0	0	0.103764	0	0	0	0	0	0	42.9234	43.5284	4.26196	96.0842	0.03		0	0	0	0	0	0.039782
	blank	P		b	0	0	0	0	0	2.27438	0	0	0	0	0	0.822627	0.0298456	0.0525788	0	0	0	0	0.0133138	0	0	0	0.0258622	0.0239957	0	0	0.0799455	0	0	0	0	0	0	34.9893	43.1453	4.55062	99.7654	0.03		0	0	0	0	0	0.0395045
Selaginella uncinata (shoots)	biomass	P	4	a	16.602	3.15042	93.73	19.2343	4.2022	14.4854	4.0174	0	2.96007	1.1864	4.96907	7.25296	0.476044	0.186126	0.802857	0	1.05814	0.792039	0.146351	1.15337	0	0.23523	0.5629	1.50243	9.3622	0	1.43751	0	0	0	0	0	0	45.1659	126.936	55.4301	555.37	0.012		0.70868	0.0985955	1.60679	0.564045	1.8644	0.100641
	biomass	P		a	16.687	4.80085	63.6391	18.2918	4.44581	13.8654	4.26344	0	2.8029	1.18291	4.85745	6.95193	0.518218	0.216352	0.722146	0	0.927641	0.902641	0.1784	1.21824	0	0.146256	0.398261	1.55177	10.776	0	1.95289	0	0	0	0	0	0	60.2741	195.456	55.4155	646.485	0.012		0.712308	0.150248	1.09095	0.536405	1.97248	0.0963333
	biomass	P		a'	18.2409	3.16332	66.251	14.422	3.60651	11.3397	2.92817	0	1.05086	0.975154	3.92883	4.30747	0.575383	0.251478	0.514446	0	2.11562	0.109844	0.160258	1.2207	0	0.193574	0.22144	0.343665	1.77119	0	0.0395946	0	0	0	0	0	0	28.8749	104.629	25.6454	173.429	0.025		1.62216	0.206249	2.3661	0.881089	3.33355	0.164136
	biomass	P		a'	19.7562	2.37784	59.658	11.4399	3.66601	11.2211	2.94419	0	1.09414	1.07697	4.06843	4.35433	0.596177	0.252488	0.705291	0	1.74295	0.0879939	0.133971	1.15337	0	0.263182	0.113218	0.349302	1.8573	0	0.10352	0	0	0	0	0	0	22.3445	105.754	26.1555	165.269	0.025		1.75692	0.155035	2.13063	0.698903	3.38855	0.162419
	biomass	P		b	2.07464	2.65925	52.043	13.6643	16.0324	8.91775	2.47991	0	1.67138	0.941898	3.99312	5.24614	0.293549	0.109441	0.303814	0	0.464848	0	0.0822872	0.466636	0	0.265011	0.513739	0.67023	5.8712	0	1.25019	0	0	0	0	0	0	52.0845	100.984	39.0307	476.512	0.013		0.095939	0.0901594	0.966509	0.434095	7.70588	0.0671215
	biomass	P		b	1.89125	1.75405	46.2979	12.5692	15.6289	9.50566	2.68244	0	1.68663	1.27651	4.02247	5.0044	0.310564	0.094629	0.367929	0	0.729489	0	0.0645552	0.4671	0	0.211455	0.389958	0.640945	6.04389	0	1.86764	0	0	0	0	0	0	45.3913	73.8343	38.4631	407.508	0.013		0.0874581	0.0594692	0.859815	0.399305	7.51193	0.0715465
	biomass	P		b'	1.13478	3.95213	56.4467	10.3097	12.4298	19.0318	2.49533	0	1.58924	0.897856	6.41305	5.78487	0.444784	0.247116	0.408689	0	1.28177	0	0.290036	1.16612	0	0.225309	0.0677492	0.740413	1.22538	0	0.14215	0	0	0	0	0	0	88.5865	70.011	44.5921	243.337	0.02		0.0807326	0.206143	1.61276	0.503886	9.19125	0.22038
	biomass	P		b'	1.00699	3.5449	56.2309	7.80999	12.4246	18.1542	2.5753	0	1.56272	0.927901	6.28922	6.12148	0.496236	0.223193	0.528588	0	1.40515	0	0.334069	0.999707	0	0.236231	0.194491	0.668525	0.984038	0	0.163355	0	0	0	0	0	0	86.6389	60.9818	45.6546	235.952	0.02		0.0716413	0.184902	1.60659	0.381712	9.18743	0.210218
Selaginella uncinata (rhizophores)	biomass	P	4	a	9.61878	1.70347	128.352	71.5495	3.32534	23.9237	12.9534	0	4.24315	0.879568	1.71488	9.8085	1.06647	0.236439	0.451668	0	0.950318	0	0.199236	0.662444	0	0.226352	0.367697	0.435534	1.08397	0	0	0	0	0	0	0	0	41.8679	207.108	13.7061	254.026	0.018		0.615887	0.0799679	3.30046	3.14727	2.21304	0.249324
	biomass	P		a	9.55	1.58779	138.409	84.9952	3.43123	23.1722	12.8397	0	4.34434	0.807236	1.72424	9.80885	1.02532	0.236916	0.404366	0	0.693242	0	0.18543	0.67454	0	0.176045	0.358432	0.403272	1.32399	0	0	0	0	0	0	0	0	60.4945	193.193	13.5808	265.825	0.018		0.611484	0.0745372	3.55907	3.73871	2.28351	0.241492
	biomass	P		a'	15.3572	1.11474	76.4065	93.4043	1.9059	16.1734	9.27276	0	6.12883	0.548375	1.92231	8.88095	0.335426	0.143022	0.424353	0	0.938692	0	0.10716	0.658993	0	0.19258	0.490728	0.802914	6.86782	0	0	0	0	0	0	0	0	51.6051	185.599	14.912	101.709	0.014		0.764804	0.0407015	1.52812	3.19558	0.986526	0.131097
	biomass	P		a'	16.2761	0.740247	66.8659	82.1669	1.85078	15.9679	9.0436	0	6.01798	0.807357	1.85753	8.32484	0.320598	0.140447	0.511342	0	0.743953	0	0.104069	0.536892	0	0.195168	0.489867	0.842634	6.30504	0	0	0	0	0	0	0	0	50.8646	170.594	14.6236	90.3127	0.014		0.810563	0.027028	1.33731	2.81113	0.957995	0.129431
	biomass	P		b	1.24084	0	78.9542	64.7371	4.67899	14.1042	10.1578	0	6.35496	0	1.67535	20.522	0.202815	0.0907217	0.22618	0	1.18178	0	0.0720608	0.410426	0	0.305691	0.40471	0.679103	5.24967	0	0	0	0	0	0	0	0	60.5368	253.166	15.0841	752.755	0.014		0.0617951	0	1.57908	2.21481	2.42192	0.114324
	biomass	P		b	0.868854	0	77.8584	60.3471	4.38682	14.6084	9.43514	0	6.33454	0	1.86231	21.7327	0.228049	0.090269	0.280299	0	0.99912	0	0.0686985	0.481883	0	0.339178	0.385564	0.666933	4.89792	0	0	0	0	0	0	0	0	0	282.498	17.0917	867.041	0.014		0.0432697	0	1.55716	2.06462	2.27069	0.118411
	biomass	P		b'	2.13431	0	25.6588	91.2603	3.25566	26.713	4.88189	0	3.86211	0	9.13892	22.2769	0.473823	0.147825	0.891203	0	6.09849	0	0.121291	0.799165	0	0.892502	0.249035	0.46702	1.99695	0	0.489719	0	0	0	0	0	0	61.7126	468.75	22.7908	276.883	0.011		0.0835141	0	0.403209	2.45318	1.32407	0.170129
	biomass	P		b'	1.86019	0	19.7849	102.978	3.34496	25.4543	4.60731	0	4.18942	0	8.7313	22.8834	0.478049	0.176185	0.33405	0	5.79989	0	0.164472	0.766277	0	0.668891	0.267465	0.400373	2.18946	0	0.328283	0	0	0	0	0	0	59.5305	531.188	22.4962	261.971	0.011		0.0727878	0	0.310904	2.76818	1.36039	0.162112
Selaginella uncinata	medium	P	4	a	0	0	0	0	0.803852	5.83601	0	0	0	0	0	0.912425	0	0.0819486	0	0	0	0	0.00981188	0	0	0	0.180097	0.0283895	0	0	0	0	0	0	0	0	0	56.8326	0	12.0059	518.264	0.024		0	0	0	0	0.713292	0.0810943
	medium	P		a	0	0	0	0	0.901562	5.50315	0	0	0	0	0	1.26262	0	0.0810407	0	0	0	0	0.00648386	0	0	0	0.207697	0.0252212	0	0	0	0	0	0	0	0	0	63.3261	0	12.2918	620.455	0.024		0	0	0	0	0.799995	0.076469
	medium	P		a'	0	0	0	0	2.1885	6.70238	0	0	0	0	0	1.15184	0	0.0765725	0	0	0	0	0.00991832	0	0	0	0.143705	0.00978454	0	0	0	0	0	0	0	0	0	110.156	0	13.0865	353.452	0.025		0	0	0	0	2.02286	0.0970134
	medium	P		a'	0	0	0	0	2.19306	6.93725	0	0	0	0	0	1.06059	0	0.0878076	0	0	0	0	0.00974178	0	0	0	0.176604	0.0131157	0	0	0	0	0	0	0	0	0	99.5322	0	13.3059	396.64	0.025		0	0	0	0	2.02708	0.100413
	medium	P		b	0	0	0	0	4.24825	5.11948	0	0	0	0	0	0.871835	0	0.0780146	0	0	0	0	0.0128835	0	0	0	0.108485	0.0272347	0	0	0	0	0	0	0	0	0	221.877	0	9.76025	636.211	0.027		0	0	0	0	4.24086	0.0800299
	medium	P		b	0	0	0	0	4.13054	5.64523	0	0	0	0	0	0.843179	0	0.0670025	0	0	0	0	0.00826092	0	0	0	0.170961	0.0268825	0	0	0	0	0	0	0	0	0	232.367	0	9.73051	669.122	0.027		0	0	0	0	4.12336	0.0882486
	medium	P		b'	0	0	0	0	1.69901	6.3942	0	0	0	0	0	0.947913	0	0.0658396	0	0	0	0	0.00883445	0	0	0	0.149098	0.00707876	0	0	0	0	0	0	0	0	0	96.0785	0	12.7618	445.386	0.029		0	0	0	0	1.82169	0.107361
	medium	P		b'	0	0	0	0	1.53525	5.60782	0	0	0	0	0	1.17147	0	0.0675259	0	0	0	0	0.00691458	0	0	0	0.164035	0.0132357	0	0	0	0	0	0	0	0	0	129.137	0	12.3009	465.98	0.029		0	0	0	0	1.64611	0.0941575
	blank	P	2	a	0	0	0	0	0	4.24024	0	0	0	0	0	2.15077	0	0.126592	0	0	0	0	0.0195355	0	0	0	0.223904	0.0188061	0	0	0	0	0	0	0	0	0	223.983	115.619	5.20634	1512.7	0.015		0	0	0	0	0	0.0368252
	blank	P		a	0	0	0	0	0	4.2761	0	0	0	0	0	2.03968	0	0.155058	0	0	0	0	0.0161912	0	0	0	0.228948	0.0197604	0	0	0	0	0	0	0	0	0	377.633	87.9868	4.69367	1361.7	0.015		0	0	0	0	0	0.0371366
	blank	P		b	0	0	0	0	0	4.40587	0	0	0	0	0	1.32252	0	0.082794	0	0	0	0	0.0113335	0	0	0	0.217204	0.0207725	0	0	0	0	0	0	0	0	0	123.519	84.951	3.76263	518.459	0.027		0	0	0	0	0	0.0688745
	blank	P		b	0	0	0	0	0	4.27318	0	0	0	0	0	0.978701	0	0.08282	0	0	0	0	0.00989234	0	0	0	0.144755	0.0491081	0	0	0	0	0	0	0	0	0	126.112	81.3487	3.63518	545.372	0.027		0	0	0	0	0	0.0668002
MilliQ Ultra Pure water	blank	P	3	a	0	0	0	0	0	0	0	0	0	0	0	0	0	0	0	0	0	0	0	0	0	0	0	0	0	0	0	0	0	0	0	0	0	0	0	0	9.28299	0.1		0	0	0	0	0	0
	blank	P		a	0	0	0	0	0	0	0	0	0	0	0	0	0	0	0	0	0	0	0	0	0	0	0	0	0	0	0	0	0	0	0	0	0	0	0	0	12.99	0.1		0	0	0	0	0	0
	blank	P		b	0	0	0	0	0	0	0	0	0	0	0	0	0	0	0	0	0	0	0	0	0	0	0	0	0	0	0	0	0	0	0	0	0	0	0	0	24.1609	0.1		0	0	0	0	0	0
	blank	P		b	0	0	0	0	0	0	0	0	0	0	0	0	0	0	0	0	0	0	0	0	0	0	0	0	0	0	0	0	0	0	0	0	0	0	0	0	23.7173	0.1		0	0	0	0	0	0
	blank	P		c	0	0	0	0	0	0	0	0	0	0	0	0	0	0	0	0	0	0	0	0	0	0	0	0	0	0	0	0	0	0	0	0	0	0	0	0	10.4474	0.1		0	0	0	0	0	0
	blank	P		c	0	0	0	0	0	0	0	0	0	0	0	0	0	0	0	0	0	0	0	0	0	0	0	0	0	0	0	0	0	0	0	0	0	0	0	0	10.5303	0.1		0	0	0	0	0	0
MilliQ (in flask)	blank	P	3	a	0	0	0	0	0	0	0	0	0	0	0	0	0	0	0	0	0	0	0	0	0	0	0	0	0	0	0	0	0	0	0	0	0	0	0	0	0	0.1		0	0	0	0	0	0
	blank	P		a	0	0	0	0	0	0	0	0	0	0	0	0	0	0	0	0	0	0	0	0	0	0	0	0	0	0	0	0	0	0	0	0	0	0	0	0	14.2234	0.1		0	0	0	0	0	0
	blank	P		b	0	0	0	0	0	0	0	0	0	0	0	0	0	0	0	0	0	0	0	0	0	0	0	0	0	0	0	0	0	0	0	0	0	0	0	0	13.325	0.1		0	0	0	0	0	0
	blank	P		b	0	0	0	0	0	0	0	0	0	0	0	0	0	0	0	0	0	0	0	0	0	0	0	0	0	0	0	0	0	0	0	0	0	0	0	0	18.4773	0.1		0	0	0	0	0	0
	blank	P		c	0	0	0	0	0	0	0	0	0	0	0	0	0	0	0	0	0	0	0	0	0	0	0	0	0	0	0	0	0	0	0	0	0	0	0	0	16.753	0.1		0	0	0	0	0	0
	blank	P		c	0	0	0	0	0	0	0	0	0	0	0	0	0	0	0	0	0	0	0	0	0	0	0	0	0	0	0	0	0	0	0	0	0	0	0	0	13.2676	0.1		0	0	0	0	0	0
tap water	blank	P	3	a	0	0	0	0	0	0	0	0	0	0	0	0	0	0	0	0	0	0	0	0	0	0	0	0	0	0	0	0	0	0	0	0	0	0	0	0	17.942	0.1		0	0	0	0	0	0
	blank	P		a	0	0	0	0	0	0	0	0	0	0	0	0	0	0	0	0	0	0	0	0	0	0	0	0	0	0	0	0	0	0	0	0	0	0	0	0	13.6903	0.1		0	0	0	0	0	0
	blank	P		b	0	0	0	0	0	0	0	0	0	0	0	0	0	0	0	0	0	0	0	0	0	0	0	0	0	0	0	0	0	0	0	0	0	0	0	0	23.3253	0.1		0	0	0	0	0	0
	blank	P		b	0	0	0	0	0	0	0	0	0	0	0	0	0	0	0	0	0	0	0	0	0	0	0	0	0	0	0	0	0	0	0	0	0	0	0	0	28.1404	0.1		0	0	0	0	0	0
	blank	P		c	0	0	0	0	0	0	0	0	0	0	0	0	0	0	0	0	0	0	0	0	0	0	0	0	0	0	0	0	0	0	0	0	0	0	0	0	27.6676	0.1		0	0	0	0	0	0
	blank	P		c	0	0	0	0	0	0	0	0	0	0	0	0	0	0	0	0	0	0	0	0	0	0	0	0	0	0	0	0	0	0	0	0	0	0	0	0	0	0.1		0	0	0	0	0	0
distilled water	blank	P	3	a	0	0	0	0	0	0	0	0	0	0	0	0	0	0	0	0	0	0	0	0	0	0	0	0	0	0	0	0	0	0	0	0	0	0	0	0	0	0.1		0	0	0	0	0	0
	blank	P		a	0	0	0	0	0	0	0	0	0	0	0	0	0	0	0	0	0	0	0	0	0	0	0	0	0	0	0	0	0	0	0	0	0	0	0	0	21.0342	0.1		0	0	0	0	0	0
	blank	P		b	0	0	0	0	0	0	0	0	0	0	0	0	0	0	0	0	0	0	0	0	0	0	0	0	0	0	0	0	0	0	0	0	0	0	0	0	11.6905	0.1		0	0	0	0	0	0
	blank	P		b	0	0	0	0	0	0	0	0	0	0	0	0	0	0	0	0	0	0	0	0	0	0	0	0	0	0	0	0	0	0	0	0	0	0	0	0	12.318	0.1		0	0	0	0	0	0
	blank	P		c	0	0	0	0	0	0	0	0	0	0	0	0	0	0	0	0	0	0	0	0	0	0	0	0	0	0	0	0	0	0	0	0	0	0	0	0	0	0.1		0	0	0	0	0	0
	blank	P		c	0	0	0	0	0	0	0	0	0	0	0	0	0	0	0	0	0	0	0	0	0	0	0	0	0	0	0	0	0	0	0	0	0	0	0	0	0	0.1		0	0	0	0	0	0
MilliQ + agar#1 (Sigma-Aldrich A1296)	blank	P	3	a	0	0	0	0	0	3.3664	0	0	0	0	0	3.03613	0	0	0	0	0	0	0	0	0	0	0.327063	0	0	0	0	0	0	0	0	0	0	19.0101	201.137	23.6859	137.365	0.046		0	0	0	0	0	0.0896576
	blank	P		a	0	0	0	0	0	3.47346	0	0	0	0	0	3.01843	0	0	0	0	0	0	0	0	0	0	0.162377	0	0	0	0	0	0	0	0	0	0	19.3453	154.556	22.4599	134.266	0.046		0	0	0	0	0	0.0925088
	blank	P		b	0	0	0	0	0	3.1409	0	0	0	0	0	1.92736	0	0	0	0	0	0	0	0	0	0	0.284811	0	0	0	0	0	0	0	0	0	0	20.0575	216.364	17.7811	105.857	0.045		0	0	0	0	0	0.0818332
	blank	P		b	0	0	0	0	0	3.07536	0	0	0	0	0	2.17677	0	0	0	0	0	0	0	0	0	0	0.135424	0	0	0	0	0	0	0	0	0	0	13.4566	195.749	17.9177	120.541	0.045		0	0	0	0	0	0.0801256
	blank	P		c	0	0	0	0	0	3.20983	0	0	0	0	0	2.67264	0	0	0	0	0	0	0	0	0	0	0.111448	0	0	0	0	0	0	0	0	0	0	15.1195	186.993	20.8968	114.056	0.048		0	0	0	0	0	0.0892045
	blank	P		c	0	0	0	0	0	3.20091	0	0	0	0	0	2.92873	0	0	0	0	0	0	0	0	0	0	0.163356	0	0	0	0	0	0	0	0	0	0	12.8873	171.157	20.9095	105.518	0.048		0	0	0	0	0	0.0889564
MilliQ + agar#2 (Serva 11393)	blank	P	3	a	0	0	0	0	0	0.994505	0	0	0	0	0	1.1656	0	0	0	0	0	0	0	0	0	0	0.25761	0	0	0	0	0	0	0	0	0	0	10.0185	19.8903	13.1494	86.2758	0.046		0	0	0	0	0	0.0264867
	blank	P		a	0	0	0	0	0	0.942719	0	0	0	0	0	0.777725	0	0	0	0	0	0	0	0	0	0	0.128907	0	0	0	0	0	0	0	0	0	0	15.4846	27.6883	12.2992	68.254	0.046		0	0	0	0	0	0.0251075
	blank	P		b	0	0	0	0	0	0.839575	0	0	0	0	0	0.500615	0	0	0	0	0	0	0	0	0	0	0.242794	0	0	0	0	0	0	0	0	0	0	14.9292	12.6061	8.20784	73.0515	0.049		0	0	0	0	0	0.0238187
	blank	P		b	0	0	0	0	0	0.818723	0	0	0	0	0	0.387903	0	0	0	0	0	0	0	0	0	0	0.113831	0	0	0	0	0	0	0	0	0	0	19.1479	18.7372	7.90066	58.5185	0.049		0	0	0	0	0	0.0232272
	blank	P		c	0	0	0	0	0	1.0038	0	0	0	0	0	0.691055	0	0	0	0	0	0	0	0	0	0	0.364781	0	0	0	0	0	0	0	0	0	0	7.53289	20.2306	9.08625	117.86	0.048		0	0	0	0	0	0.0278965
	blank	P		c	0	0	0	0	0	0.891976	0	0	0	0	0	0.543587	0	0	0	0	0	0	0	0	0	0	0.117819	0	0	0	0	0	0	0	0	0	0	6.59425	15.8061	8.54998	116.178	0.048		0	0	0	0	0	0.0247889
MilliQ + agar#3 (Duchefa Biochemie P1001)	blank	P	3	a	0	0	0	0	0	3.15095	0	0	0	0	0	1.27275	0	0	0	0	0	0	0	0	0	0	0.139963	0	0	0	0.190724	0	0	0	0	0	0	15.9241	118.189	10.6907	178.739	0.045		0	0	0	0	0	0.0820951
	blank	P		a	0	0	0	0	0	3.14137	0	0	0	0	0	1.53575	0	0	0	0	0	0	0	0	0	0	0.174992	0	0	0	0.204768	0	0	0	0	0	0	27.457	111.566	9.71905	174.989	0.045		0	0	0	0	0	0.0818455
	blank	P		b	0	0	0	0	0	3.06847	0	0	0	0	0	1.25835	0	0	0	0	0	0	0	0	0	0	0.137538	0	0	0	0.290778	0	0	0	0	0	0	17.5947	165.449	11.736	98.0725	0.046		0	0	0	0	0	0.0817227
	blank	P		b	0	0	0	0	0	3.06256	0	0	0	0	0	1.51426	0	0	0	0	0	0	0	0	0	0	0.385773	0	0	0	0.292505	0	0	0	0	0	0	16.5394	126.641	12.318	78.1129	0.046		0	0	0	0	0	0.0815652
	blank	P		c	0	0	0	0	0	3.23602	0	0	0	0	0	1.83041	0	0	0	0	0	0	0	0	0	0	0.173234	0	0	0	0.245362	0	0	0	0	0	0	9.44023	166.233	11.1503	101.428	0.05		0	0	0	0	0	0.0936793
	blank	P		c	0	0	0	0	0	3.24014	0	0	0	0	0	1.71603	0	0	0	0	0	0	0	0	0	0	0.225098	0	0	0	0.156278	0	0	0	0	0	0	6.57057	119.37	10.7894	78.2817	0.05		0	0	0	0	0	0.0937986
[truncated: 31 more columns]
