# Supplementary material for: Phytohormone profiling in an evolutionary framework
Source: Nat Commun. 2024 May 8;15:3875. doi: 10.1038/s41467-024-47753-z (PMC11079000; doi:10.1038/s41467-024-47753-z)
Supplement: Supplementary file 7 — Supplementary Data 4 [file 41467_2024_47753_MOESM7_ESM.xlsx]

## Sheet: Supplementary Data 4
Supplementary Data 4: Rates of ethylene emanation measured in biomass and control media (blank)
Data obtained by laser-based photoacoustic spectroscopy
Species (strain)	Content	Replicate	Water/medium added (ml)	Accumulation start	Accumulation stop	Accumulation time (h)	Biomass (mg)	Ethylene levels (nl)	Ethylene levels (pl/h)	Ethylene levels blank corrected (pl/h/mg FW)	Ethylene (pmol/h/gFW)
Klebsormidium nitens (NIES-2285)	blank (C medium)	1	1	09:10:00	15:14:00	6.06667		0.011	1.81319
	blank (C medium)	2	1	09:38:00	15:42:00	6.06667		0.013	2.14286
	blank (C medium)	3	1	10:06:00	16:10:00	6.06667		0.018	2.96703
	blank (C medium)	4	1	10:34:00	16:38:00	6.06667		0.018	2.96703
	blank (C medium)	5	1	11:02:00	17:06:00	6.06667		0.018	2.96703
	sample	1	1	09:10:00	15:21:00	6.18333	140	0.023	3.71968	0.00820177	0.341121
	sample	2	1	09:38:00	15:49:00	6.18333	174	0.019	3.07278	0.00288131	0.119837
	sample	3	1	10:06:00	16:17:00	6.18333	144	0.03	4.85175	0.0158356	0.65862
	sample	4	1	10:34:00	16:45:00	6.18333	290	0.036	5.8221	0.0112092	0.466204
	sample	5	1	11:02:00	17:13:00	6.18333	172	0.029	4.69003	0.0123174	0.512296
Spirogyra sp. (SAG 170.80)	blank (BBM medium)	1	1	09:10:00	15:00:00	5.83333		0.017	2.91429
	blank (BBM medium)	2	1	09:38:00	15:28:00	5.83333		0.018	3.08571
	blank (BBM medium)	3	1	10:06:00	15:56:00	5.83333		0.013	2.22857
	blank (BBM medium)	4	1	10:34:00	16:24:00	5.83333		0.022	3.77143
	blank (BBM medium)	5	1	11:02:00	16:52:00	5.83333		0.031	NA
	sample	1	1	09:10:00	15:07:00	5.95	210	0.028	4.70588	0.00812325	0.337855
	sample	2	1	09:38:00	15:35:00	5.95	218	NA	NA	NA	NA
	sample	3	1	10:06:00	16:03:00	5.95	226	0.026	4.36975	0.00606083	0.252077
	sample	4	1	10:34:00	16:31:00	5.95	225	0.03	5.04202	0.00907563	0.377466
	sample	5	1	11:02:00	16:59:00	5.95	220	0.02	3.36134	0.00164248	0.0683124
Physcomitrium patens (Gransden, gametophores)	blank (BCDAT medium, agar)	1	5.5	08:03:00	14:00:00	6.05		0.07	11.5702
	blank (BCDAT medium, agar)	2	5.5	09:20:00	15:10:00	5.83333		0.034	5.82857
	sample	1	5.5	08:07:00	14:07:00	6	88	0.318	53	0.500424	20.8132
	sample	2	5.5	09:20:00	15:17:00	5.95	89	0.228	38.3193	0.32985	13.7188
	sample	3	5.5	10:20:00	16:20:00	6	23	0.113	18.8333	0.429158	17.8492
	sample	4	5.5	10:55:00	16:55:00	6	43	0.2	33.3333	0.566759	23.5722
	sample	5	5.5	11:30:00	17:30:00	6	62	NA	NA	NA	NA
Selaginella uncinata (shoots and rhizophores)	blank (1/2 Gamborg, agar)	1	5.5	08:37:00	14:37:00	6		0.023	3.83333
	blank (1/2 Gamborg, agar)	2	5.5	08:37:00	14:43:00	6.1		0.012	1.96721
	blank (1/2 Gamborg, agar)	3	5.5	08:37:00	14:49:00	6.2		0.022	3.54839
	blank (1/2 Gamborg, agar)	4	5.5	08:37:00	14:55:00	6.3		0.025	3.96825
	blank (1/2 Gamborg, agar)	5	5.5	08:37:00	15:01:00	6.4		0.027	4.21875
	sample	1	5.5	09:07:00	15:07:00	6	56	1.533	255.5	4.49987	187.155
	sample	2	5.5	09:07:00	15:13:00	6.1	38	0.844	138.361	3.54878	147.598
	sample	3	5.5	09:07:00	15:19:00	6.2	90	2.104	339.355	3.73164	155.203
	sample	4	5.5	09:07:00	15:25:00	6.3	80	1.775	281.746	3.47799	144.653
	sample	5	5.5	09:07:00	15:31:00	6.4	76	1.417	221.406	2.86709	119.246
Physcomitrium patens (Grandsen, protonema)	blank (sterile tap water)	1	1	09:37:00	15:37:00	6		0.01	1.66667
	blank (sterile tap water)	2	1	09:37:00	15:43:00	6.1		0.011	1.80328
	blank (sterile tap water)	3	1	09:37:00	15:49:00	6.2		0.01	1.6129
	blank (sterile tap water)	4	1	09:37:00	15:55:00	6.3		0.011	1.74603
	blank (sterile tap water)	5	1	09:37:00	16:01:00	6.4		0.008	1.25
	sample	1	1	10:07:00	16:07:00	6	110	0.392	65.3333	0.579251	24.0917
	sample	2	1	10:07:00	16:13:00	6.1	223	0.531	87.0492	0.383109	15.934
	sample	3	1	10:07:00	16:19:00	6.2	260	0.595	95.9677	0.362892	15.0931
	sample	4	1	10:07:00	16:25:00	6.3	263	0.595	94.4444	0.352961	14.68
	sample	5	1	10:07:00	16:31:00	6.4	294	0.627	97.9688	0.327731	13.6307
Chara braunii (NIES-1604)	blank (modified SWCN-4 medium)	1	3	09:00:00	14:13:00	5.21667		0.098	18.7859
	blank (modified SWCN-4 medium)	2	3	09:00:00	14:20:00	5.31667		0.096	18.0564
	blank (modified SWCN-4 medium)	3	3	09:00:00	14:27:00	5.41667		0.088	16.2462
	blank (modified SWCN-4 medium)	4	3	09:00:00	14:34:00	5.51667		0.102	18.4894
	blank (modified SWCN-4 medium)	5	3	09:00:00	14:41:00	5.61667		0.104	18.5163
	sample	1	3	11:07:00	17:07:00	6	656	1.181	196.833	0.272583	11.337
	sample	2	3	11:07:00	17:13:00	6.1	677	1.294	212.131	0.286724	11.9252
	sample	3	3	11:07:00	17:19:00	6.2	698	1.345	216.935	0.284981	11.8527
	sample	4	3	11:07:00	17:25:00	6.3	790	1.023	162.381	0.182737	7.60023
	sample	5	3	11:07:00	17:31:00	6.4	784	1.124	175.625	0.201028	8.36099
Chorella sorokiniana (UTEX 1602)	blank (C medium)	1	1	10:37:00	16:37:00	6		0.009	1.5
	blank (C medium)	2	1	10:37:00	16:43:00	6.1		0.01	1.63934
	blank (C medium)	3	1	10:37:00	16:49:00	6.2		0.006	0.967742
	blank (C medium)	4	1	10:37:00	16:55:00	6.3		0.005	0.793651
	blank (C medium)	5	1	10:37:00	17:01:00	6.4		0.014	2.1875
	sample	1	1	11:37:00	17:37:00	6	133	0.149	24.8333	0.176058	7.32244
	sample	2	1	11:37:00	17:43:00	6.1	189	0.16	26.2295	0.13128	5.46007
	sample	3	1	11:37:00	17:49:00	6.2	155	0.131	21.129	0.12717	5.28916
	sample	4	1	11:37:00	17:55:00	6.3	204	0.137	21.746	0.0996489	4.14451
	sample	5	1	11:37:00	18:01:00	6.4	136	0.086	13.4375	0.0883813	3.67588
Mesostigma viride (CCAC 1140)	blank (C medium + SE)	1	1	09:37:00	15:37:00	6		0.012	2
	blank (C medium + SE)	2	1	09:37:00	15:43:00	6.1		0.014	2.29508
	blank (C medium + SE)	3	1	09:37:00	15:49:00	6.2		0.012	1.93548
	blank (C medium + SE)	4	1	09:37:00	15:55:00	6.3		0.011	1.74603
	blank (C medium + SE)	5	1	09:37:00	16:01:00	6.4		0.008	1.25
	sample	1	1	12:07:00	18:07:00	6	387	0.279	46.5	0.115387	4.79907
	sample	2	1	12:07:00	18:13:00	6.1	348	0.297	48.6885	0.134607	5.59846
	sample	3	1	12:07:00	18:19:00	6.2	417	0.236	38.0645	0.0868566	3.61246
	sample	4	1	12:07:00	18:25:00	6.3	401	0.263	41.746	0.099503	4.13844
	sample	5	1	12:07:00	18:31:00	6.4	427	0.303	47.3438	0.106554	4.43169
Mesotaenium endlicheranium (SAG 12.97)	blank (3NBBM medium)	1	1	08:37:00	14:37:00	6		NA
	blank (3NBBM medium)	2	1	08:37:00	14:43:00	6.1		0.013	2.13115
	blank (3NBBM medium)	3	1	08:37:00	14:49:00	6.2		0.018	2.90323
	blank (3NBBM medium)	4	1	08:37:00	14:55:00	6.3		0.004
	blank (3NBBM medium)	5	1	08:37:00	15:01:00	6.4		0.013	2.03125
	sample	1	1	09:07:00	15:07:00	6	76	0.016	2.66667	0.00409814	0.170446
	sample	2	1	09:07:00	15:13:00	6.1	94	0.016	2.62295	0.00284833	0.118465
	sample	3	1	09:07:00	15:19:00	6.2	142	0.02	3.22581	0.00613098	0.254994
	sample	4	1	09:07:00	15:25:00	6.3	87	0.025	3.96825	0.0185408	0.771131
	sample	5	1	09:07:00	15:31:00	6.4	108	0.018	2.8125	0.00423419	0.176105
Chlorokybus melkonianii (CCAC 0220)	blank (C medium + SE)	1	1	09:37:00	15:37:00	6		0.012	2
	blank (C medium + SE)	2	1	09:37:00	15:43:00	6.1		0.014	2.29508
	blank (C medium + SE)	3	1	09:37:00	15:49:00	6.2		0.012	1.93548
	blank (C medium + SE)	4	1	09:37:00	15:55:00	6.3		0.011	1.74603
	blank (C medium + SE)	5	1	09:37:00	16:01:00	6.4		0.008	1.25
	sample	1	1	10:07:00	16:07:00	6	280	0.016	2.66667	0.00293338	0.122003
	sample	2	1	10:07:00	16:13:00	6.1	205	0.02	3.27869	0.00699204	0.290807
	sample	3	1	10:07:00	16:19:00	6.2	212	0.013	2.09677	0.00118611	0.0493315
	sample	4	1	10:07:00	16:25:00	6.3	351	0.025	3.96825	0.00604825	0.251553
	sample	5	1	10:07:00	16:31:00	6.4	333	0.02	3.125	0.00384288	0.15983
Coleochaete scutata (CCAC 0493)	blank (C medium + SE)	1	1	09:37:00	15:37:00	6		0.012	2
	blank (C medium + SE)	2	1	09:37:00	15:43:00	6.1		0.014	2.29508
	blank (C medium + SE)	3	1	09:37:00	15:49:00	6.2		0.012	1.93548
	blank (C medium + SE)	4	1	09:37:00	15:55:00	6.3		0.011	1.74603
	blank (C medium + SE)	5	1	09:37:00	16:01:00	6.4		0.008	1.25
	sample	1	1	11:07:00	17:07:00	6	212	0.036	6	0.0195975	0.815085
	sample	2	1	11:07:00	17:13:00	6.1	258	0.039	6.39344	0.0176284	0.733185
	sample	3	1	11:07:00	17:19:00	6.2	260	0.032	5.16129	0.0127537	0.530442
	sample	4	1	11:07:00	17:25:00	6.3	141	0.026	4.12698	0.016182	0.673029
	sample	5	1	11:07:00	17:31:00	6.4	95	0.024	3.75	0.0200493	0.833872
Marchantia polymorpha (Tak-1)	blank (1/2 Gamborg, agar)	1	5.5	08:37:00	14:37:00	6		0.023	3.83333
	blank (1/2 Gamborg, agar)	2	5.5	08:37:00	14:43:00	6.1		0.012	1.96721
	blank (1/2 Gamborg, agar)	3	5.5	08:37:00	14:49:00	6.2		0.022	3.54839
	blank (1/2 Gamborg, agar)	4	5.5	08:37:00	14:55:00	6.3		0.025	3.96825
	blank (1/2 Gamborg, agar)	5	5.5	08:37:00	15:01:00	6.4		0.027	4.21875
	sample	1	5.5	11:37:00	17:37:00	6	137	0.27	45	0.302867	12.5966
	sample	2	5.5	11:37:00	17:43:00	6.1	162	0.364	59.6721	0.346697	14.4195
	sample	3	5.5	11:37:00	17:49:00	6.2	232	0.473	76.2903	0.31372	13.048
	sample	4	5.5	11:37:00	17:55:00	6.3	205	0.432	68.5714	0.317387	13.2005
	sample	5	5.5	11:37:00	18:01:00	6.4	217	0.456	71.25	0.312179	12.9839
