# Supplementary material for: Phytohormone profiling in an evolutionary framework
Source: Nat Commun. 2024 May 8;15:3875. doi: 10.1038/s41467-024-47753-z (PMC11079000; doi:10.1038/s41467-024-47753-z)
Supplement: Supplementary file 8 — Supplementary Data 5 [file 41467_2024_47753_MOESM8_ESM.xlsx]

## Sheet: Supplementary Data 5
ref	doi	source in the study	species/strain	cultivation	method	organ/culture status	values in the study	recalculation (dry to fresh weight)		ABA	PA	DPA	IAA	oxIAA	IAA-Asp	IAA-Glu	IAA-GE	IAM	JA	JA-Ile	OPDA	dnOPDA	SA	PAA	iP	iPR	iPRMP	iP7G	iP9G	2MeSiPR	cZ	cZR	cZRMP	cZOG	cZROG	tZ	tZR	tZRMP	tZOG	tZROG	tZ7G	tZ9G	DHZ	DHZR	DHZRMP	DHZOG	DHZROG	DHZ7G	DHZ9G
Supplementary Data 5 | Levels of endogenous phytohormones reported in selected literature (Viridiplantae and certain other lineages). Levels listed in pmol per gram fresh weight (FW). Original data in dry weight (DW) were approximated to FW using the following formula: FW=DW×0.11 (see below for sources).
Disclaimer: “1—10 (A 5, M 3)”; detected concentrations ranged from 1 to 10 (average value 5, median value 3). “nd?” and “(low level, indiscernible in chart)”; presence or concentration could not be determined from bar charts. “detected”; detection without quantification, or values not convertible to molarity per mass.
SPERMATOPHYTA
Rock et al., 1992; J Exp Bot 42	doi.org/10.1093/jxb/43.2.249	Table 1 (WT, Unstressed)	Arabidopsis thaliana (Landsberg Erecta)	pot soil (growth chamber)	GC-MS	leaf (7 weeks plants)	ng/g FW			27	86
Weber et al., 1997; PNAS 94	doi.org/10.1073/pnas.94.19.10473	Table 1, Figure 4 (unwounded leaves)	Arabidopsis thaliana (Columbia)	growth chamber, likely pot soil	GC-MS	leaf (4 weeks plants)	ng/g FW												170		870	72
Kowalczyk & Sandberg, 2001; Pl Physiol 127	doi.org/10.1104/pp.010525	Figure 5	Arabidopsis thaliana (Columbia)	probably in vitro	LC-MS	cotyledon & leaves (10 & 17 days plants)	pg/mg FW						40—123 (A 65, M 46)	42—135 (A 70, M 52)	0.85—13 (A 4.2, M 2.5)	0.9—12 (A 4.6, M 2.4)
Stinzi et al., 2001; PNAS 98	doi.org/10.1073/pnas.211311098	Figure 2 (WT, Unwounded, T0)	Arabidopsis thaliana (Wassilewskija)	pot soil (growth chamber)	GC-MS	leaf	nmol/g FW												(low level, indiscernible in chart)		740	260
Müller et al., 2002; Planta 216	doi.org/10.1007/s00425-002-0866-6	Figures 6 & 7 (organ codes 24-28)	Arabidopsis thaliana (C24)	pot soil (greenhouse)	GC-MS	rosette leaf	pmol/g FW (log)			4.1—7.4			4.7—29						20-60		1150—6430		6.5—11
Schmelz et al., 2003; PNAS 100	doi.org/10.1073/pnas.1633615100	Figure 3 (T0)	Arabidopsis thaliana (Columbia)	pot soil (growth chamber)	GC-MS	leaf (6 weeks plants)	ng/g FW			65			40						300 (?)				315
Shapiro & Gutsche, 2003; Anal Biochem 320	doi.org/10.1016/S0003-2697(03)00405-6	Figures 2, 3, 4 (Columbia, T0)	Arabidopsis thaliana (Columbia)	pot soil (growth chamber)	capillary electrophoresis	leaf	µg/g FW																5710—6285
Corbesier et al., 2003; J Exp Bot 54	doi.org/10.1093/jxb/erg276	per Table 2 in doi.org/10.1186/1746-4811-8-42	Arabidopsis thaliana (Columbia)	pot soil (growth chamber)	LC-MS	"young mature leaves"	pmol/g FW																		nd—2	2—100										nd—2	2.5—20					15—20	nd—2.5	nd—2
Schmelz et al., 2004; Plant J 39	doi.org/10.1111/j.1365-313X.2004.02168.x	Figure 4 (Mock treatment)	Arabidopsis thaliana (Columbia)	pot soil (growth chamber)	GC-MS	leaf	ng/g FW			40-45			43—47						(low level, indiscernible in chart)		580—1810		325—1200
Pan et al., 2008; Phytochem 69	doi.org/10.1016/j.phytochem.2008.02.008	Figure 3 (0 h)	Arabidopsis thaliana (Columbia)	pot soil (growth chamber)	LC-MS	leaf (4-5 weeks plants)	ng/g FW			6.8			300						23		1850		220
Pan et al., 2008; Phytochem 69	doi.org/10.1016/j.phytochem.2008.02.008	Figure 4 (Control, T0)	Arabidopsis thaliana (Columbia)	pot soil (growth chamber)	LC-MS	leaf (4-5 weeks plants)	ng/g FW			9.4			45						23		680		360
Izumi et al., 2009; Anal Chimica Acta 648	doi.org/10.1016/j.aca.2009.07.001	Figure 7	Arabidopsis thaliana (Columbia)	pot soil (growth chamber)	LC-MS	rosette leaf (40 days plants)	pmol/g FW			38			180												1.6	12										nd	3.1		13				nd	0.43
Farrow & Emery, 2012; Pl Methods 8	doi.org/10.1186/1746-4811-8-42	Table 2	Arabidopsis thaliana (Columbia)	pot soil (growth chamber)	LC-MS	leaf (4 weeks plants)	pmol/g FW			102			750												7.7	2.0		nd			6.1	2.4			3.4	4.7	1.2			3.2		19	nd	0.14			1.3
Pastor et al., 2012; Pl Physiol Biochem 53	doi.org/10.1016/j.plaphy.2012.01.003	Figure 5 (T0)	Arabidopsis thaliana (Columbia)	pot soil (growth chamber)	LC-MS	leaf (5 weeks plants)	ng/g DW	(pmol/g DW)×0.11=pmol/g FW															2175
(Novak) Flokova et al., 2014; Phytochem 105	doi.org/10.1016/j.phytochem.2014.05.015	Table 4 (Unwounded control, T0)	Arabidopsis thaliana (Columbia)	pot soil (growth chamber)	LC-MS	rosette leaf (24 days plants)	pmol/g FW			2.6			20						68	1.1	4246		200
(Novak) Flokova et al., 2016; Phytochem 122	doi.org/10.1016/j.phytochem.2015.11.012	Table 1 (Col-0, T0)	Arabidopsis thaliana (Columbia)	pot soil (growth chamber)	LC-MS	rosette leaf (39-36 days plants)	pmol/g FW												76	nd	9900
(Novak) Flokova et al., 2016; Phytochem 122	doi.org/10.1016/j.phytochem.2015.11.012	Table 1 (Ws, T0)	Arabidopsis thaliana (Wassilewskija)	pot soil (growth chamber)	LC-MS	rosette leaf (39-36 days plants)	pmol/g FW												15	nd	5184
(Dobrev) Prerostova et al., 2017; Pl Science 624	doi.org/10.1016/j.plantsci.2017.07.020	Figures 4 & A4-A11 (in all cases: 0 mM, sections A,B)	Arabidopsis thaliana (Columbia)	hydropony (growth chamber)	LC-MS	leaf (5 weeks plants)	pmol/g DW	(pmol/g DW)×0.11=pmol/g FW		32	16	6.5	12	55	2.3		1.4		22	1.1			760		0.11	1.4	19	77	4.3		0.35	0.29	1.7	0.2	2.9	2.8	3.7	21	29	3.9	132	41	0.13	0.11			0.35		0.49
(Dobrev) Prerostova et al., 2017; Pl Science 624	doi.org/10.1016/j.plantsci.2017.07.020	Figures 4 & A4-A11 (in all cases: 0 min, sections C,D)	Arabidopsis thaliana (Columbia)	hydropony (growth chamber)	LC-MS	leaf (4 weeks plants)	pmol/g DW	(pmol/g DW)×0.11=pmol/g FW		35	19	9	23	45	5.3	0.5	4.2		25	4.8			756	363	0.15	1.8	19	54	2.6		0.48	0.41	2.4	0.17	2.0	3.4	3.6	22	6.0	3.5	84	35	0.08	0.10	0.57		0.38	1.6	0.35
(Dobrev) Vankova et al., 2017; Sci Total Environ 593	doi.org/10.1016/j.scitotenv.2017.03.160	Tables 3 & 4, Supplements (Averages; Controls)	Arabidopsis thaliana (Columbia)	hydropony (growth chamber)	LC-MS	leaf (6 weeks plants)	pmol/g FW			59	34	33	27	27	1.6	0.33	3.4		720	230	58		1000	93
(Dobrev) Prerostova et al., 2021; Front Pl Sci 11	doi.org/10.3389/fpls.2020.608711	Table S2 (WT, Control)	Arabidopsis thaliana (Columbia)	hydropony (growth chamber)	LC-MS	leaf (5 weeks plants)	pmol/g FW			7.3	11	35	31	9.7	111	2.2	196		29	0.97			183		0.37	3.4	38	33	3.15		0.34	1.4	18		2.7	0.55	15	57	5.6	0.55	35	24	0.03	1.1	2.2	0.16		3.0	0.59
Chini et al., 2023; New Phytol 238	doi.org/10.1111/nph.18891	Figures 3, S1, S2, S7 (all T0)	Arabidopsis thaliana (Columbia)	pot soil (growth chamber)	LC-MS	leaf (3 weeks plants)	pmol/g FW												(low level, indiscernible in chart)	(low level, indiscernible in chart)	1000	50
Müller et al., 2002; Planta 216	doi.org/10.1007/s00425-002-0866-6	Figures 6 & 7 (organ codes 21-23)	Arabidopsis thaliana (C24)	pot soil (greenhouse)	GC-MS	bracts	pmol/g FW (log)			3.0—4.9			3.6—12						8.9—11		92—550		9.3—12
(Dobrev) Vankova et al., 2017; Sci Total Environ 593	doi.org/10.1016/j.scitotenv.2017.03.160	Tables 3 & 4, Supplements (Averages; Controls)	Arabidopsis thaliana (Columbia)	hydropony (growth chamber)	LC-MS	apex (6 weeks plants)	pmol/g FW			79	34	136	157	247	8.0	6.7	0.50		1560	235	104		4115	490
(Dobrev) Prerostova et al., 2017; Pl Science 624	doi.org/10.1016/j.plantsci.2017.07.020	Figures 4 & A4-A11 (in all cases: 0 mM, sections A,B)	Arabidopsis thaliana (Columbia)	hydropony (growth chamber)	LC-MS	apex (5 weeks plants)	pmol/g DW	(pmol/g DW)×0.11=pmol/g FW		27	13	19	52	136	4.9		2.0		83	2.0			1715		0.25	3.5	23	42	1.0		0.38	0.54	4.1	0.17	1.1	6.6	19	66	19	2.2	125	72	0.1	0.2		0.17			0.53
(Dobrev) Prerostova et al., 2017; Pl Science 624	doi.org/10.1016/j.plantsci.2017.07.020	Figures 4 & A4-A11 (in all cases: 0 min, sections C,D)	Arabidopsis thaliana (Columbia)	hydropony (growth chamber)	LC-MS	apex (4 weeks plants)	pmol/g DW	(pmol/g DW)×0.11=pmol/g FW		36	22	50	52	217	12	10	4.8		46	1.2			1850	930	1.2	2.5	111	95	3.1		0.77	0.65	6.9	1.8	1.5	21	5.1	122	17	3.2	180	135	nd	nd	nd		nd	12	1.4
(Dobrev) Prerostova et al., 2021; Front Pl Sci 11	doi.org/10.3389/fpls.2020.608711	Table S2 (WT, Control)	Arabidopsis thaliana (Columbia)	hydropony (growth chamber)	LC-MS	apex (5 weeks plants)	pmol/g FW			13	6.1	470	71	182	87	12	20		355	44			550		1.1	15	183	54	2.9		0.36	3.5	28		1.0	2.3	44	26	11	0.41	73	65	0.04	2.1	3.9	0.68		5.0	1.0
Dobrev et al., 2005; J Chromatography A 1075	doi.org/10.1016/j.chroma.2005.02.091	Table 1	Arabidopsis thaliana (Columbia)	pot soil (greenhouse)	2D-HPLC-UV-FLD & GC-MS	"aerial rosette parts" (shoot)	pmol/g FW			3.3—3.6			11—14
(Novak) Riefler et al., 2006; Pl Cell 118	doi.org/10.1105/tpc.105.037796	Table 1 (WT)	Arabidopsis thaliana (Columbia)	pot soil (greenhouse; controlled conditions)	LC-MS	"shoots" (22 days plants)	pmol/g FW																		1.8	4.6	12		1.1							1.0	16	37	5.8	5.7		12
Novak et al., 2012; Plant J 72	doi.org/10.1111/j.1365-313X.2012.05085.x	Table S1 (Col-0)	Arabidopsis thaliana (Columbia)	in vitro	LC-MS	shoot (10 days plants)	pmol/g FW						56	587	7.2	5.4		22
Novak et al., 2012; Plant J 72	doi.org/10.1111/j.1365-313X.2012.05085.x	Table S1 (Ws)	Arabidopsis thaliana (Wassilewskija)	in vitro	LC-MS	shoot (10 days plants)	pmol/g FW						116	442	6.4	3.7		131
Novak et al., 2012; Plant J 72	doi.org/10.1111/j.1365-313X.2012.05085.x	Table S1 (Ler)	Arabidopsis thaliana (Landsberg erecta)	in vitro	LC-MS	shoot (10 days plants)	pmol/g FW						127	329	8.8	5.0		72
(Novak) Svacinova et al., 2012; Pl Methods 8	doi.org/10.1186/1746-4811-8-17	Table 5	Arabidopsis thaliana (Columbia)	in vitro	LC-MS	shoot (10 days seedling)	pmol/g FW																		0.15	1.2	nd	66			nd	1.1		1.0		nd	0.88	nd	9.42		24	4.3		0.94		0.28		5.8	0.71
Ko et al., 2014; PNAS 111	doi.org/10.1073/pnas.1321519111	Figure S5 (WT)	Arabidopsis thaliana (ecotype not specified)	in vitro	LC-MS	shoot (14 days plants)	pmol/g FW																		0.03	0.01		9.4	1.9		0.16	0.50		nd	1.0	0.28	0.12		5.3	0.14	12	8.2	0.02	nd					0.08
(Novak) Simura et al., 2018; Pl Physiol 177	doi.org/10.1104/pp.18.00293	Table S7 (Control)	Arabidopsis thaliana (Columbia)	in vitro	LC-MS	shoot (14 days plants)	pmol/g FW			6.1	nd	45	210	550	240	720		0.72	51	13	12200	24700	318		0.09	2.5		66	5.1	0.67	0.08	0.57		3.7	8.2	0.22	0.99		37	0.38	6.0	4.1		0.02				3.8	0.07
Ribnicky et al., 1997; Planta 204	doi.org/10.1007/s004250050223	Table 2	Arabidopsis thaliana (Landsberg Erecta)	in vitro	LC & GC–MS	whole seedling (5 days)	ng/g FW						350
Pollmann et al., 2002; Planta 216	doi.org/10.1007/s00425-002-0868-4	Figure 4	Arabidopsis thaliana (C24)	in vitro	LC & GC–MS	whole seedling (3 days)	nmol/g FW						870					190
Pollmann et al., 2002; Planta 216	doi.org/10.1007/s00425-002-0868-4	Figure 4	Arabidopsis thaliana (C24)	in vitro	LC & GC–MS	whole seedling (7 days)	nmol/g FW						200					100
Pollmann et al., 2002; Planta 216	doi.org/10.1007/s00425-002-0868-4	Figure 4	Arabidopsis thaliana (C24)	in vitro	LC & GC–MS	whole seedling (14 days)	nmol/g FW						50					27
Tam et al., 2000; Pl Physiol 123	doi.org/10.1104/pp.123.2.589	Table 1 (WT9)	Arabidopsis thaliana (Columbia)	liquid medium, shaking	GC-MS	seedling (9 days)	ng/g FW						69		60	11	nd
Tam et al., 2000; Pl Physiol 123	doi.org/10.1104/pp.123.2.589	Table 1 (WT12)	Arabidopsis thaliana (Columbia)	liquid medium, shaking	GC-MS	seedling (12 days)	ng/g FW						12		nd	nd	36
Novak et al., 2008; Phytochem 69	doi.org/10.1016/j.phytochem.2008.04.022	Table 5	Arabidopsis thaliana (Columbia)	in vitro	LC-MS	whole seedling (10 days)	pmol/g FW																		0.42—0.55	2.3—2.4	nd—5.7		2.0		nd—0.32	1.1		1.6	0.48	0.61—0.66	2.8	1.6	4.8	0.52		3.7	nd—0.02	nd—0.09					nd—0.03
Izumi et al., 2009; Anal Chimica Acta 648	doi.org/10.1016/j.aca.2009.07.001	Figure 7	Arabidopsis thaliana (Columbia)	in vitro	LC-MS	seedling (12 days)	pmol/g FW			4.8			25												4.5	23										nd	26		6.2				nd	0.66
(Novak) Svacinova et al., 2012; Pl Methods 8	doi.org/10.1186/1746-4811-8-17	Table 5	Arabidopsis thaliana (Columbia)	in vitro	LC-MS	whole seedling (10 days)	pmol/g FW																		0.24	2.0	nd	54			nd	0.80		0.90		nd	2.2	nd	9.3		38	3.9		0.64		0.46		5.5	nd
Kaneko et al., 2020; Pl Cell Physiol 61	doi.org/10.1093/pcp/pcaa098	Figure 4	Arabidopsis thaliana (Columbia)	in vitro	LC-MS	seedlings (probably)	pmol/g FW						80	220	3	4
Kowalczyk & Sandberg, 2001; Pl Physiol 127	doi.org/10.1104/pp.010525	Figure 5	Arabidopsis thaliana (Columbia)	probably in vitro	LC-MS	root (10 days plants)	pg/mg FW						130	385	13	37
Novak et al., 2012; Plant J 72	doi.org/10.1111/j.1365-313X.2012.05085.x	Table S1 (Col-0)	Arabidopsis thaliana (Columbia)	in vitro	LC-MS	root (10 days plants)	pmol/g FW						268	1268	10.7	4.5		9.8
Novak et al., 2012; Plant J 72	doi.org/10.1111/j.1365-313X.2012.05085.x	Table S1 (Ws)	Arabidopsis thaliana (Wassilewskija)	in vitro	LC-MS	root (10 days plants)	pmol/g FW						224	839	5.7	2.4		14
Novak et al., 2012; Plant J 72	doi.org/10.1111/j.1365-313X.2012.05085.x	Table S1 (Ler)	Arabidopsis thaliana (Landsberg erecta)	in vitro	LC-MS	root (10 days plants)	pmol/g FW						194	1111	7.4	2.7		21
(Novak) Svacinova et al., 2012; Pl Methods 8	doi.org/10.1186/1746-4811-8-17	Table 5	Arabidopsis thaliana (Columbia)	in vitro	LC-MS	root (10 days seedlings)	pmol/g FW																		0.56	2.2	nd	30			nd	3.7		2.9		0.96	3.3	nd	7.1		6.5	1.1		0.97		0.15		2.1	0.29
Ko et al., 2014; PNAS 111	doi.org/10.1073/pnas.1321519111	Figure S5 (WT)	Arabidopsis thaliana (ecotype not specified)	in vitro	LC-MS	root (14 days plants)	pmol/g FW																		0.05	0.05		3.1	0.61		0.94	0.91		nd	0.11	0.70	0.75		3.0	0.08	14	10	nd	nd					0.12
(Dobrev) Vankova et al., 2017; Sci Total Environ 593	doi.org/10.1016/j.scitotenv.2017.03.160	Tables 3 & 4, Supplements (Averages; Controls)	Arabidopsis thaliana (Columbia)	hydropony (growth chamber)	LC-MS	root (6 weeks plants)	pmol/g FW			19	1.6	55	150	214	11	0.32	0.79		440	90	154		1255	81
(Dobrev) Prerostova et al., 2017; Pl Science 624	doi.org/10.1016/j.plantsci.2017.07.020	Figures 4 & A4-A11 (in all cases: 0 mM, sections A,B)	Arabidopsis thaliana (Columbia)	hydropony (growth chamber)	LC-MS	root (5 weeks plants)	pmol/g DW	(pmol/g DW)×0.11=pmol/g FW		8.4	0.41	3.2	107	32	5.3		0.15		288	16			724		0.23	1.7	7.3	33	1.2		0.61	0.38	2.3	0.82	0.07	1.6	2.5	7.1	3.8	0.73	20	7.5	0.12	0.04			0.11		0.2
(Dobrev) Prerostova et al., 2017; Pl Science 624	doi.org/10.1016/j.plantsci.2017.07.020	Figures 4 & A4-A11 (in all cases: 0 min, sections C,D)	Arabidopsis thaliana (Columbia)	hydropony (growth chamber)	LC-MS	root (4 weeks plants)	pmol/g DW	(pmol/g DW)×0.11=pmol/g FW		9.1	0.52	44	136	112	3.7	1.8	0.03		276	23			852	85	0.79	2.5	9.6	27	0.89		0.76	0.71	2.5	0.05	0.11	2.1	6.2	12	0.65	0.58	12	7.6	0.35	0.07	0.27		0.02	0.73	0.15
(Dobrev) Prerostova et al., 2021; Front Pl Sci 11	doi.org/10.3389/fpls.2020.608711	Table S2 (WT, Control)	Arabidopsis thaliana (Columbia)	hydropony (growth chamber)	LC-MS	root (5 weeks plants)	pmol/g FW			2.3	0.71	68	345	155	56	3.4	24		616	115			127		0.77	3.2	52	16	1.1		1.8	12	215		0.83	1.1	9.9	35	0.53	0.19	7.5	7.0	0.03	3.6	1.7	0.39		0.75	0.39
(Novak) Simura et al., 2018; Pl Physiol 177	doi.org/10.1104/pp.18.00293	Table S7 (Control)	Arabidopsis thaliana (Columbia)	in vitro	LC-MS	shoot (14 days plants)	pmol/g FW			1.7	nd	31	300	580	17	32		0.06	12	3.9	43	1560	500		0.03	2.1		22	1.3	0.72	0.34	3.2		5.7	0.97	0.74	3.3		27	0.08	5.9	7.8		0.12				3.1	0.09
Müller et al., 2002; Planta 216	doi.org/10.1007/s00425-002-0866-6	Figures 6 & 7 (organ codes 13-20)	Arabidopsis thaliana (C24)	pot soil (greenhouse)	GC-MS	inflorescence stems	pmol/g FW (log)			5.2—16			90—330						35—200		8.8—165		3.8—100
Müller et al., 2002; Planta 216	doi.org/10.1007/s00425-002-0866-6	Figures 6 & 7 (organ codes 8-12)	Arabidopsis thaliana (C24)	pot soil (greenhouse)	GC-MS	stalks of flower & fruit	pmol/g FW (log)			1.9—2.9			15—47						65—150		1.4—72		16—20
Müller et al., 2002; Planta 216	doi.org/10.1007/s00425-002-0866-6	Figures 6 & 7 (organ codes 1-4)	Arabidopsis thaliana (C24)	pot soil (greenhouse)	GC-MS	flowers	pmol/g FW (log)			3.9—47			25—155						40—67		62—165		5.0—28
Müller et al., 2002; Planta 216	doi.org/10.1007/s00425-002-0866-6	Figures 6 & 7 (organ codes 5-7)	Arabidopsis thaliana (C24)	pot soil (greenhouse)	GC-MS	fruits (silique)	pmol/g FW (log)			10—83			530—3200						52—63		120—195		6.4—11
Pollmann et al., 2002; Planta 216	doi.org/10.1007/s00425-002-0868-4	Figure 4	Arabidopsis thaliana (C24)	in vitro	LC & GC–MS	imbibed seed	nmol/g FW						9560					950
(Dobrev) Prerostova et al., 2017; Pl Science 624	doi.org/10.1016/j.plantsci.2017.07.020	Figures 4 & A4-A11 (in all cases: 0 mM, sections A,B)	Thellungiella salsuginea (Shandong)	hydropony (growth chamber)	LC-MS	apex (6 weeks plants)	pmol/g DW	(pmol/g DW)×0.11=pmol/g FW		50	32	0.6	87	25	23	0.54	3.7		256	76			816	468	0.17	0.41	4.8	7.4	0.03		0.66	0.18	2.6	1.6	0.75	4.1	0.91	4.0	2.3	0.29	8.4	0.34	0.32	0.02	0.15		nd	0.30	0.53
(Dobrev) Prerostova et al., 2017; Pl Science 624	doi.org/10.1016/j.plantsci.2017.07.020	Figures 4 & A4-A11 (in all cases: 0 mM, sections A,B)	Thellungiella salsuginea (Shandong)	hydropony (growth chamber)	LC-MS	leaf (6 weeks plants)	pmol/g DW	(pmol/g DW)×0.11=pmol/g FW		23	6.1	2.8	29	20	25	2.3	2.5		53	9.9			380	220	0.17	1.5	13	30	0.08		0.31	0.23	1.3	1.7	0.57	1.5	0.64	3.4	11	0.71	22	0.3	0.22	0.02	0.04		0.05	0.84	0.12
(Dobrev) Prerostova et al., 2017; Pl Science 624	doi.org/10.1016/j.plantsci.2017.07.020	Figures 4 & A4-A11 (in all cases: 0 mM, sections A,B)	Thellungiella salsuginea (Shandong)	hydropony (growth chamber)	LC-MS	root (6 weeks plants)	pmol/g DW	(pmol/g DW)×0.11=pmol/g FW		7.3	2.4	4.2	54	12	59	275	1.8		308	24			1090	644	0.17	1.2	3.3	28	0.41		0.85	0.60	1.3	17	1.3	1.6	2.3	2.8	0.23	0.12	12	0.42	0.07	0.01	0.05		0.04	0.29	0.21
(Dobrev) Prerostova et al., 2017; Pl Science 624	doi.org/10.1016/j.plantsci.2017.07.020	Figures 4 & A4-A11 (in all cases: 0 min, sections C,D)	Thellungiella salsuginea (Shandong)	hydropony (growth chamber)	LC-MS	apex (5 weeks plants)	pmol/g DW	(pmol/g DW)×0.11=pmol/g FW		42	8.8	0.17	63	88	6.7	nd	nd		62	4.8			368	2900	nd	0.29	1.9	4.5	0.01		1.4	0.52	3.1	1.9	1.0	1.6	0.24	1.4	4.4	0.17	7.1	0.05	0.31	0.02	0.25		0.06		0.55
(Dobrev) Prerostova et al., 2017; Pl Science 624	doi.org/10.1016/j.plantsci.2017.07.020	Figures 4 & A4-A11 (in all cases: 0 min, sections C,D)	Thellungiella salsuginea (Shandong)	hydropony (growth chamber)	LC-MS	leaf (5 weeks plants)	pmol/g DW	(pmol/g DW)×0.11=pmol/g FW		26	2.9	4.0	28	85	22	19	2.4		9.9	1.4			324	447	0.10	0.89	4.7	25	0.07		0.78	0.32	2.5	0.76	0.61	0.66	0.38	0.74	8.9	1.1	21	0.22	0.21	0.01	0.15		0.11		0.32
(Dobrev) Prerostova et al., 2017; Pl Science 624	doi.org/10.1016/j.plantsci.2017.07.020	Figures 4 & A4-A11 (in all cases: 0 min, sections C,D)	Thellungiella salsuginea (Shandong)	hydropony (growth chamber)	LC-MS	root (5 weeks plants)	pmol/g DW	(pmol/g DW)×0.11=pmol/g FW		5.1	1.3	2.7	72	33	580	470	2.5		343	27			941	2040	0.23	0.67	3.2	17	0.25		1.3	0.37	1.7	15	1.3	0.32	0.24	0.27	0.05	0.07	4.0	0.13	0.03	0.01	0.04		0.1		0.15
Rakwal et al., 1996; Biosci Biotechnol Biochem 60	doi.org/10.1271/bbb.60.1046	Figure 1 (T0)	Oryza sativa (Nipponbare)	greenhouse	GC-MS	leaf	ng/g FW												36
Tamogami & Kodama, 1998; J Chromatography A	doi.org/10.1016/S0021-9673(98)00599-8	Figure 4 (T0)	Oryza sativa (Nipponbare)	greenhouse	LC-MS	leaf	ng/g(?) FW												116
Kojima et al., 2009; Pl Cell Physiol 50	doi.org/10.1093/pcp/pcp057	Figure 3	Oryza sativa (Nipponbare)	greenhouse	LC-MS	"flag leaf" (tip+middle+basal)	pmol/g FW			77—120			9.7—31		nd										0.56—1.4	0.62—1.4			1.7—16		2.9—5.6	1.2—4.0		95—110	3.6—8.6	0.52—3.2	0.06—0.13		0.16—1.2	nd—0.03	nd—0.07	6.6—158		nd					0.61—1.6
Fu et al., 2011; Pl Physiol 155	doi.org/10.1104/pp.110.163774	Figure 6 (Mudanjiang 8, "ck")	Oryza sativa (Mudanjiang 8)	not specified	LC-MS	leaf	ng/g FW						40—96		16—40				120				92
Du et al., 2012; J Exp Bot 63	doi.org/10.1093/jxb/ers300	Table 1 ("n" conditions at five-leaf stage)	Oryza sativa (Mudanjiang 8)	not specified	LC-MS	leaf (plants at five-leaf stage)	ng/g FW			78—79			38—40
Du et al., 2013; Fr Pl Sci 4	doi.org/10.3389/fpls.2013.00397	Figure 1 (Normal)	Oryza sativa (Zhonghua 11)	pot soil (growth chamber)	LC-MS	leaf (five-leaf stage plants)	ng/g FW						25						59
(Novak) Formentin et al., 2018; Plants-Basel 7	doi.org/10.3390/plants7030075	Table S2 (Control)	Oryza sativa (Baldo)	hydropony (growth chamber)	LC-MS	leaf (7 & 10 days seedlings)	pmol/g FW			4.8—6.2			148—156												5.8—5.9	1.0—2.4					4.7—7.1	3.4—5.1				4.9—7.6	0.34—0.47						0.086—0.087	0.10—0.13
(Novak) Formentin et al., 2018; Plants-Basel 7	doi.org/10.3390/plants7030075	Table S2 (Control)	Oryza sativa (Vialone Nano)	hydropony (growth chamber)	LC-MS	leaf (7 & 10 days seedlings)	pmol/g FW			3.4—11			99—113												3.8—11	1.2—1.3					7.3—10	2.7—4.3				6.2—7.4	0.26—0.29						0.15—0.16	0.066—0.14
(Novak) Formentin et al., 2018; Plants-Basel 7	doi.org/10.3390/plants7030075	Table S2 (Control)	Oryza sativa (Baldo)	hydropony (growth chamber)	LC-MS	stem (7 & 10 days seedlings)	pmol/g FW			2.2—3.0			87—119												1.8—2.3	1.4—4.2					8.8—15	4.6—9.9				2.5—2.9	1.1—2.2						0.069—0.18	0.21—0.53
(Novak) Formentin et al., 2018; Plants-Basel 7	doi.org/10.3390/plants7030075	Table S2 (Control)	Oryza sativa (Vialone Nano)	hydropony (growth chamber)	LC-MS	stem (7 & 10 days seedlings)	pmol/g FW			2.1—3.7			76—92												2.6—6.7	1.7—2.2					15—17	5.9—6.9				2.0—2.1	0.49—0.80						0.17—0.19	0.26—0.31
Takagi et al., 1985; Agricult Biol Chem 49	doi.org/10.1080/00021369.1985.10867233	Table III, IV	Oryza sativa (Nipponbare)	pot soil ("natural light")	LC-MS	shoot (multiple developmental stages)	ng/g FW																								1.4—2.6	0.54—2.7				nd—1.6	0.14—1.0
Kojima et al., 2009; Pl Cell Physiol 50	doi.org/10.1093/pcp/pcp057	Table S4 (T65)	Oryza sativa (Taichung 65)	growth chamber	LC-MS	"whole shoot" (shoot)	pmol/g FW			178			139		nd										0.91	1.2		nd	0.55		1.5	3.3			43	0.75	2.0		0.96	0.35	0.43		0.04	0.19					nd
Kojima et al., 2009; Pl Cell Physiol 50	doi.org/10.1093/pcp/pcp057	Figure 3	Oryza sativa (Nipponbare)	greenhouse	LC-MS	internode (1st+2nd+3rd)	pmol/g FW			90—456			32—291		nd										nd—0.14	0.25—0.47			0.09—0.39		0.58—0.98	1.7—3.3		13—75	16—40	0.25—0.42	0.18—0.48		nd—0.93	0.06—0.28	nd—0.21	2.0—3.8		0.10—0.40					nd—0.72
Kojima et al., 2009; Pl Cell Physiol 50	doi.org/10.1093/pcp/pcp057	Figure 3	Oryza sativa (Nipponbare)	greenhouse	LC-MS	node (1st+2nd+3rd)	pmol/g FW			273—906			49—83		nd										0.33—0.47	1.0—1.2			0.41—1.2		2.1—2.7	2.9—6.3		85—113	36—49	0.73—0.82	0.79—0.95		0.23—0.35	0.15—0.22	nd—0.06	16—20		0.46—0.67					1.4—1.7
Kojima et al., 2009; Pl Cell Physiol 50	doi.org/10.1093/pcp/pcp057	Table 1	Oryza sativa (Taichung 65)	growth chamber	LC-MS	shoot apex	pmol/g FW			18			78—82		27
Kojima et al., 2009; Pl Cell Physiol 50	doi.org/10.1093/pcp/pcp057	Figure 3	Oryza sativa (Nipponbare)	greenhouse	LC-MS	flower	pmol/g FW			226			203		606										0.80	4.3			3.1		1.3	2.0		85	47	2.5	0.51		1.2	0.58	0.09	46		1.1					16
Takagi et al., 1985; Agricult Biol Chem 49	doi.org/10.1080/00021369.1985.10867233	Table III, IV	Oryza sativa (Nipponbare)	pot soil ("natural light")	LC-MS	root (multiple developmental stages)	ng/g FW																								2.4—4.6	9.4—17				nd—1.3	0.34—2.9
(Novak) Formentin et al., 2018; Plants-Basel 7	doi.org/10.3390/plants7030075	Table S2 (Control)	Oryza sativa (Baldo)	hydropony (growth chamber)	LC-MS	root (7 & 10 days seedlings)	pmol/g FW			0.90—1.1			88—103												0.77—0.90	11—12					9.8—12	38—41				0.39—0.47	1.5—1.8						0.075—0.083	0.96—1.0
(Novak) Formentin et al., 2018; Plants-Basel 7	doi.org/10.3390/plants7030075	Table S2 (Control)	Oryza sativa (Vialone Nano)	hydropony (growth chamber)	LC-MS	root (7 & 10 days seedlings)	pmol/g FW			1.1			64—74												0.59—0.80	3.3—4.7					9.2—11	25—35				0.52—0.53	0.70—0.84						0.054—0.60	0.71—0.86
Takagi et al., 1985; Agricult Biol Chem 49	doi.org/10.1080/00021369.1985.10867233	Table III, IV	Oryza sativa (Nipponbare)	pot soil ("natural light")	LC-MS	ear (multiple developmental stages)	ng/g FW																								1.1—1.6	9.1—13				5.0—44	0.46—16
(Dobrev) Veach et al., 2003; Pl Physiol 131	doi.org/10.1104/pp.017210	Table 1	Zea mays (B73)	greenhouse	LC-MS	leaf (5 weeks plants)	pmol/g FW																		0.8	2.2	4.2		nd		27	27	6.1	8.2	nd	4.5	1.9	1.0	nd	nd		nd	nd	1.9	nd	nd	2.1		nd
(Novak) Vyroubalova et al., 2009; Pl Physiol 151	doi.org/10.1104/pp.109.142489	Figure 5 & Figure S6 (Untreated)	Zea mays (Cellux)	hydropony (growth chamber)	LC-MS	leaf (10 days plants)	pmol/g DW	(pmol/g DW)×0.11=pmol/g FW		0.80—2.4	3.2—4.4	nd—5.3													0.002	0.001—0.004	0.010—0.023		0.002—0.003		0.03—0.08	0.03—0.07	0.006—0.08	1.9—2.6	0.04	0.004—0.012	nd	nd	0.03—0.09	nd		nd
(Dobrev) Veach et al., 2003; Pl Physiol 131	doi.org/10.1104/pp.017210	Table 1	Zea mays (B73)	greenhouse	LC-MS	stem (5 weeks plants)	pmol/g FW																		nd	3.4	nd		nd		28	40	7.0	7.6	nd	nd	1.1	nd	nd	nd		nd	nd	nd	nd	nd	nd		nd
Zalabak et al., 2014; Pl Physiol Biochem 74	doi.org/10.1016/j.plaphy.2013.11.020	Figure 6	Zea mays (Cellux)	hydropony (growth chamber)	LC-MS	shoots (plants days 4,6,8,10,12,14,16,20)	pmol/g FW																		0.20—0.80 (A=M=0.50)	nd—0.40 (A 0.32, M 0.40)	0.60—4.8 (A 1.8, M 1.1)		nd		0.50—1.6 (A 1.1, M 0.90)	0.60—2.9 (A 1.6, M 1.7)	3.2—11 (A 6.2, M 6.0)	7.8—35 (A 22, M 23)	0.40—1.2 (A 0.69, M 0.65)	0.4—2.6 (A=M=1.4)	nd—0.4 (A 0.27, M 0.20)	0.40—4.1 (A 1.4, M 1.0)	1.2—18 (A 7.6, M 5.0)	nd—0.40 (A=M=0.30)		nd—0.50 (A 0.30, M 0.20)	nd	nd	nd	3.4—24 (A 7.6, M 5.5)	nd—2.1 (A=M=2.1)		nd
Zalabak et al., 2014; Pl Physiol Biochem 74	doi.org/10.1016/j.plaphy.2013.11.020	Figure 6	Zea mays (Cellux)	hydropony (growth chamber)	LC-MS	roots (plants days 4,6,8,10,12,14,16,20)	pmol/g FW																		0.20—0.60 (A 0.41, M 0.45)	0.20—2.2 (A 0.61, M 0.30)	1.3—13 (A 3.8, M 2.5)		nd—5.7 (A 3.0, M 2.8)		0.4—1.0 (A 0.68, M 0.65)	1.1—3.1 (A 2.1, M 2.0)	1.1—33 (A 16, M 14)	3.4—17 (A 10, M 12)	0.70—2.3 (A 1.7, M 1.8)	0.3—2.7 (A 1.9, M 2.1)	0.20—1.9 (A 0.55, M 0.20)	0.6—14 (A 3.8, M 2.1)	1.0—22 (A 9.1, M 9.4)	nd—1.2 (A 0.56, M 0.40)		1.4—7.1 (A=M=4.1)	nd—0.20 (A=M=0.20)	nd—0.30 (A=M=0.30)	nd	4.4—28 (A 13, M 9.2)	nd—4.4 (A 3.3, M 4.2)		nd—2.5 (A 1.1, M 0.65)
(Novak) Vyroubalova et al., 2009; Pl Physiol 151	doi.org/10.1104/pp.109.142489	Figure 5 & Figure S6 (Untreated)	Zea mays (Cellux)	hydropony (growth chamber)	LC-MS	root (10 days plants)	pmol/g DW	(pmol/g DW)×0.11=pmol/g FW		0.55—0.77	nd—11	nd													0.001—0.005	0.011—0.042	0.09—0.51		0.18—0.22		0.02—0.07	0.06—0.14	0.11—0.41	1.2—1.6	0.11—0.16	0.006—0.015	0.003—0.04	0.03—0.14	0.04—0.06	0.007—0.02		0.12—0.17
(Dobrev) Veach et al., 2003; Pl Physiol 131	doi.org/10.1104/pp.017210	Table 1	Zea mays (B73)	in vitro (filter paper)	LC-MS	root (2 weeks seedlings)	pmol/g FW																		0.9	1.2	nd		10		2.5	6.5	1.2	55	19	nd	nd	2.6	nd	nd		4.6	nd	nd	nd	nd	1.0		nd
Schmelz et al., 2003; PNAS 100	doi.org/10.1073/pnas.1633615100	Figure 4 (Control)	Zea mays (Delprim)	hydropony	GC-MS	seedling (12 days)	ng/g FW			206			100						30				185
(Dobrev) Veach et al., 2003; Pl Physiol 131	doi.org/10.1104/pp.017210	Table 1	Zea mays (B73)	field-collected	LC-MS	unfertilized cob	pmol/g FW																		2.1	2.9	nd		nd		9.7	21	7.1	10	12	5.5	13	14	2.7	nd		24	nd	0.8	nd	nd	0.4		nd
(Dobrev) Veach et al., 2003; Pl Physiol 131	doi.org/10.1104/pp.017210	Table 1	Zea mays (B73)	field-collected	LC-MS	kernel	pmol/g FW																		6.9	34	34		nd		5.3	25	26	24	227	25	180	590	11	16		32	nd	8.9	6.3	nd	34		nd
Chen et al., 1988; Pl Physiol 86	doi.org/10.1104/pp.86.3.822	Table 1	Nicotiana sp.	greenhouse	GC-MS	leaf	ng/g FW						29—86
Baldwin et al., 1997; Planta 201	doi.org/10.1007/s004250050082	Figure 3B (leaf with 0 punctures)	Nicotiana sylvestris	hydropony (greenhouse)	GC-MS	leaf	ng/g DW	(pmol/g DW)×0.11=pmol/g FW											53—120
Schmülling et al., 1993; Plant J 3	doi.org/10.1046/j.1365-313X.1993.t01-20-00999.x	Table 1 (Control)	Nicotiana tabacum (Petit Havana SR1)	greenhouse	enzyme immunoassay	leaf (55 days plants)	pmol/g FW			27			196													4.8																		5.8
Edlund et al., 1995; Pl Physiol 108	doi.org/10.1104/pp.108.3.1043	Figure 3 (whole range on Y axis)	Nicotiana tabacum (SR1)	greenhouse	GC-MS	leaf—young, 11 cm (2 months plants)	ng/g FW						6.3—160
Edlund et al., 1995; Pl Physiol 108	doi.org/10.1104/pp.108.3.1043	Figure 3 (whole range on Y axis)	Nicotiana tabacum (SR1)	greenhouse	GC-MS	leaf—mature, 21 cm (2 months plants)	ng/g FW						34—67
Schmelz et al., 2003; PNAS 100	doi.org/10.1073/pnas.1633615100	Figure 5 (Control)	Nicotiana tabacum (Samsun-NN)	hydropony	GC-MS	leaf (5 weeks plants)	ng/g FW			365			35						13				92
(Dobrev) Havlova et al., 2008; Pl Cell Environ 31	doi.org/10.1111/j.1365-3040.2007.01766.x	Figures 5, 8, 9 (Mild, WT, Control)	Nicotiana tabacum (Wisconsin 38)	pot soil (growth chamber)	LC-MS	leaf (6 weeks plants)	pmol/g DW	(pmol/g DW)×0.11=pmol/g FW		80—160			40—78												0.75—0.85	0.66—0.74										0.076—0.13	0.053—0.32						0.11	0.19—0.23
Dobrev et al., 2005; J Chromatography A 1075	doi.org/10.1016/j.chroma.2005.02.091	Table 1	Nicotiana tabacum (Wisconsin 38)	pot soil (greenhouse)	2D-HPLC-UV-FLD & GC-MS	leaf (3 months plants)—young, top of plant	pmol/g FW			256—257			46—55
Dobrev et al., 2005; J Chromatography A 1075	doi.org/10.1016/j.chroma.2005.02.091	Table 1	Nicotiana tabacum (Wisconsin 38)	pot soil (greenhouse)	2D-HPLC-UV-FLD & GC-MS	leaf (3 months plants)—middle of plant	pmol/g FW			490—533			7.9—9.4
Dobrev et al., 2005; J Chromatography A 1075	doi.org/10.1016/j.chroma.2005.02.091	Table 1	Nicotiana tabacum (Wisconsin 38)	pot soil (greenhouse)	2D-HPLC-UV-FLD & GC-MS	leaf (3 months plants)—mature, bottom of plant	pmol/g FW			812—822			13—14
Izumi et al., 2009; Anal Chimica Acta 648	doi.org/10.1016/j.aca.2009.07.001	Figure 7	Nicotiana tabacum (Xanthi)	pot soil (growth chamber)	LC-MS	leaf (60 days plants)	pmol/g FW			1500			200												nd	1.1										nd	nd		6.2				nd	1.0
(Dobrev) Dobra et al., 2010; J Pl Physiol 167	doi.org/10.1016/j.jplph.2010.05.013	Figures 5, 6, 9, 10 (WT; T0 (left panel)=Control (right panel))	Nicotiana tabacum (M51)	pot soil (growth chamber)	LC-MS	leaf (upper, middle & lower; 6 weeks plants)	pmol/g DW	(pmol/g DW)×0.11=pmol/g FW		265—440			70—106													0.80—0.88					0.36—0.56	0.40				1.2—2.0	0.21—0.53						0.11—0.24
(Novak) Grossinsky et al., 2011; Pl Physiol 157	doi.org/10.1104/pp.111.182931	Table 1 ("0-0-0")	Nicotiana tabacum (strain not specified)	greenhouse	GC-MS	leaf	ng/g FW												95				183
Baldwin et al., 1997; Planta 201	doi.org/10.1007/s004250050082	Figure 2 (Control)	Nicotiana sylvestris	hydropony (greenhouse)	GC-MS	shoot	ng/g FW												42—97
Schmülling et al., 1993; Plant J 3	doi.org/10.1046/j.1365-313X.1993.t01-20-00999.x	Table 1 (Control)	Nicotiana tabacum (Petit Havana SR1)	greenhouse	enzyme immunoassay	stem (55 days plants)	pmol/g FW			61			137													2.9																		5.2
Baldwin et al., 1997; Planta 201	doi.org/10.1007/s004250050082	Figure 2 (Control)	Nicotiana sylvestris	hydropony (greenhouse)	GC-MS	root	ng/g FW												56—122
(Dobrev) Havlova et al., 2008; Pl Cell Environ 31	doi.org/10.1111/j.1365-3040.2007.01766.x	Figures 5, 8, 9 (Mild, WT, Control)	Nicotiana tabacum (Wisconsin 38)	pot soil (growth chamber)	LC-MS	root (6 weeks plants)	pmol/g DW	(pmol/g DW)×0.11=pmol/g FW		9.1			62												0.21	0.38										0.17	0.23						0.06	0.33
(Dobrev) Dobra et al., 2010; J Pl Physiol 167	doi.org/10.1016/j.jplph.2010.05.013	Figures 5, 6, 9, 10 (WT; T0 (left panel)=Control (right panel))	Nicotiana tabacum (M51)	pot soil (growth chamber)	LC-MS	root (6 weeks plants)	pmol/g DW	(pmol/g DW)×0.11=pmol/g FW		110			70													0.61					0.09	0.12				0.58	0.88							0.12
Riedel et al., 2008; Pl Cell Environ 31	doi.org/10.1111/j.1365-3040.2008.01827.x	Figure 1e /Non-infected)	Nicotiana attenuata	pot soil (greenhouse)	LC-MS	root (rosette-stage plants)	ng/g FW												595	nd			360
Schmülling et al., 1993; Plant J 3	doi.org/10.1046/j.1365-313X.1993.t01-20-00999.x	Table 1 (Control)	Nicotiana tabacum (Petit Havana SR1)	greenhouse	enzyme immunoassay	root (55 days plants)	pmol/g FW			12			117													4.8																		4.2
Schmülling et al., 1993; Plant J 3	doi.org/10.1046/j.1365-313X.1993.t01-20-00999.x	Table 1 (Control)	Nicotiana tabacum (Petit Havana SR1)	greenhouse	enzyme immunoassay	seedling (20 days plants)	pmol/g FW			15			206													1.5																		2.8
VanDoorn et al., 2011; New Phytol 190	doi.org/10.1111/j.1469-8137.2010.03622.x	Figure 5 (T0)	Solanum nigrum (Sn30)	pot soil (greenhouse)	LC-MS	leaf (4 weeks plants)	ng/g FW												48	6.7
(Novak) Milankovic et al., 2019; J Pl Physiol 232	doi.org/10.1016/j.jplph.2018.10.027	Figure 2 (Mock)	Solanum tuberosum (Desiree)	growth chamber	LC-MS	leaf	pmol/g FW			45			68						0.5		450		400
Weber et al., 1997; PNAS 94	doi.org/10.1073/pnas.94.19.10473	Figure 4 (unwounded leaves)	Solanum tuberosum (Matilda)	growth chamber, likely pot soil	GC-MS	leaf (3 weeks plants)	ng/g FW												45		45	20
Schmülling et al., 1993; Plant J 3	doi.org/10.1046/j.1365-313X.1993.t01-20-00999.x	Table 1 (Control)	Solanum tuberosum (T342)	growth chamber	enzyme immunoassay	leaf (6 weeks plants)	pmol/g FW			1200			1340													5.0											2.3							3.8
Fuchs et al., 2022; Front Pl Sci 12	doi.org/10.3389/fpls.2021.787958	Figure 2 (Control)	Solanum tuberosum	outdoor (field)	LC-MS	leaf (63 days plants)	pmol/g FW			50	125		35	300				900	10				900	3000	nd						nd					nd							4.0
Schmülling et al., 1993; Plant J 3	doi.org/10.1046/j.1365-313X.1993.t01-20-00999.x	Table 1 (Control)	Solanum tuberosum (T342)	growth chamber	enzyme immunoassay	stem (6 weeks plants)	pmol/g FW			112			960													2.9											9.2							4.1
Schmülling et al., 1993; Plant J 3	doi.org/10.1046/j.1365-313X.1993.t01-20-00999.x	Table 1 (Control)	Solanum tuberosum (T342)	growth chamber	enzyme immunoassay	root (6 weeks plants)	pmol/g FW			37			980													4.2											3.1							2.0
(Novak) Milankovic et al., 2019; J Pl Physiol 232	doi.org/10.1016/j.jplph.2018.10.027	Figure 2 (Mock)	Solanum tuberosum (Desiree)	growth chamber	LC-MS	tuber	pmol/g FW			88			65						2.0		720		820
Schmelz et al., 2003; PNAS 100	doi.org/10.1073/pnas.1633615100	Figure 5 (Control)	Solanum lycopersicum (Luckulus)	pot soil (growth chamber)	GC-MS	leaf (6 weeks plants)	ng/g FW			2155			100						175				1075
Lope-Raez et al., 2010; J Exp Bot 61	doi.org/10.1093/jxb/erq089	Figure 2 (non-mycorrhizal)	Solanum lycopersicum (MoneyMaker)	pot soil (greenhouse)	LC-MS	root (9 weeks plants)	ng/g DW	(pmol/g DW)×0.11=pmol/g FW		100									195	108	390		750
Popova et al., 1995; J Pl Growth Regul 14	doi.org/10.1007/BF00204914	Figure 1 (Control)	Hordeum vulgare (Alfa)	distilled water; growth chamber	ELISA	leaf (seedlings)	nmol/g DW	(pmol/g DW)×0.11=pmol/g FW		183
Durgbanshi et al., 2005; J Agricult Food Chem 53	doi.org/10.1021/jf050884b	Table 2	Hordeum vulgare (Himalaya)	sterile vermiculite	LC-MS	seedling (epicotyl, 2 days, germinated in dark)	pmol/g FW			71			517						108
Hause et al., 2002; Pl Physiol 130	doi.org/10.1104/pp.006007	Figure 2 (non-mycorrhizal; 2—8 weeks)	Hordeum vulgare (Salome)	pot soil (growth chamber)	GC-MS	root	nmol/g FW												1000—1570	70—1185
Hause et al., 2002; Pl Physiol 130	doi.org/10.1104/pp.006007	Figure 5 (non-mycorrhizal; 6—14 days)	Hordeum vulgare (Salome)	pot soil (growth chamber)	GC-MS	root	nmol/g FW												117—275
Durgbanshi et al., 2005; J Agricult Food Chem 53	doi.org/10.1021/jf050884b	Table 2	Hordeum vulgare (Himalaya)	greenhouse	LC-MS	immature embryo	pmol/g FW			456			994						105
Albrecht et al., 1993; Planta 191	doi.org/10.1007/BF00240899	Figure 3 (Average), Figure 4 (T0)	Avena sativa (Levers, Bochum, FRG)	pot soil (greenhouse)	LC-HPLC-ELISA	leaf	pmol/g FW												64—105
Fuchs et al., 2022; Front Pl Sci 12	doi.org/10.3389/fpls.2021.787958	Figure 2 (Control)	Avena sativa	outdoor (field)	LC-MS	leaf (63 days plants)	pmol/g FW			18	64		70	13				44	3.5				1000	380	nd						8.0					25							1.8
Dobrev et al., 2005; J Chromatography A 1075	doi.org/10.1016/j.chroma.2005.02.091	Table 1	Triticum aestivum (Jara)	pot soil-perlite (growth chamber)	2D-HPLC-UV-FLD & GC-MS	seedlings (10 days)—aerial part (shoot)	pmol/g FW			16—17			5.9—8.1
Dobrev et al., 2005; J Chromatography A 1075	doi.org/10.1016/j.chroma.2005.02.091	Table 1	Triticum aestivum (Jara)	pot soil-perlite (growth chamber)	2D-HPLC-UV-FLD & GC-MS	seedlings (10 days)—root	pmol/g FW			3.4—3.6			30—38
Novak et al., 2012; Plant J 72	doi.org/10.1111/j.1365-313X.2012.05085.x	Table 2	Triticum aestivum (Aranka)	pot soil-perlite (growth chamber)	LC-MS	shoots (5 days seedlings)	pmol/g FW						39
Chini et al., 2023; New Phytol 238	doi.org/10.1111/nph.18891	Figures 3, S1, S2, S7 (all T0)	Triticum durum	pot soil (growth chamber)	HPLC-MS	leaf	pmol/g FW												(low level, indiscernible in chart)	(low level, indiscernible in chart)	2800	nd?
Albrecht et al., 1993; Planta 191	doi.org/10.1007/BF00240899	Figure 3 (Average), Figure 4 (T0)	Bryonia dioica	not specified	LC-HPLC-ELISA	leaf	pmol/g FW												47
Segarra et al., 2006; Phytochem 67	doi.org/10.1016/j.phytochem.2005.11.017	Figure 3 (Control)	Cucumis sativus (Negrito)	pot soil (growth chamber)	LC-MS	cotyledon (3 days plants)	ng/g FW												4,8				220
Segarra et al., 2006; Phytochem 67	doi.org/10.1016/j.phytochem.2005.11.017	Figure 3 (Control)	Cucumis sativus (Negrito)	pot soil (growth chamber)	LC-MS	root (3 days plants)	ng/g FW												74				62
Fuchs et al., 2022; Front Pl Sci 12	doi.org/10.3389/fpls.2021.787958	Figure 2 (Control)	Fragaria sp.	outdoor (field)	LC-MS	leaf (63 days plants)	pmol/g FW			760	12		20	500				370	60				18000	1350	nd						nd					4.0							6.3
Qui et al., 2019; BMC Pl Biol 19	doi.org/10.1186/s12870-019-2151-x	Figure 4	Fragaria vesca (Hawaii-4)	pot soil (greenhouse)	LC-MS	stolon ("dormant bud")	pmol/g FW(?)			93			45																							2.3
Qui et al., 2019; BMC Pl Biol 19	doi.org/10.1186/s12870-019-2151-x	Figure 4	Fragaria vesca (Hawaii-4)	pot soil (greenhouse)	LC-MS	stolon ("non-dormand bud")	pmol/g FW(?)			45			24																							3.9
Qui et al., 2019; BMC Pl Biol 19	doi.org/10.1186/s12870-019-2151-x	Figure 4	Fragaria pentaphylla	pot soil (greenhouse)	LC-MS	stolon ("non-dormand bud")	pmol/g FW(?)			130			25																							2.9
Walton et al., 1979; Planta 146	doi.org/10.1007/BF00388224	Table 2 (Unstressed)	Phaseolus vulgaris	not specified	radioimmunoassay	leaf	ng/g FW			95—265
Marcussen et al., 1989; Pl Physiol 89	doi.org/10.1104/pp.89.4.1071	Table II (all values)	Vicia faba (Superfine)	greenhouse	immunoassay	internode (4 weeks plants)	pmol/g FW						138—745 (A 306, M 244)
Durley & Simpson, 1982; J Chromatography 236	doi.org/10.1016/S0021-9673(00)82511-X	Table II	Sorghum bicolor (NK300)	field	HPLC	leaf (60 days plants, top 3 leaves)	ng/g FW			246	59		151
Meixner et al., 2005; Planta 222	doi.org/10.1007/s00425-005-0003-4	Figures 2, 3, 4 (WT, Control -M)	Glycine max (Bragg)	pot soil (growth chamber)	GC-MS	root (30 days plants)	ng/g FW			520			190						20
(Novak) Dziurka et al., 2016; Pl Physiol Biochem 109	doi.org/10.1016/j.plaphy.2016.10.013	Figure 1 (Mock, 3 & 20 dpi)	Capsicum annuum (TL 1791)	pot soil (growth chamber)	LC-MS	leaf (63—80 days plants)	ng/g FW			215—275			115—130						85—110				trace—1180		10—12						1.0—1.1	(low level, indiscernible in chart)				2.7—3.8	0.84—1.4
(Dobrev) Cosic et al., 2022; Life-Basel 12	doi.org/10.3390/life12101585	Figures 1, 2, 4, 6, 8, 9 (Control, T1—T4)	Brassica oleracea—kohlrabi (Vienna Purple)	in vitro (sterile)	LC-MS	whole seedling (stages T1—T4)	pmol/g FW			24—46	18—23	90—150	200—325	660—7800	10—310			20—160	95—1060	13—215	165—665		1000—2800	190—310	0.13—0.67						0.12—2.4					2.3—8.4							0.25—2.3
Durgbanshi et al., 2005; J Agricult Food Chem 53	doi.org/10.1021/jf050884b	Table 2	Citrus clementina (Hort ex Tanaka)	not specified	LC-MS	leaf (mature)	pmol/g DW	(pmol/g DW)×0.11=pmol/g FW		42			16						5.5
Durgbanshi et al., 2005; J Agricult Food Chem 53	doi.org/10.1021/jf050884b	Table 2	Carica papaya (Sunrise)	not specified	LC-MS	root ("young")	pmol/g DW	(pmol/g DW)×0.11=pmol/g FW		4.8			23						106
(Novak) Noah et al., 2021; Plants-Basel 10	doi.org/10.3390/plants10050967	Tables S3, S4 (H; mean value)	Theobroma cacao (PA 150)	in vitro (darkness)	LC-MS	hypocotyl (4 days seedlings)	pmol/g FW						48	4.7	411	2.8									0.25	1.2	0.26	0.14			nd			nd		0.66	1.7	4.0	0.63	0.07						0.03
(Novak) Noah et al., 2021; Plants-Basel 10	doi.org/10.3390/plants10050967	Tables S3, S4 (H; mean value)	Theobroma cacao (PA 150)	in vitro (darkness)	LC-MS	hypocotyl (7 days seedlings)	pmol/g FW						60	3.5	445	6.2									0.28	0.85	0.32	0.13			0.15			nd		0.55	1.7	3.7	0.64	0.06						0.01
(Novak) Noah et al., 2021; Plants-Basel 10	doi.org/10.3390/plants10050967	Tables S3, S4 (H; mean value)	Theobroma cacao (PA 150)	in vitro (darkness)	LC-MS	hypocotyl (10 days seedlings)	pmol/g FW						19	11	345	8.1									0.31	1.4	0.18	0.16			0.01			0.12		0.15	0.82	3.1	1.2	0.13						0.02
(Novak) Noah et al., 2021; Plants-Basel 10	doi.org/10.3390/plants10050967	Tables S3, S4 (Mz, Ez, Dz, mDz; range of mean values)	Theobroma cacao (PA 150)	in vitro (darkness)	LC-MS	root (4 days seedlings)	pmol/g FW						97—270	6.1—12	852—1333	7.9—27									0.61—1.34	2.3—3.8	0.61—1.5	0.25—0.42			0.01			nd		0.07—0.32	0.41—1.4	1.3—2.8	0.11—0.53	0.05—0.07						0.004—0.05
(Novak) Noah et al., 2021; Plants-Basel 10	doi.org/10.3390/plants10050967	Tables S3, S4 (Mz, Ez, Dz, mDz; range of mean values)	Theobroma cacao (PA 150)	in vitro (darkness)	LC-MS	root (7 days seedlings)	pmol/g FW						53—212	2.7—7.0	688—855	13—24									0.32—0.81	1.2—2.3	0.21—0.53	0.08—0.48			0.002—0.07			nd		0.20—0.28	0.98—2.9	1.2—2.5	0.29—1.4	0.03—0.08						0.006—0.03
(Novak) Noah et al., 2021; Plants-Basel 10	doi.org/10.3390/plants10050967	Tables S3, S4 (Mz, Ez, Dz, mDz; range of mean values)	Theobroma cacao (PA 150)	in vitro (darkness)	LC-MS	root (10 days seedlings)	pmol/g FW						20—67	20—46	942—1863	25—46									0.31—0.78	1.1—2.1	0.09—0.13	0.21—0.42			0.03—0.06			0.04—0.34		0.06—0.13	0.28—0.87	1.1—2.8	1.5—3.2	0.11—0.17						0.02
Kristl et al., 2005; Anal Bioanal Chem 383	doi.org/10.1007/s00216-005-0059-9	Table 3	Lemna minor	not specified	LC-FD & LC-MS	not specified	ng/g FW												466—799
(Novak) Simura et al., 2016; Ann Bot 117	doi.org/10.1093/aob/mcw020	Tables S1, S3 (Apices, Young, Medium-aged, Old)	Aldrovanda vesiculosa	wild-collected	LC-MS	main shoot (branches removed)	pmol/g DW	(pmol/g DW)×0.11=pmol/g FW					53—58		79—363	0.2—1.4		4.5—17							0.46—0.60	0.43—1.2	4.0—9.2		nd—0.03		0.53—2.3	1.6—2.8	7.7—18	0.08—0.15	0.09—0.32	0.26—4.4	0.63—14	2.3—20	0.30—1.9	0.44—3.0		nd—0.002	0.03—0.43	0.11—2.8	0.19—3.0	0.49—1.9	0.81—2.2		nd—0.001
(Novak) Simura et al., 2016; Ann Bot 117	doi.org/10.1093/aob/mcw020	Tables S2, S4 (Apices, Young, Medium-aged, Old)	Utricularia australis	wild-collected	LC-MS	main shoot (branches removed)	pmol/g DW	(pmol/g DW)×0.11=pmol/g FW					29—115		20—73	1.1—6.1		21—73							0.53—2.0	0.33—0.92	3.6—8.0		60—320		0.23—2.1	0.43—4.6	6.2—31	0.07—0.15	0.07—0.20	0.09—0.38	0.02—0.86	0.22—2.0	0.13—0.17	0.10—0.17		3.1—5.0	0.003—0.02	0.004—0.12	0.01—0.30	0.03—0.10	0.07—0.11		0.57—2.9
(Novak) Simura et al., 2016; Ann Bot 117	doi.org/10.1093/aob/mcw020	Tables S1, S3 (Turion)	Aldrovanda vesiculosa	wild-collected	LC-MS	turion	pmol/g DW	(pmol/g DW)×0.11=pmol/g FW					27		11	0.19		5.1							0.04	0.06	0.37		nd		0.39	0.81	9.3	0.11	0.17	6.0	12	14	1.4	1.6		nd	1.1	3.8	4.0	3.0	6.6		0.0006
(Novak) Simura et al., 2016; Ann Bot 117	doi.org/10.1093/aob/mcw020	Tables S2, S4 (Turion)	Utricularia australis	wild-collected	LC-MS	turion	pmol/g DW	(pmol/g DW)×0.11=pmol/g FW					54		2.1	1.0		55							0.07	0.04	0.03		101		0.05	0.64	1.4	0.06	0.02	0.02	0.02	0.08	0.08	0.02		4.5	0.002	0.007	nd	0.09	0.006		1.0
Novak et al., 2012; Plant J 72	doi.org/10.1111/j.1365-313X.2012.05085.x	Table 2	Populus × canadensis (Robusta)	wild-collected	LC-MS	leaves (harvested in spring, 30 min before sunrise)	pmol/g FW						12
Gachet et al., 2017; Sci Rep 7	doi.org/10.1038/srep41177	Figure 2	angiosperms (15 species)	greenhouse & wild-collected	LC-MS	leaf	pmol/g DW	(pmol/g DW)×0.15=pmol/g FW											nd—933 (A 186, M 56)
Meyer et al., 1984; J Pl Growth Regul 3	doi.org/10.1007/BF02041987	Table 1	spermatophytes (7 species selected, leaf & needle samples)	greenhouse & field	GC, GC-MS, HPLC, RIA	leaf	ng/g FW												"trace", 50—2380
Gachet et al., 2017; Sci Rep 7	doi.org/10.1038/srep41177	Figure 2	gymnosperms (16 species)	greenhouse	LC-MS	leaf	pmol/g DW	(pmol/g DW)×0.15=pmol/g FW											nd—39 (A 11, M 5.0)
(Dobrev) Pashkovskiy et al., 2019; Pl Physiol Biochem 140	doi.org/10.1016/j.plaphy.2019.04.037	Table S2 (Initial point & Control 1st & 10 days)	Picea abies	hydropony	LC-MS	leaf (41—56 days plants)	pmol/g FW			479—843	228—372	6.4—14
(Dobrev) Pashkovskiy et al., 2019; Pl Physiol Biochem 140	doi.org/10.1016/j.plaphy.2019.04.037	Table S2 (Initial point & Control 1st & 10 days)	Pinus sylvestris	hydropony	LC-MS	leaf (41—56 days plants)	pmol/g FW			1310—4000	85—450	2.9—10
(Dobrev) Pashkovskiy et al., 2019; Pl Physiol Biochem 140	doi.org/10.1016/j.plaphy.2019.04.037	Table S2 (Initial point & Control 1st & 10 days)	Picea abies	hydropony	LC-MS	root (41—56 days plants)	pmol/g FW			136—293	33—76	10—13
(Dobrev) Pashkovskiy et al., 2019; Pl Physiol Biochem 140	doi.org/10.1016/j.plaphy.2019.04.037	Table S2 (Initial point & Control 1st & 10 days)	Pinus sylvestris	hydropony	LC-MS	root (41—56 days plants)	pmol/g FW			81—111	30—33	1.6—2.3
(Dobrev) Zlobin et al., 2020; Pl Physiol Biochem 151	doi.org/10.1016/j.plaphy.2020.03.056	Table S4 (Initial point & Control 1st & 10 days)	Picea abies	hydropony	LC-MS	leaf (41—56 days plants)	pmol/g FW						56—57	4.3—6.1	25—48				5.4—8.3	1.1—4.8	0.82—1.9		490—670	890—1740	0.32—3.0	3.1—4.4	37—71	1.1—2.3	0.14—0.79		2.1—3.0	0.50—1.0	1.4—2.4	nd	159—221	6.9—10	6.9—8.2	12—28	1.1—9.2	97—163		0.61—1.4		1.4—2.5	2.8—4.5		186—286		5.6—9.5
(Dobrev) Zlobin et al., 2020; Pl Physiol Biochem 151	doi.org/10.1016/j.plaphy.2020.03.056	Table S2 (Initial point & Control 1st & 10 days)	Pinus sylvestris	hydropony	LC-MS	leaf (41—56 days plants)	pmol/g FW						74—103	17—27	19—30				4.5—8.8	1.8—3.6	1.3—4.9		572—956	5130—6390	0.23—0.89	8.3—13	5.0—6.6	3.2—5.0	0.10—0.34		nd—0.44	3.4—6.0	2.1—3.5	nd	217—250	0.69—1.3	15—17	7.9—11	1.5—1.8	65—99		0.32—0.46		1.4—3.0	2.2—3.0		193—410		4.5—8.9
(Dobrev) Zlobin et al., 2020; Pl Physiol Biochem 151	doi.org/10.1016/j.plaphy.2020.03.056	Table S3 (Initial point & Control 1st & 10 days)	Picea abies	hydropony	LC-MS	root (41—56 days plants)	pmol/g FW						203—275	11—19	88—118				79—91	41—44	42—89		1120—1527	77—145	1.3—2.2	2.4—2.8	3.3—6.7	0.54—1.2	0.13—0.53		1.4—2.1	0.35—0.68	0.40—0.82	nd	45—74	2.5—3.7	5.2—6.3	5.0—11	0.49—2.0	14—26		0.21—0.57		0.1—0.58	0.09—1.3		8.6—13		0.06—0.58
(Dobrev) Zlobin et al., 2020; Pl Physiol Biochem 151	doi.org/10.1016/j.plaphy.2020.03.056	Table S1 (Initial point & Control 1st & 10 days)	Pinus sylvestris	hydropony	LC-MS	root (41—56 days plants)	pmol/g FW						439—458	7.1—22	149—212				92—173	115—240	142—170		750—790	540—775	0.42—0.77	0.88—1.1	1.7—3.3	nd—0.19	0.06—0.10		0.31—0.49	0.13—0.63	0.66—0.84	nd	39—60	0.73—1.4	1.0—1.3	2.5—4.3	1.2—4.1	nd—9.1		0.30—0.94		0.05—0.19	0.13—0.61		3.7—7.6		0.07—0.09
PTERIDOPHYTES
Chini et al., 2023; New Phytol 238	doi.org/10.1111/nph.18891	Figures 3, S1, S2, S7 (all T0)	horsetail—Equisetum hyemale	pot soil (growth chamber)	LC-MS	leaf (sporophyte shoot)	pmol/g FW												300	220	2800	230
Gachet et al., 2017; Sci Rep 7	doi.org/10.1038/srep41177	Figure 2	ferns (20 species)	greenhouse	LC-MS	leaf (sporophyte shoot)	pmol/g FW												nd—167 (A 25, M 2.5)
Zemanova et al., 2019; Ev Exp Bot 166	doi.org/10.1016/j.envexpbot.2019.103822	Tables 2, 3, S1 (all sampling periods)	fern—Pteris cretica (Arbo-lineata)	pot soil (greenhouse)	LC-MS	leaf (frond)	pmol/g FW			240—1109 (A 608, M 541)	190—1314 (A 650, M 548)	540—5491 (A 2345, M 1674)	20—113 (A 68, M 69)	1151—3959 (A 1983, M 1411)	1.2—45 (A 14, M 5.3)				3.8—15 (A 8.7, M 7.9)	1.1—19 (A 11, M 13)	nd—19 (A 12, M 10)		375—633 (A 509, M 514)	392—2442 (A 1235, M 1053)		0.67—2.3 (A 1.3, M 1.1)	1.4—4.5 (A 2.8, M 2.6)				0.33—0.68 (A 0.50, M 0.49)	0.71—3.2 (A 1.8, M 1.7)	0.51—1.9 (A=M=1.3)	0.22—8.4 (A 2.6, M 0.90)	11—82 (A 46, M 45)					0.92—5.9 (A 2.9, M 2.4)			0.07—0.87 (A 0.39, M 0.31)						1.0—8.0 (A 3.0, M 1.4)
Zemanova et al., 2019; Ev Exp Bot 166	doi.org/10.1016/j.envexpbot.2019.103822	Tables 2, 3, S1 (all sampling periods)	fern—Pteris cretica (Arbo-lineata)	pot soil (greenhouse)	LC-MS	root	pmol/g FW			16—460 (A 193, M 148)	4.0—151 (A 71, M 65)	90—1414 (A 532, M 312)	26—100 (A 51, M 39)	138—375 (A 254, M 253)	0.89—18 (A 6.1, M 3.0)				24—180 (A 105, M 108)	1.9—13 (A 8.0, M 8.5)	36—90 (A 60, M 56)		210—816 (A 428, M 343)	752—1510 (A 1089, M 1046)		0.61—1.8 (A 1.3, M 1.4)	0.94—2.9 (A 1.8, M 1.7)				0.11—1.1 (A 0.41, M 0.20)	0.22—0.68 (A 0.38, M 0.31)	0.06—0.68 (A 0.29, M 0.22)	0.69—2.0 (A 1.5, M 1.6)	3.3—23 (A 13, M 12)					0.71—7.8 (A 5.3, M 6.4)			0.15—0.43 (A 0.31, M 0.34)						0.16—0.77 (A 0.40, M 0.33)
Zemanova et al., 2019; Ev Exp Bot 166	doi.org/10.1016/j.envexpbot.2019.103822	Tables 2, 3, S1 (all sampling periods)	fern—Pteris cretica (Parkerii)	pot soil (greenhouse)	LC-MS	leaf (frond)	pmol/g FW			150—1755 (A 796, M 640)	149—1197 (A 660, M 647)	178—1063 (A 418, M 215)	41—92 (A 65, M 64)	311—787 (A 625, M 702)	84—205 (A 139, M 134)				0.95—2.8 (A 1.8, M 1.7)	0.28—12 (A 4.0, M 1.9)	36—997 (A 350, M 183)		1077—2754 (A 1757, M 1598)	284—1181 (A 823, M 914)		3.9—13 (A 6.7, M 5.2)	0.98—8.3 (A 5.5, M 6.3)				0.26—2.0 (A 0.95, M 0.78)	1.3—1.6 (A 1.5, M 1.6)	0.17—1.4 (A 0.60, M 0.41)	0.43—4.2 (A 1.7, M 1.0)	13—68 (A 36, M 31)					14—106 (A=M=62)			0.12—0.62 (A 0.30, M 0.24)						1.0—20 (A 9.0, M 7.8)
Zemanova et al., 2019; Ev Exp Bot 166	doi.org/10.1016/j.envexpbot.2019.103822	Tables 2, 3, S1 (all sampling periods)	fern—Pteris cretica (Parkerii)	pot soil (greenhouse)	LC-MS	root	pmol/g FW			72—259 (A 134, M 103)	7.5—75 (A 44, M 46)	59—97 (A 79, M 80)	23—49 (A 31, M 26)	121—287 (A 192, M 180)	10—82 (A 31, M 16)				12—69 (A 47, M 53)	3.0—17 (A 7.3, M 4.4)	11—451 (A 172, M 114)		421—538 (A 500, M 520)	678—1563 (A 1140, M 1160)		1.6—3.3 (A 2.1, M 1.7)	3.9—8.2 (A 5.6, M 5.2)				0.04—1.1 (A 0.53, M 0.48)	0.05—0.45 (A 0.18, M 0.10)	0.09—0.33 (A 0.24, M 0.26)	0.91—1.5 (A 1.1, M 1.0)	1.6—8.1 (A 4.6, M 4.3)					1.4—30 (A 18, M 19)			0.13—0.46 (A 0.28, M 0.26)						0.01—2.0 (A 1.2, M 1.4)
Zemanova et al., 2019; Ev Exp Bot 166	doi.org/10.1016/j.envexpbot.2019.103822	Tables 2, 3, S1 (all sampling periods)	fern—Pteris straminea	pot soil (greenhouse)	LC-MS	leaf (frond)	pmol/g FW			55—2439 (A 1262, M 1277)	284—1470 (A 623, M 369)	608—18612 (A 8138, M 6666)	5.9—72 (A=M=39)	505—754 (A 627, M 623)	3.5—9.8 (A 6.1, M 5.5)				4.2—53 (A 21, M 14)	0.46—82 (A 35, M 29)	3.3—230 (A 66, M 14)		238—452 (A 330, M 315)	87—2767 (A 1253, M 1080)		3.0—7.2 (A 4.3, M 3.6)	3.3—12 (A 6.7, M 5.7)				0.45—4.4 (A 1.8, M 1.2)	1.6—6.3 (A 3.4, M 2.9)	0.16—0.94 (A 0.50, M 0.45)	0.15—1.2 (A 0.61, M 0.52)	0.90—6.1 (A 3.1, M 2.8)					0.62—6.7 (A 3.3, M 3.0)			0.15—0.98 (A 0.39, M 0.22)						0.54—3.1 (A 1.2, M 0.58)
Zemanova et al., 2019; Ev Exp Bot 166	doi.org/10.1016/j.envexpbot.2019.103822	Tables 2, 3, S1 (all sampling periods)	fern—Pteris straminea	pot soil (greenhouse)	LC-MS	root	pmol/g FW			8.3—438 (A 214, M 205)	23—304 (A 117, M 71)	101—3070 (A 1393, M 1202)	51—216 (A 137, M 140)	118—424 (A 276, M 281)	3.1—112 (A 34, M 11)				17—64 (A=M=41)	8.2—397 (A 129, M 56)	57—130 (A 98, M 103)		271—334 (A 307, M 313)	728—3686 (A 1691, M 1175)		1.5—3.7 (A 2.4, M 2.2)	4.2—7.3 (A 5.2, M 4.7)				0.14—1.9 (A 0.97, M 0.92)	0.21—0.57 (A 0.40, M 0.41)	0.04—0.98 (A 0.42, M 0.33)	0.76—0.85 (A=M=0.81)	5.7—9.1 (A 7.9, M 8.5)					3.7—18 (A 14, M 17)			0.06—1.2 (A 0.57, M 0.51)						0.29—5.7 (A 3.4, M 3.8)
Radhika et al., 2012; PLoS One 7	doi.org/10.1371/journal.pone.0048050	Figure 4 (0 min)	fern—Pteridium aquilinum	greenhouse	LC-MS	leaf (sporophyte shoot)	ng/g FW												260		nd
Sztein et al., 1999; Am J Bot 86	doi.org/10.2307/2656792	Table 3	fern—Ceratopretis richardii	in vitro (sterile)	GC-MS	"vegetative shoot tips" (sporophyte shoot)	ng/g FW						143
Chini et al., 2023; New Phytol 238	doi.org/10.1111/nph.18891	Figures 3, S1, S2, S7 (all T0)	fern—Nephrolepis exaltata	pot soil (growth chamber)	LC-MS	leaf	pmol/g FW												nd?	nd	2200	65
Menendez et al., 2011; Acta Physiol Plantarum 33	doi.org/10.1007/s11738-011-0794-9	Figure 4	fern—Asplenium nidus	in vitro	LC-MS	gametophyte	pmol/g DW	(pmol/g DW)×0.11=pmol/g FW					29												4.6											0.49	4.1						0.86	nd
Menendez et al., 2011; Acta Physiol Plantarum 33	doi.org/10.1007/s11738-011-0794-9	Figure 4	fern—Asplenium nidus	in vitro	LC-MS	sporophyte	pmol/g DW	(pmol/g DW)×0.11=pmol/g FW					26												3.7											0.31	4.3						0.67	nd
Monte et al., 2022; PNAS 119	doi.org/10.1073/pnas.2212155119	Figure 5 (Control)	lycophyte—Huperzia selago	pot soil (growth chamber)	LC-MS	"branches" (sporophyte shoot)	pmol/g FW												nd	nd	1330	1660
Chini et al., 2023; New Phytol 238	doi.org/10.1111/nph.18891	Figures 3, S1, S2, S7 (all T0)	lycophyte—Huperzia selago	pot soil (growth chamber)	LC-MS	leaf (sporophyte shoot)	pmol/g FW												nd	nd	710	480
Sztein et al., 1999; Am J Bot 86	doi.org/10.2307/2656792	Table 3	lycophyte—Selaginella kraussiana	in vitro (sterile)	GC-MS	"vegetative shoot tips" (sporophyte shoot)	ng/g FW						211
Liu et al., 2008; Pl Cell Physiol 49	doi.org/10.1093/pcp/pcn040	Results (no Figure provided)	lycophyte—Selaginella tamariscina	pot soil (greenhouse)	GC-MS	"aerial parts", hydrated (sporophyte shoot)	ng/g DW	(pmol/g DW)×0.11=pmol/g FW		37
Wang et al., 2010; J Proteome Res 9	doi.org/10.1021/pr100767k	Figure 4; 0 days after dehydration	lycophyte—Selaginella tamariscina	pot soil (greenhouse)	ELISA	"aerial parts" (sporophyte shoot)	ng/g FW			74
Ogorodnikova et al., 2015; Phytochem 118	doi.org/10.1016/j.phytochem.2015.08.003	Results 2.1	lycophyte—Selaginella martensii	pot soil	GC-MS	"aerial parts" (sporophyte shoot)	chromatograms														detected	detected
Wuyun et al., 2022; J Exp Bot 74	org.doi/10.1093/jxb/erac463	Figure 7; before MeJA treatment (0 h)	lycophyte—Selaginella martensii	pot soil (growth chamber)	LC-MS	"fresh leaves" (sporophyte shoot)	nmol/g DW	(pmol/g DW)×0.11=pmol/g FW											220		690
Gachet et al., 2017; Sci Rep 7	doi.org/10.1038/srep41177	Figure 2	lycophyte—Selaginella pallescens	greenhouse	LC-MS	leaf (sporophyte shoot)	pmol/g DW	(pmol/g DW)×0.11=pmol/g FW											1.7
Gachet et al., 2017; Sci Rep 7	doi.org/10.1038/srep41177	Figure 2	lycophyte—Selaginella moellendorffii	greenhouse	LC-MS	leaf (sporophyte shoot)	pmol/g DW												nd
Pratiwi et al., 2017; Pl Cell Physiol 58	doi.org/10.1093/pcp/pcx031	Figure 3 (0 min)	lycophyte—Selaginella moellendorffii	in/ex vitro not specified	LC-MS	"microphylls" (feaf; sporophyte shoot)	pmol/g FW												2.6	0.08	120
Kaneko et al., 2020; Pl Cell Physiol 61	doi.org/10.1093/pcp/pcaa098	Figure 3 (mock), Figure 4, Figure 5 (22°C)	lycophyte—Selaginella moellendorffii	pot soil (growth chamber)	LC-MS	"shoot" (sporophyte shoot)	pmol/g FW						40—60	25—50	200—480	7—15
Chini et al., 2023; New Phytol 238	doi.org/10.1111/nph.18891	Figures 3, S1, S2, S7, S10 (all T0)	lycophyte—Selaginella moellendorffii	pot soil (growth chamber)	LC-MS	sporophyte shoot	pmol/g FW												(low level, indiscernible in chart)	nd	500-870	20
BRYOPHYTA
Sztein et al., 1999; Am J Bot 86	doi.org/10.2307/2656792	Table 3	liverworts (5 species)	in vitro (sterile)	GC-MS	"vegetative thallus tips"	ng/g FW						57—120 (M 74, A 80)
Zaveska Drabkova et al., 2015; PLoS One 10	doi.org/10.1371/journal.pone.0125411	Tables S3, S4, S5	liverworts (6 species)	wild-collected	LC-MS	"vegetative young leaves & new shoots" (thalli)	pmol/g FW			9.9—121 (A 48, M 33)	1.7—13 (A 6.2, M 5.0)	4.5—1363 (A 307, M 63)	19—77 (A 40, M 26)	21—167 (A 75, M 51)	0.56—41 (A 12, M 6.1)	nd—40 (A 14, M 12)	nd—35 (A 9, M 0.88)	nd—125 (A 44, M 5.6)	3.9—10 (A 6.2, M 5.5)	0.05—1.2 (A 3.0, M 2.4)			113—411 (A 243, M 211)		0.46—2.4 (A=M=1.2)	0.39—1.6 (A 0.78, M 0.59)	0.65—1.3 (A 0.93, M 0.90)	0.45—5.1 (A 1.8, M 1.3)	0.06—1.7 (A 0.43, M 0.22)		0.28—1.8 (A 1.1, M 0.87)	0.32—3 (A 1.3, M 0.92)	0.06—6.6 (A 2.4, M 1.9)	0.02—0.15 (A 0.05, M 0.03)	0.18—4.7 (A 1.5, M 1.0)	0.36—1.4 (A=M=0.8)	0.08—0.21 (A 0.15, M 0.16)	0.14—2.3 (A 0.63, M 0.27)	nd—0.36 (A 0.18, M 0.15)	0.01—0.69 (A 0.24, M 0.12)	0.02—0.19 (A 0.09, M 0.07)	0.01—0.27 (A 0.14, M 0.15)	0.22—3.3 (A 0.85, M 0.32)	nd—0.31 (A 0.12, M 0.06)	0.01—0.39 (A 0.22, M 0.23)		0.01—1.36 (A 0.3, M 0.12)	nd—0.03 (A=M=0.02)	0.01—0.25 (A 0.08, M 0.02)
Gachet et al., 2017; Sci Rep 7	doi.org/10.1038/srep41177	Figure 2	liverworts (2 species, not including M. polymorpha)	greenhouse	LC-MS	thallus	pmol/g DW	(pmol/g DW)×0.11=pmol/g FW											nd—1.3
Hellwege & Hartung, 1997; J Pl Physiol 150	doi.org/10.1016/S0176-1617(97)80122-8	Results (text)	liverwort—Riccia fluitans	in vitro	ELISA	thallus	pmol/g DW	(pmol/g DW)×0.11=pmol/g FW		2.2
Sztein et al., 1999; Am J Bot 86	doi.org/10.2307/2656792	Table 3	liverwort—Marchantia polymorpha	in vitro (sterile)	GC-MS	"vegetative thallus tips"	ng/g FW						97
Eklund et al., 2015; Pl Cell 27	doi.org/10.1105/tpc.15.00065	Figure 3 & Figure 4 (WT)	liverwort—Marchantia polymorpha	in vitro	LC-MS	thallus	ng/g FW						11—29	2.6
Kageyama et al., 2015; Phytochem 117	doi.org/10.1016/j.phytochem.2015.05.009	Figure 3 (Control)	liverwort—Marchantia polymorpha	in vitro	LC-MS	thallus	ng/g FW			6.7
Koeduka et al., 2015; Planta 242	doi.org/10.1007/s00425-015-2355-8	Results (text)	liverwort—Marchantia polymorpha	in vitro	LC-MS	thallus	ng/g FW												nd	nd	988
Yamamoto et al., 2015; Phytochem 116	doi.org/10.1016/j.phytochem.2015.03.008	Figure 3 (0 h)	liverwort—Marchantia polymorpha	in vitro	LC-MS	thallus	ng/mg FW												nd		1160
Gachet et al., 2017; Sci Rep 7	doi.org/10.1038/srep41177	Figure 2	liverwort—Marchantia polymorpha	greenhouse	LC-MS	thallus	pmol/g DW	(pmol/g DW)×0.11=pmol/g FW											4.5
Monte et al., 2018; Nat Chem Biol 14	doi.org/10.1038/s41589-018-0033-4	Figure 5a (Control)	liverwort—Marchantia polymorpha	in vitro	LC-MS	thallus	pmol/g FW														540	760
Aki et al., 2019; Pl Cell Physiol 60	doi.org/10.1093/pcp/pcz100	Table 1 (Tak-1, 1 & 3 weeks thalli)	liverwort—Marchantia polymorpha	in vitro	LC-MS	thallus	pmol/g FW																		0.22—0.51	0.04—0.13	15—42	nd	nd		1.5—3.8	0.2—0.56	35—115	1.5—5.1	0.16—0.49	0.08—1.3	nd—0.05	3.7—18	nd—0.23	nd	nd	nd	nd	nd	nd				nd
Kaneko et al., 2020; Pl Cell Physiol 61	doi.org/10.1093/pcp/pcaa098	Figure 4 & Figure S1	liverwort—Marchantia polymorpha	in vitro	LC-MS	thallus	pmol/g FW						30—35	10	nd	nd
Monte et al., 2020; Curr Biol 30	doi.org/10.1016/j.cub.2020.01.023	Figure 3 (0 h, Tak-1)	liverwort—Marchantia polymorpha	in vitro	LC-MS	thallus	nmol/g FW														1000	1300
Soriano et al., 2022; New Phytol 233	doi.org/10.1111/nph.17850	Figure 3 (WT, basal)	liverwort—Marchantia polymorpha	in vitro	LC-MS	thallus	pmol/g FW														1200	1200
Chini et al., 2023; New Phytol 238	doi.org/10.1111/nph.18891	Figures 3, S1, S2, S7 (all T0)	liverwort—Marchantia polymorpha	pot soil (growth chamber)	LC-MS	thallus	pmol/g FW												nd	nd	250	140
Sztein et al., 1999; Am J Bot 86	doi.org/10.2307/2656792	Table 3	mosses (4 species)	in vitro (sterile)	GC-MS	"vegetative shoot tips"	ng/g FW						29—46 (M 29, A 34)
Zaveska Drabkova et al., 2015; PLoS One 10	doi.org/10.1371/journal.pone.0125411	Tables S3, S4, S5	mosses (24 species)	wild-collected	LC-MS	"vegetative young leaves & new shoots" (thalli)	pmol/g FW			1—302 (A 80, M 74)	0.12—656 (A 42, M 11)	0.96—2085 (A 263, M 67)	4.8—102 (A 24, M 18)	5.3—1831 (A 169, M 67)	0.02—33 (A 3.0, M 0.6)	nd—28 (A 3.8, M 0.47)	nd—2.4 (A 0.53, M 0.37)	nd—4.2 (A 1.9, M 1.2)	1.2—79 (A 19, M 14)	0.08—8.1 (A 1.5, M 0.99)			65—651 (A 299, M 262)		0.17—9.2 (A 3.7, M 3.5)	0.26—4.9 (A 1.8, M 1.3)	0.59—24 (A 4.1, M 2.8)	0.09—6.5 (A 1.7, M 1.1)	0.02—5.7 (A 0.56, M 0.15)		0.01—33 (A 6.2, M 4.3)	0.13—4.4 (A 1.5, M 0.73)	0.05—7.7 (A 1.8, M 1.0)	0.01—4.2 (A 0.85, M 0.4)	0.01—84 (A 26, M 25)	0.26—2.9 (A 1.1, M 0.90)	0.04—0.51 (A 0.20, M 0.18)	0.03—3.6 (A 0.62, M 0.20)	0.01—3.4 (A 0.56, M 0.29)	nd—11 (A 2.3, M 1.4)	0.01—0.24 (A 0.06, M 0.05)	0.01—1.8 (A 0.22, M 0.12)	0.04—1.4 (A 0.50, M 0.39)	0.01—0.89 (A 0.12, M 0.06)	0.01—64 (A 3.3, M 0.13)		0.01—17 (A 1.5, M 0.59)	nd—0.28 (A 0.09, M 0.07)	0.01—2.0 (A 0.18, M 0.07)
Gachet et al., 2017; Sci Rep 7	doi.org/10.1038/srep41177	Figure 2	mosses (3 species, not including F. hygrometrica & P. patens)	wild-collected	LC-MS	"whole plant" (thallus)	pmol/g DW	(pmol/g DW)×0.11=pmol/g FW											nd—0.66
Pizarro et al., 2019; Biol Research 52	doi.org/10.1186/s40659-019-0251-6	Figure 3 (0 h)	moss—Sanionia uncinata (Antarctic species)	not specified	LC-MS	gametophore	nmol/g DW	(pmol/g DW)×0.11=pmol/g FW		15	0.55	0.004
Inagaki et al. 2021; Front Pl Sci 12	doi.org/10.3389/fpls.2021.688565	Figure 3 (0 h)	moss—Calohypnum plumiforme	in vitro	LC-MS	gametophore	nmol/g FW												17	nd	16000	50
Chini et al., 2023; New Phytol 238	doi.org/10.1111/nph.18891	Figure S4 (T0)	moss—Dicranum scoparium	pot soil (growth chamber)	LC-MS	moss plants (gametophore)	pmol/g FW												nd?	nd	34000	2200
Jayaswal & Johri, 1985; Phytochem 24	doi.org/10.1016/S0031-9422(00)81103-6	Table 1 (WT)	moss—Funaria hygrometrica	in vitro	oat coleoptile test & fluorimetric assay	protonema	µg/kg FW						11—38
Atzorn et al., 1990; J Pl Physiol 135	doi.org/10.1016/S0176-1617(11)80628-0	Table 1 (HPLC-purified extract)	moss—Funaria hygrometrica	in vitro	enzyme immunoassay & GC-MS	protonema	nmol/g DW	(pmol/g DW)×0.11=pmol/g FW					900—980
Bhatla, 1992; J Pl Physiol 139	doi.org/10.1016/S0176-1617(11)81724-4	Figure 1 (WT, Untreated)	moss—Funaria hygrometrica	in vitro	HPLC-ELISA	protonema	nmol/g DW	(pmol/g DW)×0.11=pmol/g FW					910—1960
Werner et al., 1991; Planta 186	doi.org/10.1007/BF00201503	Figure 2 (0 h)	moss—Funaria hygrometrica	in vitro	ELISA	"moss plants" (gametophore)	pmol/mg DW	(pmol/g DW)×0.11=pmol/g FW		190
Sztein et al., 1999; Am J Bot 86	doi.org/10.2307/2656792	Table 3	moss—Funaria hygrometrica	in vitro (sterile)	GC-MS	"vegetative shoot tips" (gametophore)	ng/g FW						46
Gachet et al., 2017; Sci Rep 7	doi.org/10.1038/srep41177	Figure 2	moss—Funaria hygrometrica	greenhouse	LC-MS	"whole plant" (gametophore)	pmol/g DW	(pmol/g DW)×0.11=pmol/g FW											0.66
Bandara et al., 2009; Biosci Biotechnol Biochem 73	doi.org/10.1271/bbb.90457	Results (text)	moss—Physcomitrium patens	soil (Jiffy; growth chamber)	LC-MS	not specified	"ng/g"												100 ?
Stumpe et al., 2010; New Phytol 188	doi.org/10.1111/j.1469-8137.2010.03406.x	Figure S5	moss—Physcomitrium patens	in vitro	LC-MS	colony (protonema & gametophore mix)	pmol/g FW												nd		500	nd
Reutter et al., 1998; Planta 206	doi.org/10.1007/s004250050391	Figure 3 (WT)	moss—Physcomitrium patens	in vitro	HPLC-ELISA	protonema (liquid culture)	pmol/g FW						70												20	15
von Schwartzenberg et al., 2007; Pl Physiol 145	doi.org/10.1104/pp.107.103176	Table S1 (WT; Days 0,10,20)	moss—Physcomitrium patens	in vitro	LC-MS	protonema (liquid culture)	pmol/g DW	(pmol/g DW)×0.11=pmol/g FW																	0.35—1.2	0.30—3.4	6.9—36		nd		0.11—0.30	1.5—1.6	2.2—7.9	3.0—5.7	35—71	0.48—2.1	0.03—0.1	0.5—7.5	0.54—1.6	9.2—19			0.006—0.38	0.008—0.011	nd	nd	0.24—0.50
(Novak) Yevdakova et al., 2008; J Pl Growth Regul 27	doi.org/10.1007/s00344-008-9053-8	Table 1 (WT)	moss—Physcomitrium patens	in vitro	LC-MS	protonema (liquid culture)	pmol/g FW																		0.45—1.35	0.65—0.75	3.7—5.0
Ludwig-Muller et al., 2009; New Phytol 181	doi.org/10.1111/j.1469-8137.2008.02677.x	Figure 5 (WT, Control)	moss—Physcomitrium patens	in vitro & wild-collected	GC-MS	protonema	ng/g FW						50
(Novak) Lindner et al., 2014; J Exp Bot 65	doi.org/10.1093/jxb/eru142	Table S2 (WT)	moss—Physcomitrium patens	in vitro	LC-MS	protonema	pmol/g DW	(pmol/g DW)×0.11=pmol/g FW																	0.03	0.03	6.2		nd		0.10	1.0	1.4	0.66	56	nd	0.01	0.02	0.25	2.6		nd	0.001	0.014	nd	0.04	1.6		nd
(Novak) von Schwartzenberg et al., 2016; J Exp Bot 67	doi.org/10.1093/jxb/erv479	Figure 8 (WT)	moss—Physcomitrium patens	in vitro	LC-MS	protonema (liquid culture)	pmol/g DW	(pmol/g DW)×0.11=pmol/g FW																	1.9	0.2	20				0.09	0.66	1.8	66	1100	0.02	0.11	0.13	0.53	13			0.05	0.02	0.18	0.13	0.13
Xiao et al., 2018; Pl Cell Environ 41	doi.org/10.1111/pce.13096	Figure 5 (D0)	moss—Physcomitrium patens	in vitro	LC-MS	protonema				nd
Kaneko et al., 2020; Pl Cell Physiol 61	doi.org/10.1093/pcp/pcaa098	Figure S1	moss—Physcomitrium patens	in vitro	LC-MS	protonema	pmol/g FW								nd	nd
Rathnayake et al., 2018; Physiol Plantarum 167	doi.org/10.1111/ppl.12892	Figure 5 (Control)	moss—Physcomitrium patens	in vitro	LC-MS	protonema	ng/g DW	(pmol/g DW)×0.11=pmol/g FW		273
Rathnayake et al., 2018; Physiol Plantarum 167	doi.org/10.1111/ppl.12892	Figure 5 (Control)	moss—Physcomitrium patens	in vitro	LC-MS	gametophore	ng/g DW	(pmol/g DW)×0.11=pmol/g FW		160
Ashton et al., 1985; Planta 164	doi.org/10.1007/BF00391040	Results (text)	moss—Physcomitrium patens	in vitro	GC-MS	gametophore	ng/g FW						12
Xiao et al., 2018; Pl Cell Environ 41	doi.org/10.1111/pce.13096	Figure 5 (D0)	moss—Physcomitrium patens	in vitro	LC-MS	gametophore	ng/g DW	(pmol/g DW)×0.11=pmol/g FW		33
Ludwig-Muller et al., 2009; New Phytol 181	doi.org/10.1111/j.1469-8137.2008.02677.x	Figure 5 (WT, Control)	moss—Physcomitrium patens	in vitro	GC-MS	gametophore	ng/g FW						11
Oliver et al., 2009; Planta 230	doi.org/10.1007/s00425-009-0969-4	Figure 6 (Controls)	moss—Physcomitrium patens	in vitro	GC-MS	colony (protonema & gametophore mix)	ng/g FW												5		25		160
Ponce De León et al., 2012; Mol Pl Pathol 13	doi.org/10.1111/j.1364-3703.2012.00806.x	Figure 4 & Figure 5 (Controls)	moss—Physcomitrium patens	in vitro	GC-MS	colony (protonema & gametophore mix)	ng/g FW			45			27						nd		5.1		87
Scholz et al., 2012; BMC Pl Biol 12	doi.org/10.1186/1471-2229-12-228	Figure 8 (0 h)	moss—Physcomitrium patens	in vitro	LC-MS	gametophore	nmol/g FW														120—200
Gachet et al., 2017; Sci Rep 7	doi.org/10.1038/srep41177	Figure 2	moss—Physcomitrium patens	in vitro	LC-MS	"whole plant"	pmol/g DW												nd
Chini et al., 2023; New Phytol 238	doi.org/10.1111/nph.18891	Figures 3, S1, S2, S7 (all T0)	moss—Physcomitrium patens	pot soil (growth chamber)	LC-MS	moss plants (gametophore)	pmol/g FW												nd	nd	30	4
Gachet et al., 2017; Sci Rep 7	doi.org/10.1038/srep41177	Figure 2	hornworts (3 species)	in vitro & wild-collected	LC-MS	"whole plant" (thallus)	pmol/g DW	(pmol/g DW)×0.11=pmol/g FW											12—39
Sztein et al., 2000; Int J Pl Sci 161	doi.org/10.1086/317566	Table 3	hornwort—Phaeoceros laevis	pot soil (growth chamber)	GC-MS	"apical tips"	ng/g FW						200
Chini et al., 2023; New Phytol 238	doi.org/10.1111/nph.18891	Figure S3 (T0)	hornwort—Anthoceros agrestis	pot soil (growth chamber)?	LC-MS	thallus	pmol/g FW												nd	nd	100	70
CHAROPHYTA
(Novak) Stirk et al., 2013; J Phycol 49	doi.org/10.1111/jpy.12061	Figure 1 & Table 2	Klebsormidiophyceae—Klebsormidium flaccidum MACC-692	in vitro (axenic)	LC-MS		pmol/g DW	(pmol/g DW)×0.11=pmol/g FW					53					33							0.78	nd	nd		nd		11	nd	nd	nd	nd	nd	nd	2.1	18	nd		nd	nd	0.35	nd	nd	nd		nd
(Motyka) Zizkova et al., 2017; Ann Bot 119	doi.org/10.1093/aob/mcw194	Table S2 & Table S3	Klebsormidiophyceae—Klebsormidium flaccidum CCALA-786	in vitro	LC-MS	early-stationary phase	pmol/g FW						14	7.6	nd										2.3	0.28	1.7	nd	0.09	0.29	1.1	4.1				0.22	nd	13.1	nd	nd	nd	nd	0.53	0.51	2.7	nd			0.07
Hori et al., 2014; Nat Comm 5	doi.org/10.1038/ncomms4978	Supplementary Table 6	Klebsormidiophyceae—Klebsormidium nitens NIES-2285	in vitro	LC-MS		ng/g FW			3.8			17						0.4	nd			78		0.005											nd							nd
Koeduka et al., 2015; Planta 242	doi.org/10.1007/s00425-015-2355-8	Results (no Figure given)	Klebsormidiophyceae—Klebsormidium nitens NIES-2285	in vitro	LC-MS		units not relatable to DW or FW												nd	nd	detected
Monte et al., 2020; Curr Biol 30	doi.org/10.1016/j.cub.2020.01.023	Figure 5	Klebsormidiophyceae—Klebsormidium nitens NIES-2285	in vitro	LC-MS	1-month culture	nmol/g FW														4500	13500
Chini et al., 2023; New Phytol 238	doi.org/10.1111/nph.18891	Figures 3, S1, S2, S7 (all T0)	Klebsormidiophyceae—Klebsormidium nitens NIES-2285	in vitro	LC-MS		pmol/g FW												11	nd	1500	10000
Gachet et al., 2017; Sci Rep 7	doi.org/10.1038/srep41177	Figure 2	Klebsormidiophyceae—Klebsormidium elegans	in vitro	LC-MS	"whole plant"	pmol/g DW												nd
Sztein et al., 2000; Int J Pl Sci 161	doi.org/10.1086/317566	Table 3	Charophyceae—Nitella sp.	in vitro (non-axenic)	GC-MS	"apical tips"	ng/g FW						74
Tietz et al., 1989; Biochem Physiol Pflanzen 184	doi.org/10.1016/S0015-3796(89)80011-3	Table 1	Charophyceae—Chara foetida	wild-collected	GC-MS	not specified	ng/g FW			16
Hackenberg & Pandey, 2014; Pl Sig Behav 9	doi.org/10.4161/psb.28457	Table 1	Charophyceae—Chara braunii	in vitro (non-axenic)	LC-MS	"algal tissue"	ng/g DW	(pmol/g DW)×0.11=pmol/g FW		1.3			293		nd				nd	nd	nd		17.700
Beilby et al., 2015; Pl Sig Behav 10	doi.org/10.1080/15592324.2015.1082697	Table 1	Charophyceae—Chara australis	in vitro & outside culture	LC-MS	apical explants	ng/g FW						68—4700						52—219
Gachet et al., 2017; Sci Rep 7	doi.org/10.1038/srep41177	Figure 2	Charophyceae—Chara vulgaris	in vitro	LC-MS	"whole plant"	pmol/g DW												nd
(Motyka) Zizkova et al., 2017; Ann Bot 119	doi.org/10.1093/aob/mcw194	Table S2 & Table S3	Zygnematophyceae/Desmidiales—Actinotaenium curtum	in vitro	LC-MS	early-stationary phase	pmol/g FW						113	2.8	0.06										1.1	nd	0.24	nd	nd	nd	0.68	0.22				nd	nd	1.3	nd	nd	nd	nd	nd	0.83	nd	nd			nd
CHLOROPHYTA
(Novak) Stirk et al., 2003; Pl Growth Regul 41	doi.org/10.1023/A:1027376507197	Table 1	Chlorophyta (5 species)—marine macroalgae	wild-collected	LC-MS	thalli	pmol/g DW	(pmol/g DW)×0.11=pmol/g FW																	0.39—2.6 (A 1.3, M 1.2)	0.14—3.3 (A 1.6, M 1.5)	nd—2.5 (A=M=1.38)		nd		0.04—8.3 (A 2.2, M 0.98)	nd—3.1 (A 1.5, M 1.4)	nd—6.3 (A=M=4.1)	0.02—0.98 (A 0.4, M 0.39)	nd—0.83 (A=M=0.79)	0.03—0.4 (A=M=0.21)	nd—0.06 (A=M=0.04)	nd—0.64 (A=M=0.37)	1.3—1.4 (A=M=1.3)	nd		nd	nd—0.02 (A=M=0.01)	nd	nd	nd	nd		nd
(Novak) Stirk et al., 2013; J Phycol 49	doi.org/10.1111/jpy.12061	Figure 1 & Table 2	Chlorophyta (23 strains)—unicellular, colonial, filamentous	in vitro (axenic)	LC-MS		pmol/g DW	(pmol/g DW)×0.11=pmol/g FW					76-7720 (A 1073, M 220)					17-9536 (A 519, M 44)							0.25—37 (A 8, M 3)	nd—136 (A 37, M 21)	nd—1251 (A 110, M 45)		nd		1.8—587 (A 107, M 57)	nd—120 (A 42, M 35)	nd—986 (A 294, M 199)	0.5—39 (A 6.7, M 4.4)	nd—56 (A 10, M 6.1)	nd—10.2 (A 3.2, M 2.1)	nd—2.6 (A 0.4, M 0.2)	0.2—115 (A 13, M, 2)	nd—18 (A 6.7, M 5.2)	nd—0.45 (A 0.2, M 0.1)		nd—6.5 (A 2.1, M 1.5)	nd—11 (A 1, M 0.35)	nd—23 (A 2.7, M 1.2)	nd—45 (A 7, M 2.5)	nd—3 (A 0.79, M 0.31)	nd—6.4 (A 1, M 0.45)		nd
(Motyka) Zizkova et al., 2017; Ann Bot 119	doi.org/10.1093/aob/mcw194	Table S2 & Table S3	Chlorophyta (9 species)—unicellular, colonial, filamentous	in vitro	LC-MS	early-stationary phase	pmol/g FW						6.4—288 (M 27, A 70)	3.1—43.5 (M 4.5, A 13.3)	nd—0.7										0.3—42.4 (M 1.3, A 9.1)	nd—1.44	nd—2.8 (M 0.4, A 0.8)	nd—1.96	nd—0.08	0.3—43 (M 1.4, A 7.3)	nd—55.9 (M 2.3, A 10.4)	nd—2.3				nd—1.4 (M 0.5, A 0.7)	nd	nd—6.9	nd—0.06	nd—0.4	nd—0.02	nd—0.3	0.2—0.5	nd—0.5	nd—3.5 (M 1.1, A 1.5)	nd—0.06			nd—0.2
(Novak) Ordog et al., 2004; J Phycol 40	doi.org/10.1046/j.1529-8817.2004.03046.x	Table 3	Chlorophyceae/Trebouxiophyceae (9 strains)	in vitro (axenic)	LC-MS	early-stationary phase	pmol/g DW	(pmol/g DW)×0.11=pmol/g FW																	0.27—5.8 (A 1.5, M 0.58)	0.16—0.68 (A 0.33, M 0.28)			nd		0.12—0.95 (A 0.54, M 0.45)	0.14—0.97 (A 0.33, M 0.24)		0.02—0.38 (A=M=0.18)	nd	0.01—0.11 (A=M=0.05)	nd		1.2—2.1 (A=M=1.5)	nd—0.18 (A=M=0.11)		nd	nd—0.20	nd—0.17		nd—0.07	nd		nd
Pichler et al., 2020 J Phycol 56	doi.org/10.1111/jpy.13032	Table 1 (Cellular content)	Trebouxiophyceae (3 strains)—unicellular (free living)	in vitro	LC-MS		nmol/g DW	(pmol/g DW)×0.11=pmol/g FW		nd—1.1			nd—23						nd
Pichler et al., 2020 J Phycol 56	doi.org/10.1111/jpy.13032	Table 1 (Cellular content)	Trebouxiophyceae (3 strains)—unicellular (lichen-forming)	in vitro	LC-MS		nmol/g DW	(pmol/g DW)×0.11=pmol/g FW		1.1—8.8			21—23						nd
Tietz & Kasprik, 1986; Biochem Physiol Pflanzen 181	doi.org/10.1016/S0015-3796(86)80093-2	Results (text)	Chlorophyceae—Stigeoclonium	in vitro (axenicity not specified)	GC-MS		ng/g FW			5—17
Tietz et al., 1989; Biochem Physiol Pflanzen 184	doi.org/10.1016/S0015-3796(89)80011-3	Table 1	Chlorophyceae—Draparnaldia mutabilis	in vitro (axenicity not specified)	GC-MS		ng/g FW			18
Tietz & Kasprik, 1986; Biochem Physiol Pflanzen 181	doi.org/10.1016/S0015-3796(86)80093-2	Results (text)	Chlorophyceae—Draparnaldia	in vitro (axenicity not specified)	GC-MS		ng/g FW			nd
Tietz & Kasprik, 1986; Biochem Physiol Pflanzen 181	doi.org/10.1016/S0015-3796(86)80093-2	Results (text)	Chlorophyceae—Fritschiella	in vitro (axenicity not specified)	GC-MS		ng/g FW			nd
Tietz et al., 1989; Biochem Physiol Pflanzen 184	doi.org/10.1016/S0015-3796(89)80011-3	Table 1	Chlorophyceae—Dunaliella parva	in vitro (axenicity not specified)	GC-MS		ng/g FW			151
Chokshi et al., 2017; Biotechnol Biofuels 10	doi.org/10.1186/s13068-017-0747-7	Figure 5 (Control)	Chlorophyceae—Acutodesmus dimorphus	in vitro	immunoassay		pmol/g FW			5			6
(Novak) Stirk et al., 2013; J Phycol 49	doi.org/10.1111/jpy.12061	Figure 1 & Table 2	Chlorophyceae—Chlamydomonas reinhardtii MACC-772	in vitro (axenic)	LC-MS		pmol/g DW	(pmol/g DW)×0.11=pmol/g FW					4200					20							37	nd	60		nd		476	nd	402	17	3.1	2.1	nd	6.3	3.5	nd		1.5	2.1	0.07	3.5	nd	nd		nd
Chini et al., 2023; New Phytol 238	doi.org/10.1111/nph.18891	Figures 3, S1, S2, S7 (all T0)	Chlorophyceae—Chlamydomonas reinhardtii	in vitro	LC-MS		pmol/g FW												nd	nd	nd	nd
(Novak) Jiraskova et al., 2009; J Phycol 45	doi.org/10.1111/j.1529-8817.2008.00615.x	Figure 4	Chlorophyceae—Haematococcus pluvialis	in vitro (axenic)	LC-MS		pmol/g DW	(pmol/g DW)×0.11=pmol/g FW		15			153
Marsalek et al., 1992; J Biosciences Section C 47	doi.org/10.1515/znc-1992-9-1011	Table II (Control, Average)	Trebouxiophyceae—Stichococcus bacillaris	in vitro	HPLC	"end of intensive growth" culture (19 days)	ng/g FW(?)			95
(Novak) Jiraskova et al., 2009; J Phycol 45	doi.org/10.1111/j.1529-8817.2008.00615.x	Table 4	Trebouxiophyceae—Chlorella ssp. (7 strains)	in vitro (axenic)	LC-MS		pmol/g FW																		nd—104 (A 61, M 52)	nd—90 (A 43, M 36)	nd—30 (A 16, M 12)				nd—22.8 (A 12, M 9.1)	nd—86 (A 42, M 31)	nd—72 (A 46, M 38)			nd—5.6 (A 3.2, M 2.4)
(Novak) Jiraskova et al., 2009; J Phycol 45	doi.org/10.1111/j.1529-8817.2008.00615.x	Figure 4	Trebouxiophyceae—Chlorella ssp. (7 strains)	in vitro (axenic)	LC-MS		pmol/g DW	(pmol/g DW)×0.11=pmol/g FW		7.8—59 (A 31, M 35)			28—1570 (A 436, M 204)
(Novak) Stirk et al., 2011; J Phycol 47	doi.org/10.1111/j.1529-8817.2010.00952.x	Table 1	Trebouxiophyceae—Chlorella sp. MACC-458	in vitro (axenic)	LC-MS		fmol/100 mg DW	(pmol/g DW)×0.11=pmol/g FW																	0.002—0.012	0.001—0.005	nd—0.021				0.002—0.013	0.001—0.007	nd—0.6	nd—0.006	nd—0.007
Marsalek et al., 1992; J Biosciences Section C 47	doi.org/10.1515/znc-1992-9-1011	Table II (Control, Average)	Trebouxiophyceae—Chlorella vulgaris	in vitro	HPLC	growing culture (7 days)	ng/g FW(?)			42
Marsalek et al., 1992; J Biosciences Section C 47	doi.org/10.1515/znc-1992-9-1011	Table II (Control, Average)	Trebouxiophyceae—Chlorella vulgaris	in vitro	HPLC	stationary culture (28 days)	ng/g FW(?)			155
(Novak) Stirk et al., 2013; J Phycol 49	doi.org/10.1111/jpy.12061	Figure 1 & Table 2	Trebouxiophyceae—Chlorella vulgaris MACC-755	in vitro (axenic)	LC-MS		pmol/g DW	(pmol/g DW)×0.11=pmol/g FW					3065					101							0.25	46	37		nd		20	69	163	1.5	6.8	nd	0.3	7,6	1.3	0,01		nd	0.12	8.1	2.5	nd	1.2		nd
(Novak) Stirk et al., 2013; J Phycol 49	doi.org/10.1111/jpy.12061	Figure 1 & Table 2	Trebouxiophyceae—Chlorella pyrenoidosa MACC-3	in vitro (axenic)	LC-MS		pmol/g DW	(pmol/g DW)×0.11=pmol/g FW					219					43							0.59	9	29		nd		56	78	488	4.1	13	nd	0.3	2.5	4.5	0,09		6.5	0.11	2.1	1.9	nd	0.39		nd
(Novak) Ordog et al., 2004; J Phycol 40	doi.org/10.1046/j.1529-8817.2004.03046.x	Table 3	Trebouxiophyceae—Chlorella minutissima MACC-361	in vitro (axenic)	LC-MS	early-stationary phase	pmol/g DW	(pmol/g DW)×0.11=pmol/g FW																	0.27	0.23			nd		0.37	0.39		0.18	nd	0.03	nd		1.5	0.18		nd	nd	nd		nd	nd		nd
(Novak) Stirk et al., 2013; J Phycol 49	doi.org/10.1111/jpy.12061	Figure 1 & Table 2	Trebouxiophyceae—Chlorella minutissima MACC-361	in vitro (axenic)	LC-MS		pmol/g DW	(pmol/g DW)×0.11=pmol/g FW					98					36							0.58	nd	6		nd		587	nd	101	39	34	nd	0.1	2.1	6.5	0.2		3.3	0.94	nd	0.54	0.39	0.42		nd
(Novak) Stirk et al., 2011; J Phycol 47	doi.org/10.1111/j.1529-8817.2010.00952.x	Table 1	Trebouxiophyceae—Chlorella minutissima MACC-361	in vitro (axenic)	LC-MS		fmol/100 mg DW	(pmol/g DW)×0.11=pmol/g FW																	0.003—0.012	0.001—0.003	nd—0.011				0.002—0.013	0.002—0.012	nd—0.14	nd—0.004	nd—0.005									0.02-0.3	nd (& 0.16, 0.5)		nd (& 2x 0.01)
(Novak) Stirk et al., 2014; Pl Physiol Biochem 79	doi.org/10.1016/j.plaphy.2014.03.005	Table 1 & Table 2 (Light:dark)	Trebouxiophyceae—Chlorella minutissima MACC-360	in vitro (axenic)	LC-MS		pg/mg DW	(pmol/g DW)×0.11=pmol/g FW		0.5	nd	nd	15—43 (A 23, M 21)	28—117 (A 61, M 50)	nd			46—948 (A 403, M 390)							0.15—8.5 (A 4.4, M 3.6)	0.54—6.1 (A 4.2, M 5.7)	3.1—19 (A 10, M 6.5)				6.5—59 (A 27, M 15)	1.1—30 (A 17, M 18)	16—142 (A 76, M 58)	1.1—25 (A 9.1, M 4.4)	2—5.3 (A 4, M 4.5)	0.37—1.9 (A 1.0, M 0.68)	nd—0.2 (A 0.11, M 0.09)		0.18—0.89 (A 0.52, M 0.37)				0.09—0.36 (A=M=0.18)	0.03—0.4 (A=M=0.23)		nd—0.08 (A=M=0.05)	0.02—0.08 (A 0.06, M 0.04)
Jacobs et al., 1985; Pl Physiol 78	doi.org/10.1104/pp.78.4.844	Table 2	Ulvophyceae—Caulerpa paspaloides	wild-collected & air-mailed	HPLC	thallus	µg/g DW	(pmol/g DW)×0.11=pmol/g FW					3924
Gachet et al., 2017; Sci Rep 7	doi.org/10.1038/srep41177	Figure 2	Ulvophyceae—Caulerpa prolifera	ex vitro	LC-MS	"whole plant"	pmol/g DW												nd
(Novak) Stirk et al., 2003; Pl Growth Regul 41	doi.org/10.1023/A:1027376507197	Table 1	Ulvophyceae—Ulva sp. (Cape)	wild-collected	LC-MS	thalli	pmol/g DW	(pmol/g DW)×0.11=pmol/g FW																	1.2	1.1	2.5		nd		8.3	0.24	6.3	0.98	nd	0.21	0.003	0.64	1.3	nd		nd	nd	nd	nd	nd	nd		nd
(Novak) Stirk et al., 2003; Pl Growth Regul 41	doi.org/10.1023/A:1027376507197	Table 1	Ulvophyceae—Ulva sp. (KwaZulu-Natal)	wild-collected	LC-MS	thalli	pmol/g DW	(pmol/g DW)×0.11=pmol/g FW																	0.38	1.5	nd		nd		1.4	2.5	nd	0.56	0.76	0.4	0.03	nd	1.3	nd		nd	0.008	nd	nd	nd	nd		nd
Tietz et al., 1989; Biochem Physiol Pflanzen 184	doi.org/10.1016/S0015-3796(89)80011-3	Table 1	Ulvophyceae—Ulva lactuca	wild-collected	GC-MS		ng/g FW			1.7
(Novak) Stirk et al., 2009; Eur J Phycol 44	doi.org/10.1080/09670260802573717	Table 1, Figure 3, Figure 4	Ulvophyceae—Ulva fasciata	wild-collected	LC-MS	thalli	pmol/g DW	(pmol/g DW)×0.11=pmol/g FW		10—36 (A 18, M 16)			6.5—83 (A 44, M 42)					8.5—224 (A 63, M 32)							nd—0.6 (A 0.34, M 0.35)	0.15—0.25 (A 0.18, M 0.16)	0.15—0.34 (A 0.25, M 0.27)				nd—0.31 (A 0.22, M 0.27)	0.03—0.53 (A 0.18, M 0.1)	nd—20 (A 5.6, M 2.2)	nd—0.08 (A 0.04, M 0.04)	nd—0.04 (A=M=0.03)	nd—0.02 (A 0.02, M 0.01)							nd—0.08 (A=M=0.06)			nd—0.24 (A 0.15, M 0.11)
NON-VIRIDIPLANTAE
Lu et al., 2014; Plant J 80	doi.org/10.1111/tpj.12615	Figure S5 (N+ conditions)	Ochrophyta (SAR)—Nannochloropsis oceanica	in vitro	LC-MS		ng/g DW	(pmol/g DW)×0.11=pmol/g FW		0.X															0.14—0.97	0.14—0.29	0.27—6.0				2.1—48	6.0—8.5	2.6—4.9	14—29	0.19—0.39	18—48	0.01—0.06	nd—1.1	30—92	0.02—0.08		0.04—0.09	0.006—0.02	0.18—0.44	0.28—1.1	0.46—0.89			0.34—0.89
Noble et al., 2014; Eur J Phycol	doi.org/10.1080/09670262.2014.911353	Table 3	Euglena gracilis	in vitro (non-axenic)	LC-MS		pmol/g FW			8.6															0.39	nd	0.95			nd	nd	39	0.25			nd	nd	0.19					nd	nd	nd
(Novak) Stirk et al., 2003; Pl Growth Regul 41	doi.org/10.1023/A:1027376507197	Table 1	Rhodophyta (19 species)—marine macroalgae	wild-collected	LC-MS	thalli	pmol/g DW	(pmol/g DW)×0.11=pmol/g FW																	0.24—9.1 (A 1.5, M 0.77)	0.21—14.6 (A 2.8, M 1.3)	nd—3.8 (A 1.2, M 0.42)		nd		0.02—8.7 (A 1.5, M 0.36)	0.01—2.4 (A 0.53, M 0.3)	nd—2.7 (A=M=1.7)	nd—3.2 (A 0.41, M 0.08)	nd—0.24 (A 0.08, M 0.04)	0.01—0.83 (A 0.28, M 0.24)	nd—0.08 (A 0.04, M 0.03)	nd—0.75 (A 0.35, M 0.37)	nd—4.9 (A 0.95, M 0.62)	nd		nd	nd—0.01 (A=M=0.01)	nd	nd	nd	nd		nd
(Novak) Yokoya et al., 2010; J Phycol 46	doi.org/10.1111/j.1529-8817.2010.00898.x	Figures 1,2,3 & Tables 2,3,4	Rhodophyta (11 species)	wild-collected, air-dried	LC-MS	thalli	pmol/g DW	(pmol/g DW)×0.11=pmol/g FW		nd—6.4 (A 2.8, M 2.1)			1—976 (A 124, M 36)			nd—0.2 (A 0.13, M 0.12)		nd—63 (A 21, M 15)							0.07—12 (A 3.2, M 2.5)	0.02—3.3 (A 1.1, M 0.9)	0.03—1.2 (A 0.45, M 0.31)				0.15—9.2 (A 2.7, M 2.1)	0.45—13 (A 4.7, M 3.0)	0.44—29 (A 6.1, M 1.6)	0.08—1.9 (A 0.5, M 0.26)	0.09—0.75 (A 0.29, M 0.21)	nd—0.7 (A 0.33, M 0.34)	0.02—0.28 (A 0.1, M 0.09)		0.03—0.3 (A 0.16, M 0.2)				nd—0.02 (A=M=0.01)	nd—0.08 (A=M=0.03)			nd—0.03 (A=M=0.02)
(Motyka) Zizkova et al., 2017; Ann Bot 119	doi.org/10.1093/aob/mcw194	Table S2 & Table S3	Rhodophyta (2 species)—unicellular	in vitro	LC-MS	early-stationary phase	pmol/g FW						3.3—11.2	5.9—13.2	nd—0.05										0.1	nd	0.35—0.54	nd	nd	nd—2.11	nd—0.32	nd—0.77				0.6—24	nd—0.02	1.0—1.4	nd	nd	nd	nd	0.35	nd	nd—0.15	nd			nd—0.04
(Novak) Stirk et al., 2003; Pl Growth Regul 41	doi.org/10.1023/A:1027376507197	Table 1	Ochrophyta (SAR)—Phaeophyceae (7 species)—marine macroalgae	wild-collected	LC-MS	thalli	pmol/g DW	(pmol/g DW)×0.11=pmol/g FW																	0.52—5.3 (A 2.5, M 1.8)	0.24—1.7 (A 0.74, M 0.61)	nd—4.7 (A 1.7, M 0.92)		nd		0.007—1.2 (A 0.32, M 0.19)	nd—0.09 (A=M=0.06)	nd—1.1 (A 0.52, M 0.4)	nd—0.12 (A 0.07, M 0.04)	nd—0.12 (A 0.06, M 0.04)	0.06—1.3 (A 0.37, M 0.26)	nd—0.01 (A=M=0.006)	nd—0.76 (A 0.23, M 0.07)	0.04—2.1 (A 1.3, M 1.5)	nd		nd	nd—0.007	nd	nd	nd	nd		nd
Schaffelke, 1995; J Pl Physiol 146	doi.org/10.1016/S0176-1617(11)82008-0	Figure 3	Ochrophyta (SAR)—Phaeophyceae—Laminaria hyperborea	ex vitro, controlled conditions	GC-MS	thallus (sporophyte)	ng/g DW	(pmol/g DW)×0.11=pmol/g FW		21—58
(Novak) Stirk et al., 2009; Eur J Phycol 44	doi.org/10.1080/09670260802573717	Table 1, Figure 3, Figure 4	Ochrophyta (SAR)—Phaeophyceae—Dictyota humifosa	wild-collected	LC-MS	thalli	pmol/g DW	(pmol/g DW)×0.11=pmol/g FW		nd—8.4 (A 4.1, M 3.2)			16—73 (A 37, M 33)					6.3—47 (A 22, M 20)							0.12—5.5 (A 2.2, M 1.9)	0.08—1.6 (A 0.54, M 0.38)	0.28—0.58 (A=M=0.44)				0.01—0.25 (A 0.1, M 0.09)	0.03—0.31 (A 0.11, M 0.07)	0.22—3.1 (A 1.1, M 0.71)	0.03—0.15 (A 0.08, M 0.06)	0.04—0.27 (A 0.09, M 0.06)	nd—0.33										nd—0.05 (A=M=0.04)
le Bail et al., 2010; Pl Physiol 153	doi.org/10.1104/pp.109.149708	Table 1	Ochrophyta (SAR)—Phaeophyceae—Ectocarpus siliculosus	in vitro (axenic)	LC-MS & GC-MS	thallus (sporophyte)	pg/mg FW						16—21		nd	nd		nd
Gachet et al., 2017; Sci Rep 7	doi.org/10.1038/srep41177	Figure 2	Rhodophyta—Halymenia floresii	ex vitro	LC-MS	"whole plant"	pmol/g DW												nd
(Motyka) Zizkova et al., 2017; Ann Bot 119	doi.org/10.1093/aob/mcw194	Table S2 & Table S3	Ochrophyta (SAR) (3 species)—unicellular & filamentous	in vitro	LC-MS	early-stationary phase	pmol/g FW						11—86	1.8—3.4	nd—0.04										0.6—78.4	0.2—11.7	6.8—7.7	nd	0.1—1.0	0.8—9.1	nd—7.77	nd—7.77				0.18—2.28	nd—0.37	0.49—30.34	nd—0.02	nd—0.09	nd	nd—0.38	0.32—0.41	nd—0.52	1.00—2.78	nd			nd—0.07
(Motyka) Zizkova et al., 2017; Ann Bot 119	doi.org/10.1093/aob/mcw194	Table S2 & Table S3	Cyanobacteria (3 species)—colonial & filamentous	in vitro	LC-MS	early-stationary phase	pmol/g FW						9.4—250	5.2—9.5	0.05—0.09										nd—12.2	nd—7.8	2.2—63.7	nd	nd	nd—91.21	0.39—2.42	nd—0.49				0.43—4.95	nd	nd—1.7	nd	nd	nd	nd	0.36—0.55	nd—0.63	nd—0.24	nd			nd
DRY-TO-FRESH WEIGHT RATIOS
tracheophytes	0.11
bryophytes	0.13
green algae	0.10
Viridiplantae average	0.11
Sources (tracheophytes)	doi
Vesely et al., 2011; Water Air and Soil Pollution 223	doi.org/10.1007/s11270-011-0989-0
Hussain & Reigosa et al., 2015; PLoS One 10	doi.org/10.1371/journal.pone.0114826
Yuenyong et al., 2019; BMC Plant Biology 19	doi.org/10.1186/s12870-019-2086-2
Julkowska et al., 2016; J Exp Bot 67	doi.org/10.1093/jxb/erw015
Leister et al., 1999; Pl Physiol Biochem 37	doi.org/10.1016/S0981-9428(00)80097-2
Atkinson et al., 2017; New Phytologist 214	doi.org/10.1111/nph.14414
Martini et al., 2021; Algal Research 60	doi.org/10.1016/j.algal.2021.102515
Ramirez Olvera et al., 2018; PLoS ONE 13	doi.org/10.1371/journal.pone.0194691
Wang et al., 2023; Front Pl Sci 14	doi.org/10.3389/fpls.2023.1133592
Azevedo et al., 2013; Ecotoxicology 23	doi.org/10.1007/s10646-013-1156-8
Zhou et al., 2020; PLoS One 15	doi.org/10.1371/journal.pone.0241060
Park et al., 2020; Plants 9	doi.org/10.3390/plants9020235
Barsoum, 2017 (PhD Thesis)	Expression and characterization of single elements from Chlamydomonas reinhardtii CO2 concentration mechanism in the chloroplast of C3 plants
Sources (bryophytes)	doi
Voth, 1943; Bot Gazette 104	doi.org/10.1086/335172
Xiao et al., 2018; Pl Cell Environ 41	doi.org/10.1111/pce.13096
Williams & Flanagan 1996; Oecologia, 108	doi.org/10.1007/BF00333212
van der Hoeven & During, 1997; Oikos 80	doi.org/10.2307/3546626
Kapoor & Bhatla, 1993; J Hattori Bot Lab 73	doi.org/10.18968/jhbl.73.0_255
Sources (green algae)	doi
Ross et al., 2017; J Appl Phycol 29	doi.org/10.1007/s10811-017-1157-8
Hu et al., 2017; Remote Sensing of Environment 192	doi.org/10.1016/j.rse.2017.01.037
Barr & Rees, 2003; Marine Ecology Progress Series 249	doi.org/10.3354/meps249133
Dineshkumar et al., 2017; J Aquaculture & Marine Biology 5	doi.org/10.15406/jamb.2017.05.00119
Valero-Rodriguez et al., 2020; J Appl Phycol 32	doi.org/10.1007/s10811-019-01908-4
