# Supplementary material for: Phytohormone profiling in an evolutionary framework
Source: Nat Commun. 2024 May 8;15:3875. doi: 10.1038/s41467-024-47753-z (PMC11079000; doi:10.1038/s41467-024-47753-z)
Supplement: Supplementary file 9 — Supplementary Data 6 [file 41467_2024_47753_MOESM9_ESM.xlsx]

## Sheet: Supplementary Data 6
Supplementary Data 6 | Chemical list
Chemical	Producer	Product ID
ALGAL MEDIA
KNO3	Carl Roth	P021.1
Peptone	Duchefa	P1328
Agar	Merck (Sigma-Aldrich)	A1296
Bold's basal medium (BBM)	Merck (Sigma-Aldrich)	B5285
CaCl2 · 2H2O	Merck (Sigma-Aldrich)	C7902
Ca(NO3)2 · 4H2O	Merck (Sigma-Aldrich)	C2786
FeCl3 · 7H2O	Merck (Sigma-Aldrich)	31232-M
H3BO3	Merck (Sigma-Aldrich)	B9645
KH2PO4	Merck (Sigma-Aldrich)	P8416
MgSO4 · 7H2O	Merck (Sigma-Aldrich)	M5921
Na2-β-glycerol phosphate · 5H2O	Merck (Sigma-Aldrich)	50020
Na2-EDTA · 2H2O	Merck (Sigma-Aldrich)	E5134
Vitamin, B12	Merck (Sigma-Aldrich)	V6629
Vitamin, Biotin	Merck (Sigma-Aldrich)	B4501
Vitamin, Thiamine Hydrochloride	Merck (Sigma-Aldrich)	T3902
TRIS Ultrapure	MP Biomedicals	77-86-1
FeSO4 · 7H2O	Penta Chemicals	25990-31000
MnCl2 · 4H2O	Penta Chemicals	16440-31000
CoCl2 · 6H2O	Verkon (Lach:ner)	7791-13-1
CuSO4 · 5H2O	Verkon (Lach:ner)	7758-99-8
K2HPO4	Verkon (Lach:ner)	7758-11-4
NaCl	Verkon (Lach:ner)	30093-AP0
Na2MoO4 · 2H2O	Verkon (Lach:ner)	10102-40-6
LAND PLANT MEDIA
Agar	Duchefa	P1001
Gamborg medium	Duchefa	G0210
Murashige-Skoog medium	Duchefa	M0221
Ammonium tartrate dibasic	Honeywell (Fluka)	09984
CaCl2 · 2H2O	Merck (Sigma-Aldrich)	C7902
CoCl2 · 6H2O	Merck (Sigma-Aldrich)	C8661
H3BO3	Penta Chemicals	18730-31000
KH2PO4	Penta Chemicals	12300-31000
KNO3	Penta Chemicals	12980-31000
MgSO4 · 7H2O	Penta Chemicals	25990-31000
CuSO4 · 5H2O	Verkon (Lach:ner)	7758-99-8
KBr	Verkon (Lach:ner)	7758-02-3
KI	Verkon (Lach:ner)	7681-11-0
LiCl	Verkon (Lach:ner)	7447-41-8
MnCl2 · 4H2O	Verkon (Lach:ner)	13446-34-9
ZnSO4 · 7H2O	Verkon (Lach:ner)	7446-20-0
EXTRACTION AND ANALYSIS
Acetonitrile	Honeywell	34967
Ammonium acetate	Honeywell (Fluka)	14267
Methylenediphosphonic acid (i.e. medronic acid)	Merck (Sigma-Aldrich)	M9508
Methanol	Thermo Fisher (Optima)	A456-212
Formic acid	VWR Chemicals	20318.297
CONTAMINATOIN-PROMOTING MEDIA TEST
Beef extract	Merck (Millipore)	SLCN0164
Proteose-peptone	Merck (Millipore)	BCCK5685
Sabouraud 4% dextrose agar	Merck (Millipore)	1054380500
Peptone	Duchefa	P1328
Yeast Extract	Duchefa	Y1333.1000
