# Supplementary material for: Phytohormone profiling in an evolutionary framework
Source: Nat Commun. 2024 May 8;15:3875. doi: 10.1038/s41467-024-47753-z (PMC11079000; doi:10.1038/s41467-024-47753-z)
Supplement: Supplementary file 10 — Supplementary Data 7 [file 41467_2024_47753_MOESM10_ESM.xlsx]

## Sheet: Supplementary Data 7
Supplementary Data 7 | Illumination properties of algal and land plant cultivation
Measured with PG200N Handheld Spectral PAR Meter (UPRtek, Republic of China (Taiwan)).
			Algae	Land plants
Lights used			OSRAM Fluora TLD 36W (1x) + Philips Master TLD Super 26W (1x)	Philips Master TLD Super 36W (4x)
Illumination intensity	LUX (lx)		3508.01	7606.47
	IRR (W/m^2)		12.3836	21.369
	PPFD (400-700nm)	µmol/ (m^2*s)	55.0427	97.0491
	PFD (350-800nm)		56.9181	100.373
	PSS		0.840878	0.852071
	PFD-UV (350-400nm)		0.063162	0.09392
	PFD-B (400-500nm)		15.1517	17.3824
	PFD-G (500-600nm)		19.3403	41.2766
	PFD-R (600-700nm)		20.5507	38.3901
	PFD-FR (700-800nm)		1.81226	3.2296
Correlated Color Temperature (K)			4707	3759
Color Rendering Index			88.4729	80.7406
Spectrum
