# Supplementary material for: Phytohormone profiling in an evolutionary framework
Source: Nat Commun. 2024 May 8;15:3875. doi: 10.1038/s41467-024-47753-z (PMC11079000; doi:10.1038/s41467-024-47753-z)
Supplement: Supplementary file 11 — Supplementary Data 8 [file 41467_2024_47753_MOESM11_ESM.xlsx]

## Sheet: Supplementary Data 8
Supplementary Data 8 | LC/MS data variation
For each analyte, the table lists mean values, standard deviation (SD), relative error of biological replication (RE (bio)), and relative error of technical replication (RE(tech))
			ABA				PA				DPA				IAA				IAM				oxIAA				IAA-Glu				IAA-Asp				oxIAA-Asp				IAA-GE				oxIAA-GE				I3A
Strain	Type	Stage	Mean	SD	RE (bio)	RE(tech)	Mean	SD	RE (bio)	RE(tech)	Mean	SD	RE (bio)	RE(tech)	Mean	SD	RE (bio)	RE(tech)	Mean	SD	RE (bio)	RE(tech)	Mean	SD	RE (bio)	RE(tech)	Mean	SD	RE (bio)	RE(tech)	Mean	SD	RE (bio)	RE(tech)	Mean	SD	RE (bio)	RE(tech)	Mean	SD	RE (bio)	RE(tech)	Mean	SD	RE (bio)	RE(tech)	Mean	SD	RE (bio)
Picocystis salinarum	biomass	P	NA	NA	NA	NA	NA	NA	NA	NA	NA	NA	NA	NA	9.63978	4.72583	0.490242	NA	0.16006	0.0680115	0.0719077	0.515416	3.73183	3.49033	1.14508	0.0306141	NA	NA	NA	NA	NA	NA	NA	NA	NA	NA	NA	NA	NA	NA	NA	NA	NA	NA	NA	NA	22.2606	8.98954	0.494568
Picocystis salinarum	medium	P	NA	NA	NA	NA	NA	NA	NA	NA	NA	NA	NA	NA	NA	NA	NA	NA	NA	NA	NA	NA	NA	NA	NA	NA	NA	NA	NA	NA	NA	NA	NA	NA	NA	NA	NA	NA	NA	NA	NA	NA	NA	NA	NA	NA	NA	NA	NA
Picocystis salinarum	blank	P	NA	NA	NA	NA	NA	NA	NA	NA	NA	NA	NA	NA	NA	NA	NA	NA	NA	NA	NA	NA	NA	NA	NA	NA	NA	NA	NA	NA	NA	NA	NA	NA	NA	NA	NA	NA	NA	NA	NA	NA	NA	NA	NA	NA	NA	NA	NA
Trentepohlia annulata	biomass	P	NA	NA	NA	NA	NA	NA	NA	NA	NA	NA	NA	NA	8.69387	1.82522	0.239289	0.0486854	NA	NA	NA	NA	3.64316	0.0858311	0.0241708	0.0188926	NA	NA	NA	NA	NA	NA	NA	NA	NA	NA	NA	NA	NA	NA	NA	NA	NA	NA	NA	NA	10.775	1.80635	0.192703
Trentepohlia annulata	medium	P	NA	NA	NA	NA	NA	NA	NA	NA	NA	NA	NA	NA	NA	NA	NA	NA	NA	NA	NA	NA	3.26818	0.450172	0.153684	0.0114264	NA	NA	NA	NA	NA	NA	NA	NA	NA	NA	NA	NA	NA	NA	NA	NA	NA	NA	NA	NA	4.16939	1.13463	0.303822
Trentepohlia annulata	blank	P	NA	NA	NA	NA	NA	NA	NA	NA	NA	NA	NA	NA	NA	NA	NA	NA	NA	NA	NA	NA	4.70248	1.40657	0.366003	0.0156355	NA	NA	NA	NA	NA	NA	NA	NA	NA	NA	NA	NA	NA	NA	NA	NA	NA	NA	NA	NA	2.76207	0.849774	0.376063
Desmodesmus communis	biomass	P	NA	NA	NA	NA	NA	NA	NA	NA	NA	NA	NA	NA	29.0109	13.2521	0.505982	0.0895696	7.36212	4.2022	0.636711	0.0496082	78.0877	72.5349	1.03826	0.0274388	NA	NA	NA	NA	NA	NA	NA	NA	NA	NA	NA	NA	NA	NA	NA	NA	NA	NA	NA	NA	470.816	240.385	0.569714
Desmodesmus communis	medium	P	NA	NA	NA	NA	NA	NA	NA	NA	NA	NA	NA	NA	NA	NA	NA	NA	NA	NA	NA	NA	0.296773	0.0435122	0.143724	0.0480391	NA	NA	NA	NA	NA	NA	NA	NA	NA	NA	NA	NA	NA	NA	NA	NA	NA	NA	NA	NA	0.697047	0.0786313	0.135254
Desmodesmus communis	blank	P	NA	NA	NA	NA	NA	NA	NA	NA	NA	NA	NA	NA	NA	NA	NA	NA	NA	NA	NA	NA	0.0527427	0.0206031	0.247468	0.409454	NA	NA	NA	NA	NA	NA	NA	NA	NA	NA	NA	NA	NA	NA	NA	NA	NA	NA	NA	NA	0.260248	0.0928727	0.299574
Chlorella sorokiniana	biomass	P	NA	NA	NA	NA	NA	NA	NA	NA	NA	NA	NA	NA	15.8671	2.18653	0.140724	0.0724222	0.0451198	0.00955899	0.2032	0.140544	3.33101	0.330231	0.102059	0.0499255	NA	NA	NA	NA	NA	NA	NA	NA	NA	NA	NA	NA	NA	NA	NA	NA	NA	NA	NA	NA	1.96976	0.702169	0.392394
Chlorella sorokiniana	medium	P	NA	NA	NA	NA	NA	NA	NA	NA	NA	NA	NA	NA	NA	NA	NA	NA	0.0319115	0.0109362	0.198217	0.378624	2.64086	0.503363	0.209387	0.0457578	NA	NA	NA	NA	NA	NA	NA	NA	NA	NA	NA	NA	NA	NA	NA	NA	NA	NA	NA	NA	0.352219	0.119886	0.487323
Chlorella sorokiniana	blank	P	NA	NA	NA	NA	NA	NA	NA	NA	NA	NA	NA	NA	NA	NA	NA	NA	NA	NA	NA	NA	1.8941	0.00677005	0.000584992	0.00433831	NA	NA	NA	NA	NA	NA	NA	NA	NA	NA	NA	NA	NA	NA	NA	NA	NA	NA	NA	NA	0.552917	0.04569	0.0421208
Chlorella sorokiniana	biomass	S	NA	NA	NA	NA	NA	NA	NA	NA	NA	NA	NA	NA	28.94	5.82004	0.0899034	0.237971	0.0998048	0.00915794	0.0900348	0.0567832	2.8738	0.118182	0.0316482	0.0385119	NA	NA	NA	NA	NA	NA	NA	NA	NA	NA	NA	NA	NA	NA	NA	NA	NA	NA	NA	NA	2.52648	0.316571	0.118756
Chlorella sorokiniana	medium	S	NA	NA	NA	NA	NA	NA	NA	NA	NA	NA	NA	NA	14.5247	2.63159	0.141221	0.16769	0.0525553	0.00753291	0.119862	0.122819	2.97976	0.277568	0.0953428	0.0483893	NA	NA	NA	NA	NA	NA	NA	NA	NA	NA	NA	NA	NA	NA	NA	NA	NA	NA	NA	NA	0.632704	0.0268193	0.033828
Chlorella sorokiniana	blank	S	NA	NA	NA	NA	NA	NA	NA	NA	NA	NA	NA	NA	NA	NA	NA	NA	NA	NA	NA	NA	2.31841	0.546719	0.281499	0.0645951	NA	NA	NA	NA	NA	NA	NA	NA	NA	NA	NA	NA	NA	NA	NA	NA	NA	NA	NA	NA	0.763223	0.24324	0.368348
Mesostigma viride (CCAC 1140)	biomass	P	NA	NA	NA	NA	NA	NA	NA	NA	NA	NA	NA	NA	21.6731	9.40693	0.456046	0.191508	0.0936427	0.0546064	0.526572	0.443892	1.237	0.321228	0.289818	0.0199852	NA	NA	NA	NA	NA	NA	NA	NA	NA	NA	NA	NA	NA	NA	NA	NA	NA	NA	NA	NA	3.67326	1.08954	0.329919
Mesostigma viride (CCAC 1140)	medium	P	0.224305	0.0450553	0.146056	0.221292	NA	NA	NA	NA	NA	NA	NA	NA	5.39747	0.28913	0.0293854	0.0644601	0.0181702	0.00649234	0.357388	0.133956	0.84049	0.0670612	0.0680654	0.0717492	NA	NA	NA	NA	NA	NA	NA	NA	NA	NA	NA	NA	NA	NA	NA	NA	NA	NA	NA	NA	0.377505	0.107215	0.281581
Mesostigma viride (CCAC 1140)	blank	P	NA	NA	NA	NA	NA	NA	NA	NA	NA	NA	NA	NA	NA	NA	NA	NA	NA	NA	NA	NA	0.261984	0.128416	0.549279	0.0179597	NA	NA	NA	NA	NA	NA	NA	NA	NA	NA	NA	NA	NA	NA	NA	NA	NA	NA	NA	NA	0.364302	0.138081	0.366413
Mesostigma viride (CCAC 1140)	biomass	S	1.37774	0.155389	0.107497	0.0761156	NA	NA	NA	NA	NA	NA	NA	NA	118.659	16.4437	0.0810309	0.152487	0.199619	0.0453799	0.242845	0.0866156	2.46652	0.432919	0.186848	0.0692455	NA	NA	NA	NA	NA	NA	NA	NA	NA	NA	NA	NA	NA	NA	NA	NA	NA	NA	NA	NA	5.50859	0.630214	0.100203
Mesostigma viride (CCAC 1140)	medium	S	1.66187	0.511881	0.325508	0.1298	NA	NA	NA	NA	NA	NA	NA	NA	98.9505	28.403	0.277776	0.185588	0.048644	0.00415687	0.05314	0.0916828	3.13797	0.384672	0.136812	0.009422	NA	NA	NA	NA	NA	NA	NA	NA	NA	NA	NA	NA	NA	NA	NA	NA	NA	NA	NA	NA	2.44386	0.626812	0.280982
Mesostigma viride (CCAC 1140)	blank	S	NA	NA	NA	NA	NA	NA	NA	NA	NA	NA	NA	NA	NA	NA	NA	NA	NA	NA	NA	NA	0.410099	0.235602	0.584996	0.306249	NA	NA	NA	NA	NA	NA	NA	NA	NA	NA	NA	NA	NA	NA	NA	NA	NA	NA	NA	NA	NA	NA	NA
Mesostigma viride (NIES-995)	biomass	P	1.01299	0.179729	0.109332	0.192766	NA	NA	NA	NA	NA	NA	NA	NA	15.9234	4.70384	0.311213	0.0861958	0.0431624	0.00454122	0.0972705	0.0719696	0.332387	0.08909	0.283617	0.0711516	NA	NA	NA	NA	NA	NA	NA	NA	NA	NA	NA	NA	NA	NA	NA	NA	NA	NA	NA	NA	0.508785	0.133241	0.279844
Mesostigma viride (NIES-995)	medium	P	NA	NA	NA	NA	NA	NA	NA	NA	NA	NA	NA	NA	NA	NA	NA	NA	NA	NA	NA	NA	0.0634631	0.00944975	0.0787948	0.187913	NA	NA	NA	NA	NA	NA	NA	NA	NA	NA	NA	NA	NA	NA	NA	NA	NA	NA	NA	NA	NA	NA	NA
Mesostigma viride (NIES-995)	blank	P	NA	NA	NA	NA	NA	NA	NA	NA	NA	NA	NA	NA	NA	NA	NA	NA	NA	NA	NA	NA	0.03663	0.00762264	0.0885283	0.238998	NA	NA	NA	NA	NA	NA	NA	NA	NA	NA	NA	NA	NA	NA	NA	NA	NA	NA	NA	NA	NA	NA	NA
Chlorokybus cerffii (SAG-34-98)	biomass	P	NA	NA	NA	NA	NA	NA	NA	NA	NA	NA	NA	NA	11.9776	1.39223	0.0373893	0.146789	0.273745	0.0774648	0.30533	0.0172545	2.21828	0.15031	0.0725396	0.0119134	NA	NA	NA	NA	NA	NA	NA	NA	NA	NA	NA	NA	NA	NA	NA	NA	NA	NA	NA	NA	0.725762	0.0953445	0.13788
Chlorokybus cerffii (SAG-34-98)	medium	P	NA	NA	NA	NA	NA	NA	NA	NA	NA	NA	NA	NA	17.7415	1.49566	0.0205454	0.108646	0.130585	0.00651672	0.0482324	0.0294736	3.74423	0.385691	0.110629	0.0145209	NA	NA	NA	NA	NA	NA	NA	NA	NA	NA	NA	NA	NA	NA	NA	NA	NA	NA	NA	NA	0.273918	0.0551686	0.196438
Chlorokybus cerffii (SAG-34-98)	biomass	S	NA	NA	NA	NA	NA	NA	NA	NA	NA	NA	NA	NA	18.8329	2.64762	0.14542	0.0535419	0.149314	0.0109454	0.0703122	0.0445879	0.270704	0.0229616	0.0734058	0.067143	NA	NA	NA	NA	NA	NA	NA	NA	NA	NA	NA	NA	NA	NA	NA	NA	NA	NA	NA	NA	0.596086	0.0935708	0.16778
Chlorokybus cerffii (SAG-34-98)	medium	S	NA	NA	NA	NA	NA	NA	NA	NA	NA	NA	NA	NA	29.2027	3.68256	0.126017	0.0633085	0.0881521	0.00496208	0.0554782	0.0304669	0.730568	0.076591	0.110266	0.0315618	NA	NA	NA	NA	NA	NA	NA	NA	NA	NA	NA	NA	NA	NA	NA	NA	NA	NA	NA	NA	0.479814	0.104551	0.228365
Chlorokybus cerffii (SAG-34-98)	blank	P	NA	NA	NA	NA	NA	NA	NA	NA	NA	NA	NA	NA	NA	NA	NA	NA	0.104331	0.0179627	0.21049	0.0125628	3.62149	0.650257	0.219211	0.0175158	NA	NA	NA	NA	NA	NA	NA	NA	NA	NA	NA	NA	NA	NA	NA	NA	NA	NA	NA	NA	1.26979	0.466451	0.449013
Chlorokybus cerffii (SAG-34-98)	blank	S	NA	NA	NA	NA	NA	NA	NA	NA	NA	NA	NA	NA	NA	NA	NA	NA	0.06786	0.00574059	0.0511105	0.0901226	2.97589	0.340647	0.138904	0.0189864	NA	NA	NA	NA	NA	NA	NA	NA	NA	NA	NA	NA	NA	NA	NA	NA	NA	NA	NA	NA	1.70827	0.140357	0.0828418
Chlorokybus melkonianii (CCAC 0220)	biomass	P	NA	NA	NA	NA	NA	NA	NA	NA	NA	NA	NA	NA	2.87132	1.50971	0.501601	0.34888	0.0865414	0.0132906	0.178722	0.070892	0.661837	0.0760635	0.125612	0.0149548	NA	NA	NA	NA	NA	NA	NA	NA	NA	NA	NA	NA	NA	NA	NA	NA	NA	NA	NA	NA	6.86582	0.852475	0.123445
Chlorokybus melkonianii (CCAC 0220)	medium	P	NA	NA	NA	NA	NA	NA	NA	NA	NA	NA	NA	NA	NA	NA	NA	NA	NA	NA	NA	NA	0.656398	0.0518765	0.082384	0.018697	NA	NA	NA	NA	NA	NA	NA	NA	NA	NA	NA	NA	NA	NA	NA	NA	NA	NA	NA	NA	2.51657	0.562042	0.262968
Chlorokybus melkonianii (CCAC 0220)	blank	P	NA	NA	NA	NA	NA	NA	NA	NA	NA	NA	NA	NA	NA	NA	NA	NA	NA	NA	NA	NA	3.02022	0.161353	0.0327452	0.0566476	NA	NA	NA	NA	NA	NA	NA	NA	NA	NA	NA	NA	NA	NA	NA	NA	NA	NA	NA	NA	2.78037	0.498873	0.212588
Klebsormidium nitens	biomass	P	NA	NA	NA	NA	NA	NA	NA	NA	NA	NA	NA	NA	14.6131	11.854	1.02784	0.387688	0.0865658	0.0148694	0.0913126	0.195084	3.40124	0.651372	0.214006	0.0078877	NA	NA	NA	NA	NA	NA	NA	NA	NA	NA	NA	NA	NA	NA	NA	NA	NA	NA	NA	NA	10.8563	1.75544	0.176594
Klebsormidium nitens	medium	P	NA	NA	NA	NA	NA	NA	NA	NA	NA	NA	NA	NA	27.471	14.4925	0.0286194	0.68027	0.177353	0.0969374	0.514956	0.600727	6.67496	0.56404	0.089289	0.0356459	NA	NA	NA	NA	NA	NA	NA	NA	NA	NA	NA	NA	NA	NA	NA	NA	NA	NA	NA	NA	1.94372	0.309204	0.110815
Klebsormidium nitens	blank	P	NA	NA	NA	NA	NA	NA	NA	NA	NA	NA	NA	NA	NA	NA	NA	NA	NA	NA	NA	NA	3.77711	0.135075	0.0365455	0.0187274	NA	NA	NA	NA	NA	NA	NA	NA	NA	NA	NA	NA	NA	NA	NA	NA	NA	NA	NA	NA	3.0599	0.588976	0.208066
Klebsormidium nitens	biomass	S	1.22489	1.03095	0.934262	0.12994	NA	NA	NA	NA	NA	NA	NA	NA	85.8914	11.7447	0.0221385	0.166	0.643408	0.224571	0.390002	0.0154459	14.3181	11.334	0.885004	0.00566434	NA	NA	NA	NA	NA	NA	NA	NA	NA	NA	NA	NA	NA	NA	NA	NA	NA	NA	NA	NA	13.6837	0.637763	0.0550527
Klebsormidium nitens	medium	S	1.18262	0.996047	0.933845	0.1397	NA	NA	NA	NA	NA	NA	NA	NA	24.8529	8.48567	0.203491	0.372943	0.0990397	0.0284857	0.266849	0.207195	9.5182	4.88346	0.5732	0.025474	NA	NA	NA	NA	NA	NA	NA	NA	NA	NA	NA	NA	NA	NA	NA	NA	NA	NA	NA	NA	2.13692	0.190083	0.0443747
Klebsormidium nitens	blank	S	NA	NA	NA	NA	NA	NA	NA	NA	NA	NA	NA	NA	NA	NA	NA	NA	NA	NA	NA	NA	4.8754	0.975167	0.221107	0.0386577	NA	NA	NA	NA	NA	NA	NA	NA	NA	NA	NA	NA	NA	NA	NA	NA	NA	NA	NA	NA	5.36351	0.59532	0.0408658
Interfium paradoxum	biomass	P	NA	NA	NA	NA	NA	NA	NA	NA	NA	NA	NA	NA	11.0784	1.4313	0.0529217	0.149121	0.0952748	0.00557183	0.0516573	0.046284	2.51193	0.249868	0.110597	0.0135083	NA	NA	NA	NA	NA	NA	NA	NA	NA	NA	NA	NA	NA	NA	NA	NA	NA	NA	NA	NA	42.8344	23.9405	0.624105
Interfium paradoxum	medium	P	NA	NA	NA	NA	NA	NA	NA	NA	NA	NA	NA	NA	5.62336	3.27533	0.578588	0.417265	0.11711	0.0403601	0.257759	0.334246	5.33515	0.288234	0.0641005	0.0164088	NA	NA	NA	NA	NA	NA	NA	NA	NA	NA	NA	NA	NA	NA	NA	NA	NA	NA	NA	NA	0.85316	0.15556	0.174044
Interfium paradoxum	blank	P	NA	NA	NA	NA	NA	NA	NA	NA	NA	NA	NA	NA	NA	NA	NA	NA	NA	NA	NA	NA	3.77711	0.135075	0.0365455	0.0187274	NA	NA	NA	NA	NA	NA	NA	NA	NA	NA	NA	NA	NA	NA	NA	NA	NA	NA	NA	NA	3.0599	0.588976	0.208066
Interfium paradoxum	biomass	S	1.40121	0.780418	0.604853	0.170927	NA	NA	NA	NA	NA	NA	NA	NA	116.709	45.4131	0.31155	0.350618	0.361564	0.0956442	0.290384	0.0647758	4.78915	1.51701	0.353459	0.0255142	NA	NA	NA	NA	NA	NA	NA	NA	NA	NA	NA	NA	NA	NA	NA	NA	NA	NA	NA	NA	25.5426	22.4291	0.981171
Interfium paradoxum	medium	S	1.23232	0.362107	0.304251	0.143108	NA	NA	NA	NA	NA	NA	NA	NA	15.1971	10.996	0.65059	0.555169	0.135279	0.0347313	0.251706	0.159322	5.58303	0.600197	0.119999	0.00787204	NA	NA	NA	NA	NA	NA	NA	NA	NA	NA	NA	NA	NA	NA	NA	NA	NA	NA	NA	NA	1.83784	0.459452	0.27323
Interfium paradoxum	blank	S	NA	NA	NA	NA	NA	NA	NA	NA	NA	NA	NA	NA	NA	NA	NA	NA	NA	NA	NA	NA	4.8754	0.975167	0.221107	0.0386577	NA	NA	NA	NA	NA	NA	NA	NA	NA	NA	NA	NA	NA	NA	NA	NA	NA	NA	NA	NA	5.36351	0.59532	0.0408658
Chara braunii	biomass	P	NA	NA	NA	NA	NA	NA	NA	NA	NA	NA	NA	NA	18.3703	9.49873	0.523057	0.184879	3.70847	1.88336	0.531868	0.0370764	51.8895	37.7455	0.761027	0.0694288	NA	NA	NA	NA	NA	NA	NA	NA	NA	NA	NA	NA	NA	NA	NA	NA	NA	NA	NA	NA	116.999	61.6156	0.551615
Chara braunii	medium	P	NA	NA	NA	NA	NA	NA	NA	NA	NA	NA	NA	NA	NA	NA	NA	NA	NA	NA	NA	NA	NA	NA	NA	NA	NA	NA	NA	NA	NA	NA	NA	NA	NA	NA	NA	NA	NA	NA	NA	NA	NA	NA	NA	NA	NA	NA	NA
Chara braunii	blank	P	NA	NA	NA	NA	NA	NA	NA	NA	NA	NA	NA	NA	NA	NA	NA	NA	NA	NA	NA	NA	0.594526	0.022055	0.00452077	0.0452085	NA	NA	NA	NA	NA	NA	NA	NA	NA	NA	NA	NA	NA	NA	NA	NA	NA	NA	NA	NA	4.88362	0.563552	0.0405033
Chara braunii	biomass	S	NA	NA	NA	NA	NA	NA	NA	NA	NA	NA	NA	NA	34.2202	18.7426	0.565302	0.131734	4.06795	1.25933	0.323318	0.038397	22.62	14.9884	0.694544	0.0309835	NA	NA	NA	NA	NA	NA	NA	NA	NA	NA	NA	NA	NA	NA	NA	NA	NA	NA	NA	NA	79.0494	38.9501	0.51517
Chara braunii	medium	S	NA	NA	NA	NA	NA	NA	NA	NA	NA	NA	NA	NA	NA	NA	NA	NA	NA	NA	NA	NA	NA	NA	NA	NA	NA	NA	NA	NA	NA	NA	NA	NA	NA	NA	NA	NA	NA	NA	NA	NA	NA	NA	NA	NA	NA	NA	NA
Chara braunii	blank	S	NA	NA	NA	NA	NA	NA	NA	NA	NA	NA	NA	NA	NA	NA	NA	NA	NA	NA	NA	NA	0.590476	0.102633	0.201112	0.0697902	NA	NA	NA	NA	NA	NA	NA	NA	NA	NA	NA	NA	NA	NA	NA	NA	NA	NA	NA	NA	4.50689	1.00866	0.266266
Nitella sp.	biomass	P	NA	NA	NA	NA	NA	NA	NA	NA	NA	NA	NA	NA	9.94934	5.19608	0.438533	0.434562	0.523501	0.288906	0.308653	0.624568	8.02069	3.87011	0.472809	0.268542	NA	NA	NA	NA	NA	NA	NA	NA	NA	NA	NA	NA	NA	NA	NA	NA	NA	NA	NA	NA	40.8818	29.9886	0.499321
Nitella sp.	medium	P	NA	NA	NA	NA	NA	NA	NA	NA	NA	NA	NA	NA	NA	NA	NA	NA	NA	NA	NA	NA	NA	NA	NA	NA	NA	NA	NA	NA	NA	NA	NA	NA	NA	NA	NA	NA	NA	NA	NA	NA	NA	NA	NA	NA	NA	NA	NA
Coleochaete scuatata (CCAC 0493)	biomass	P	NA	NA	NA	NA	NA	NA	NA	NA	NA	NA	NA	NA	13.068	3.62925	0.305528	0.0639048	0.296611	0.0551249	0.155452	0.159204	1.77224	0.525885	0.330475	0.0336734	NA	NA	NA	NA	NA	NA	NA	NA	NA	NA	NA	NA	NA	NA	NA	NA	NA	NA	NA	NA	33.5262	18.6425	0.616286
Coleochaete scuatata (CCAC 0493)	medium	P	NA	NA	NA	NA	NA	NA	NA	NA	NA	NA	NA	NA	5.58663	1.06782	0.140723	0.203143	0.019224	0.0032839	0.107861	0.188191	0.439524	0.132475	0.356909	0.00289692	NA	NA	NA	NA	NA	NA	NA	NA	NA	NA	NA	NA	NA	NA	NA	NA	NA	NA	NA	NA	1.70841	0.178089	0.112662
Coleochaete scuatata (CCAC 0493)	blank	P	NA	NA	NA	NA	NA	NA	NA	NA	NA	NA	NA	NA	NA	NA	NA	NA	NA	NA	NA	NA	0.977027	1.42434	1.62984	0.0155858	NA	NA	NA	NA	NA	NA	NA	NA	NA	NA	NA	NA	NA	NA	NA	NA	NA	NA	NA	NA	NA	NA	NA
Coleochaete scuatata (CCAC 0493)	biomass	S	NA	NA	NA	NA	NA	NA	NA	NA	NA	NA	NA	NA	61.4931	24.8639	0.407596	0.225756	0.848978	0.170432	0.218141	0.0609914	20.5731	3.79664	0.205325	0.0234432	NA	NA	NA	NA	NA	NA	NA	NA	NA	NA	NA	NA	NA	NA	NA	NA	NA	NA	NA	NA	1546.95	230.417	0.156324
Coleochaete scuatata (CCAC 0493)	medium	S	NA	NA	NA	NA	NA	NA	NA	NA	NA	NA	NA	NA	7.18072	1.57032	0.0520801	0.275843	NA	NA	NA	NA	1.8859	0.198797	0.0580305	0.118446	NA	NA	NA	NA	NA	NA	NA	NA	NA	NA	NA	NA	NA	NA	NA	NA	NA	NA	NA	NA	2.69598	0.396898	0.154665
Coleochaete scuatata (CCAC 0493)	blank	S	NA	NA	NA	NA	NA	NA	NA	NA	NA	NA	NA	NA	NA	NA	NA	NA	NA	NA	NA	NA	0.364979	0.0572931	0.196485	0.0497839	NA	NA	NA	NA	NA	NA	NA	NA	NA	NA	NA	NA	NA	NA	NA	NA	NA	NA	NA	NA	NA	NA	NA
Coleochaete scuatata (NIES-4262)	biomass	P	NA	NA	NA	NA	NA	NA	NA	NA	NA	NA	NA	NA	26.9655	6.09502	0.242846	0.0807304	0.148147	0.0177851	0.0964904	0.107732	2.34726	0.178896	0.0801135	0.0335209	NA	NA	NA	NA	NA	NA	NA	NA	NA	NA	NA	NA	NA	NA	NA	NA	NA	NA	NA	NA	4.75528	0.975032	0.223258
Coleochaete scuatata (NIES-4262)	medium	P	NA	NA	NA	NA	NA	NA	NA	NA	NA	NA	NA	NA	NA	NA	NA	NA	NA	NA	NA	NA	0.0969795	0.0168045	0.183659	0.0711912	NA	NA	NA	NA	NA	NA	NA	NA	NA	NA	NA	NA	NA	NA	NA	NA	NA	NA	NA	NA	NA	NA	NA
Coleochaete scuatata (NIES-4262)	biomass	S	NA	NA	NA	NA	NA	NA	NA	NA	NA	NA	NA	NA	26.2556	5.2802	0.187177	0.143852	0.350352	0.0409414	0.124017	0.0474619	2.79175	0.095375	0.0376296	0.00756503	NA	NA	NA	NA	NA	NA	NA	NA	NA	NA	NA	NA	NA	NA	NA	NA	NA	NA	NA	NA	4.18092	0.711762	0.176457
Coleochaete scuatata (NIES-4262)	medium	S	NA	NA	NA	NA	NA	NA	NA	NA	NA	NA	NA	NA	NA	NA	NA	NA	NA	NA	NA	NA	0.247303	0.0507917	0.222138	0.0671515	NA	NA	NA	NA	NA	NA	NA	NA	NA	NA	NA	NA	NA	NA	NA	NA	NA	NA	NA	NA	NA	NA	NA
Coleochaete scuatata (NIES-4262)	blank	P	NA	NA	NA	NA	NA	NA	NA	NA	NA	NA	NA	NA	NA	NA	NA	NA	NA	NA	NA	NA	0.01327	0.00382176	0.352115	0.0207634	NA	NA	NA	NA	NA	NA	NA	NA	NA	NA	NA	NA	NA	NA	NA	NA	NA	NA	NA	NA	NA	NA	NA
Coleochaete scuatata (NIES-4262)	blank	S	NA	NA	NA	NA	NA	NA	NA	NA	NA	NA	NA	NA	NA	NA	NA	NA	NA	NA	NA	NA	0.0110317	0.00272606	0.289881	0.0869749	NA	NA	NA	NA	NA	NA	NA	NA	NA	NA	NA	NA	NA	NA	NA	NA	NA	NA	NA	NA	NA	NA	NA
Mesotaenium endlicherianum	biomass	P	NA	NA	NA	NA	NA	NA	NA	NA	NA	NA	NA	NA	6.17036	5.37818	0.871616	NA	0.027853	0.0112422	0.418754	0.148557	2.01591	0.542882	0.288869	0.0417726	NA	NA	NA	NA	NA	NA	NA	NA	NA	NA	NA	NA	NA	NA	NA	NA	NA	NA	NA	NA	1.93367	1.80363	1.00644
Mesotaenium endlicherianum	medium	P	NA	NA	NA	NA	NA	NA	NA	NA	NA	NA	NA	NA	0.774099	0.166187	0.156633	0.211188	NA	NA	NA	NA	2.98851	0.128926	0.0322148	0.0412338	NA	NA	NA	NA	NA	NA	NA	NA	NA	NA	NA	NA	NA	NA	NA	NA	NA	NA	NA	NA	0.128423	0.0351871	0.254305
Mesotaenium endlicherianum	biomass	S	0.190156	0.0916807	0.527375	0.128796	NA	NA	NA	NA	NA	NA	NA	NA	11.4219	7.94907	0.745352	0.257898	0.0380872	0.00779893	0.18888	0.149377	1.19415	0.21313	0.191814	0.0235819	NA	NA	NA	NA	NA	NA	NA	NA	NA	NA	NA	NA	NA	NA	NA	NA	NA	NA	NA	NA	1.9259	0.317359	0.167812
Mesotaenium endlicherianum	medium	S	0.398719	0.101567	0.260352	0.109002	NA	NA	NA	NA	NA	NA	NA	NA	19.2708	15.9124	0.891151	0.0443197	0.0275375	0.0141699	0.550927	0.0899228	1.54186	0.485998	0.339982	0.0220132	NA	NA	NA	NA	NA	NA	NA	NA	NA	NA	NA	NA	NA	NA	NA	NA	NA	NA	NA	NA	0.397531	0.225689	0.612433
Mesotaenium endlicherianum	blank	P	NA	NA	NA	NA	NA	NA	NA	NA	NA	NA	NA	NA	NA	NA	NA	NA	NA	NA	NA	NA	2.68329	0.699838	0.312828	0.0646064	NA	NA	NA	NA	NA	NA	NA	NA	NA	NA	NA	NA	NA	NA	NA	NA	NA	NA	NA	NA	0.88494	0.0687617	0.086485
Mesotaenium endlicherianum	blank	S	NA	NA	NA	NA	NA	NA	NA	NA	NA	NA	NA	NA	NA	NA	NA	NA	NA	NA	NA	NA	2.3064	0.392357	0.204693	0.0388615	NA	NA	NA	NA	NA	NA	NA	NA	NA	NA	NA	NA	NA	NA	NA	NA	NA	NA	NA	NA	0.906194	0.289303	0.389596
Closterium p-s-l complex	biomass	P	NA	NA	NA	NA	NA	NA	NA	NA	NA	NA	NA	NA	0.767224	0.358436	0.317675	0.478764	0.0137443	0.00233965	0.177401	0.0795838	0.160357	0.0323729	0.212733	0.0870936	NA	NA	NA	NA	NA	NA	NA	NA	NA	NA	NA	NA	NA	NA	NA	NA	NA	NA	NA	NA	0.86866	0.163548	0.200873
Closterium p-s-l complex	medium	P	NA	NA	NA	NA	NA	NA	NA	NA	NA	NA	NA	NA	NA	NA	NA	NA	0.00259683	0.000247833	0.0822591	0.0784743	0.0475675	0.0107361	0.246322	0.0632675	NA	NA	NA	NA	NA	NA	NA	NA	NA	NA	NA	NA	NA	NA	NA	NA	NA	NA	NA	NA	0.0616047	0.0153595	0.270472
Closterium p-s-l complex	biomass	S	NA	NA	NA	NA	NA	NA	NA	NA	NA	NA	NA	NA	3.48133	1.30797	0.403091	0.136455	0.0599108	0.0150567	0.260497	0.121614	0.508766	0.0435047	0.0779134	0.063974	NA	NA	NA	NA	NA	NA	NA	NA	NA	NA	NA	NA	NA	NA	NA	NA	NA	NA	NA	NA	3.17544	0.532541	0.178578
Closterium p-s-l complex	medium	S	NA	NA	NA	NA	NA	NA	NA	NA	NA	NA	NA	NA	1.31123	0.327571	0.277644	0.035132	0.00641583	0.000479566	0.0479167	0.0790607	0.463861	0.0343559	0.0621425	0.0631966	NA	NA	NA	NA	NA	NA	NA	NA	NA	NA	NA	NA	NA	NA	NA	NA	NA	NA	NA	NA	0.390323	0.0499554	0.137831
Closterium p-s-l complex	blank	P	NA	NA	NA	NA	NA	NA	NA	NA	NA	NA	NA	NA	NA	NA	NA	NA	NA	NA	NA	NA	NA	NA	NA	NA	NA	NA	NA	NA	NA	NA	NA	NA	NA	NA	NA	NA	NA	NA	NA	NA	NA	NA	NA	NA	NA	NA	NA
Closterium p-s-l complex	blank	S	NA	NA	NA	NA	NA	NA	NA	NA	NA	NA	NA	NA	NA	NA	NA	NA	NA	NA	NA	NA	NA	NA	NA	NA	NA	NA	NA	NA	NA	NA	NA	NA	NA	NA	NA	NA	NA	NA	NA	NA	NA	NA	NA	NA	NA	NA	NA
Spirogyra sp.	biomass	P	NA	NA	NA	NA	NA	NA	NA	NA	NA	NA	NA	NA	2.09561	2.4251	0.738964	1.23468	0.0926059	0.0489764	0.306834	0.590134	0.3557	0.213986	0.646443	0.0807111	NA	NA	NA	NA	NA	NA	NA	NA	NA	NA	NA	NA	NA	NA	NA	NA	NA	NA	NA	NA	2.493	1.08618	0.464281
Spirogyra sp.	medium	P	NA	NA	NA	NA	NA	NA	NA	NA	NA	NA	NA	NA	NA	NA	NA	NA	NA	NA	NA	NA	0.186035	0.325867	1.48536	0.0323499	NA	NA	NA	NA	NA	NA	NA	NA	NA	NA	NA	NA	NA	NA	NA	NA	NA	NA	NA	NA	0.093998	0.0218369	0.232312
Spirogyra sp.	blank	P	NA	NA	NA	NA	NA	NA	NA	NA	NA	NA	NA	NA	NA	NA	NA	NA	0.0520502	0.025917	0.3943	0.465207	0.397232	0.0387245	0.118314	0.0160298	NA	NA	NA	NA	NA	NA	NA	NA	NA	NA	NA	NA	NA	NA	NA	NA	NA	NA	NA	NA	0.229561	0.223834	1.19069
Spirogyra sp.	biomass	S	NA	NA	NA	NA	NA	NA	NA	NA	NA	NA	NA	NA	40.595	37.5012	0.28013	1.17291	1.65011	1.9079	0.551707	1.3722	1.95464	1.75421	0.764664	0.72969	NA	NA	NA	NA	NA	NA	NA	NA	NA	NA	NA	NA	NA	NA	NA	NA	NA	NA	NA	NA	3.58063	0.353992	0.117887
Spirogyra sp.	medium	S	NA	NA	NA	NA	NA	NA	NA	NA	NA	NA	NA	NA	NA	NA	NA	NA	NA	NA	NA	NA	0.0720832	0.00641192	0.022292	0.123474	NA	NA	NA	NA	NA	NA	NA	NA	NA	NA	NA	NA	NA	NA	NA	NA	NA	NA	NA	NA	0.223415	0.0223434	0.103948
Spirogyra sp.	blank	S	NA	NA	NA	NA	NA	NA	NA	NA	NA	NA	NA	NA	NA	NA	NA	NA	0.0321898	0.00371469	0.0382772	0.136053	0.327018	0.00746782	0.00534085	0.0274537	NA	NA	NA	NA	NA	NA	NA	NA	NA	NA	NA	NA	NA	NA	NA	NA	NA	NA	NA	NA	0.0857785	0.0535852	0.316258
Mougeotia scalaris	biomass	P	NA	NA	NA	NA	NA	NA	NA	NA	NA	NA	NA	NA	5.14209	1.5217	0.272684	0.20426	0.123931	0.0593371	0.496578	0.176877	0.897808	0.314009	0.376233	0.0417451	NA	NA	NA	NA	NA	NA	NA	NA	NA	NA	NA	NA	NA	NA	NA	NA	NA	NA	NA	NA	1.27364	0.620169	0.521523
Mougeotia scalaris	medium	P	NA	NA	NA	NA	NA	NA	NA	NA	NA	NA	NA	NA	9.40985	2.11887	0.21895	0.0859995	0.0802387	0.0121525	0.140594	0.122356	1.26994	1.16499	0.929584	0.014119	NA	NA	NA	NA	NA	NA	NA	NA	NA	NA	NA	NA	NA	NA	NA	NA	NA	NA	NA	NA	0.553213	0.190182	0.347768
Mougeotia scalaris	blank	P	NA	NA	NA	NA	NA	NA	NA	NA	NA	NA	NA	NA	NA	NA	NA	NA	0.0520502	0.025917	0.3943	0.465207	0.397232	0.0387245	0.118314	0.0160298	NA	NA	NA	NA	NA	NA	NA	NA	NA	NA	NA	NA	NA	NA	NA	NA	NA	NA	NA	NA	0.229561	0.223834	1.19069
Mougeotia scalaris	biomass	S	NA	NA	NA	NA	NA	NA	NA	NA	NA	NA	NA	NA	55.9437	16.3541	0.316253	0.0182571	0.120203	0.0166628	0.145662	0.0895322	0.990914	0.207343	0.258879	0.024651	NA	NA	NA	NA	NA	NA	NA	NA	NA	NA	NA	NA	NA	NA	NA	NA	NA	NA	NA	NA	2.45778	0.53289	0.245019
Mougeotia scalaris	medium	S	NA	NA	NA	NA	NA	NA	NA	NA	NA	NA	NA	NA	127.201	46.9714	0.157735	0.440557	0.0853307	0.0156786	0.217998	0.046808	2.39358	1.79039	0.782365	0.246941	NA	NA	NA	NA	NA	NA	NA	NA	NA	NA	NA	NA	NA	NA	NA	NA	NA	NA	NA	NA	13.2297	1.77798	0.134035
Mougeotia scalaris	blank	S	NA	NA	NA	NA	NA	NA	NA	NA	NA	NA	NA	NA	NA	NA	NA	NA	0.0321898	0.00371469	0.0382772	0.136053	0.327018	0.00746782	0.00534085	0.0274537	NA	NA	NA	NA	NA	NA	NA	NA	NA	NA	NA	NA	NA	NA	NA	NA	NA	NA	NA	NA	0.0857785	0.0535852	0.316258
Marchantia polymorpha	biomass	P	2.2523	0.849629	0.388458	0.0968806	NA	NA	NA	NA	NA	NA	NA	NA	19.3248	4.37809	0.22693	0.0909396	NA	NA	NA	NA	15.8406	4.79994	0.317295	0.0232389	0.0491707	0.00564461	0.097754	0.0907391	NA	NA	NA	NA	NA	NA	NA	NA	2.90324	0.897315	0.321592	0.052565	NA	NA	NA	NA	3.51522	0.923739	0.273992
Marchantia polymorpha	medium	P	NA	NA	NA	NA	NA	NA	NA	NA	NA	NA	NA	NA	NA	NA	NA	NA	NA	NA	NA	NA	3.29105	0.843943	0.285706	0.0276004	NA	NA	NA	NA	NA	NA	NA	NA	NA	NA	NA	NA	NA	NA	NA	NA	NA	NA	NA	NA	1.48933	0.401	0.294324
Marchantia polymorpha	blank	P	NA	NA	NA	NA	NA	NA	NA	NA	NA	NA	NA	NA	NA	NA	NA	NA	NA	NA	NA	NA	3.79655	0.064318	0.000346582	0.0239531	NA	NA	NA	NA	NA	NA	NA	NA	NA	NA	NA	NA	NA	NA	NA	NA	NA	NA	NA	NA	1.63482	0.179829	0.0974112
Physcomitrium patens (gametophores)	biomass	P	1.26918	0.221854	0.130416	0.166346	NA	NA	NA	NA	NA	NA	NA	NA	10.4678	2.26856	0.16771	0.198059	NA	NA	NA	NA	190.798	19.703	0.108031	0.00996845	1.18597	0.101585	0.0886051	0.0191346	NA	NA	NA	NA	NA	NA	NA	NA	NA	NA	NA	NA	NA	NA	NA	NA	2.10477	0.242838	0.114183
Physcomitrium patens (gametophores)	medium	P	NA	NA	NA	NA	NA	NA	NA	NA	NA	NA	NA	NA	NA	NA	NA	NA	NA	NA	NA	NA	16.2283	1.1512	0.0687075	0.0457464	NA	NA	NA	NA	NA	NA	NA	NA	NA	NA	NA	NA	NA	NA	NA	NA	NA	NA	NA	NA	0.927922	0.240443	0.274972
Physcomitrium patens (gametophores)	blank	P	NA	NA	NA	NA	NA	NA	NA	NA	NA	NA	NA	NA	NA	NA	NA	NA	NA	NA	NA	NA	4.94322	0.19472	0.0457899	0.0151925	NA	NA	NA	NA	NA	NA	NA	NA	NA	NA	NA	NA	NA	NA	NA	NA	NA	NA	NA	NA	1.64029	0.0400262	0.021866
Physcomitrium patens (protonema)	biomass	P	NA	NA	NA	NA	NA	NA	NA	NA	NA	NA	NA	NA	6.11789	1.90409	0.239433	0.289003	NA	NA	NA	NA	14.6389	3.58674	0.264077	0.0212247	0.112049	0.00802807	0.0672541	0.0468905	NA	NA	NA	NA	NA	NA	NA	NA	NA	NA	NA	NA	NA	NA	NA	NA	3.05182	0.561824	0.191103
Physcomitrium patens (protonema)	medium	P	NA	NA	NA	NA	NA	NA	NA	NA	NA	NA	NA	NA	6.00634	0.662692	0.110332	NA	NA	NA	NA	NA	12.1765	5.44428	0.547472	0.0119306	NA	NA	NA	NA	NA	NA	NA	NA	NA	NA	NA	NA	NA	NA	NA	NA	NA	NA	NA	NA	1.41393	0.493803	0.410587
Physcomitrium patens (protonema)	blank	P	NA	NA	NA	NA	NA	NA	NA	NA	NA	NA	NA	NA	NA	NA	NA	NA	NA	NA	NA	NA	2.15248	0.151606	0.085341	0.0125795	NA	NA	NA	NA	NA	NA	NA	NA	NA	NA	NA	NA	NA	NA	NA	NA	NA	NA	NA	NA	0.82569	0.0183093	0.0123735
Selaginella uncinata (shoots)	biomass	P	9.67422	8.77154	0.978269	0.0560651	3.17534	0.949094	0.261673	0.231587	61.7871	14.3551	0.203813	0.179312	13.4676	3.86148	0.296641	0.108967	9.05453	5.5827	0.665793	0.0185519	13.3151	3.77787	0.305297	0.0326747	3.04827	0.699735	0.245979	0.0381528	NA	NA	NA	NA	1.80224	0.711244	0.425435	0.0325379	1.0582	0.142983	0.110129	0.117293	4.8177	1.02809	0.230122	0.0161016	5.62795	1.10597	0.210612
Selaginella uncinata (rhizophores)	biomass	P	7.11329	6.43649	0.976458	0.0512332	1.28656	0.444422	0.394694	0.152327	76.5362	42.1281	0.591804	0.0697317	81.4299	14.8246	0.181219	0.0934906	3.27246	1.01011	0.332145	0.0354374	20.0146	5.27799	0.283941	0.0276249	9.14894	3.11804	0.367218	0.0314683	NA	NA	NA	NA	5.18442	1.10905	0.230186	0.0245952	0.760634	0.145549	0.153887	0.176756	3.57836	3.30914	0.998191	0.044778	15.5298	6.80943	0.472826
Selaginella uncinata	medium	P	NA	NA	NA	NA	NA	NA	NA	NA	NA	NA	NA	NA	NA	NA	NA	NA	2.2125	1.32284	0.645134	0.0358179	5.96819	0.637832	0.104132	0.0610128	NA	NA	NA	NA	NA	NA	NA	NA	NA	NA	NA	NA	NA	NA	NA	NA	NA	NA	NA	NA	1.02773	0.155997	0.111977
Selaginella uncinata	blank	P	NA	NA	NA	NA	NA	NA	NA	NA	NA	NA	NA	NA	NA	NA	NA	NA	NA	NA	NA	NA	4.29885	0.0731779	0.0133819	0.015987	NA	NA	NA	NA	NA	NA	NA	NA	NA	NA	NA	NA	NA	NA	NA	NA	NA	NA	NA	NA	1.62292	0.56497	0.411569
MilliQ	blank	P	NA	NA	NA	NA	NA	NA	NA	NA	NA	NA	NA	NA	NA	NA	NA	NA	NA	NA	NA	NA	NA	NA	NA	NA	NA	NA	NA	NA	NA	NA	NA	NA	NA	NA	NA	NA	NA	NA	NA	NA	NA	NA	NA	NA	NA	NA	NA
MilliQ_flask	blank	P	NA	NA	NA	NA	NA	NA	NA	NA	NA	NA	NA	NA	NA	NA	NA	NA	NA	NA	NA	NA	NA	NA	NA	NA	NA	NA	NA	NA	NA	NA	NA	NA	NA	NA	NA	NA	NA	NA	NA	NA	NA	NA	NA	NA	NA	NA	NA
tap_water	blank	P	NA	NA	NA	NA	NA	NA	NA	NA	NA	NA	NA	NA	NA	NA	NA	NA	NA	NA	NA	NA	NA	NA	NA	NA	NA	NA	NA	NA	NA	NA	NA	NA	NA	NA	NA	NA	NA	NA	NA	NA	NA	NA	NA	NA	NA	NA	NA
distilled_water	blank	P	NA	NA	NA	NA	NA	NA	NA	NA	NA	NA	NA	NA	NA	NA	NA	NA	NA	NA	NA	NA	NA	NA	NA	NA	NA	NA	NA	NA	NA	NA	NA	NA	NA	NA	NA	NA	NA	NA	NA	NA	NA	NA	NA	NA	NA	NA	NA
MilliQ_agar1	blank	P	NA	NA	NA	NA	NA	NA	NA	NA	NA	NA	NA	NA	NA	NA	NA	NA	NA	NA	NA	NA	3.24448	0.148139	0.0491719	0.0158344	NA	NA	NA	NA	NA	NA	NA	NA	NA	NA	NA	NA	NA	NA	NA	NA	NA	NA	NA	NA	2.62668	0.470305	0.1943
MilliQ_agar2	blank	P	NA	NA	NA	NA	NA	NA	NA	NA	NA	NA	NA	NA	NA	NA	NA	NA	NA	NA	NA	NA	0.915216	0.078054	0.0822242	0.0557501	NA	NA	NA	NA	NA	NA	NA	NA	NA	NA	NA	NA	NA	NA	NA	NA	NA	NA	NA	NA	0.677748	0.276246	0.396673
MilliQ_agar3	blank	P	NA	NA	NA	NA	NA	NA	NA	NA	NA	NA	NA	NA	NA	NA	NA	NA	NA	NA	NA	NA	3.14992	0.077321	0.0274114	0.00155405	NA	NA	NA	NA	NA	NA	NA	NA	NA	NA	NA	NA	NA	NA	NA	NA	NA	NA	NA	NA	1.52126	0.230066	0.14356
[truncated: 101 more columns]
