# Supplementary material for: Phytohormone profiling in an evolutionary framework
Source: Nat Commun. 2024 May 8;15:3875. doi: 10.1038/s41467-024-47753-z (PMC11079000; doi:10.1038/s41467-024-47753-z)
Supplement: Supplementary file 12 — Supplementary Data 9 [file 41467_2024_47753_MOESM12_ESM.xlsx]

## Sheet: Supplementary Data 9
Supplementary Data 9 | P-values for effects of culture conditions
P-values for the differences in levels of detected compounds between proloferative and stationary phase of culture growth (Corresponds to Supplementary Figure 2b [biomass] and 2d [culture media])
strain	sample	ABA	PA	DPA	IAA	IAM	oxIAA	IAA.Glu	IAA.Asp	oxIAA.Asp	IAA.GE	oxIAA.GE	I3A	tZ	tZR	tZRMP	tZOG	tZROG	cZ	cZR	cZRMP	cZOG	cZROG	iP	iPR	iPRMP	MeS.Z	MeS.ZR	MeS.iP	MeS.iPR	JA	JA.Ile	OPDA	dnOPDA	SA	PAA	PAAM	BA
Chlorella sorokiniana	biomass	NA	NA	NA	0.169533	0.0146447	0.768871	NA	NA	NA	NA	NA	0.479031	NA	NA	NA	NA	NA	1.07e-08	0.279455	NA	NA	NA	0.183158	0.284031	NA	0.00648007	0.759897	0.23799	0.00340478	NA	NA	NA	NA	0.819739	0.887247	0.581979	0.306494
Mesostigma viride (CCAC 1140)	biomass	NA	NA	NA	0.000132325	0.0111829	0.155534	NA	NA	NA	NA	NA	0.292727	NA	NA	NA	NA	NA	0.029393	0.350462	0.00484085	NA	NA	0.55767	0.0141351	0.0440544	0.0147234	0.407953	NA	0.0378686	NA	NA	NA	NA	0.465047	0.32333	0.242072	0.125728
Chlorokybus cerffii (SAG-34-98)	biomass	NA	NA	NA	0.227724	0.041894	6.19e-06	NA	NA	NA	NA	NA	0.572989	NA	NA	NA	NA	NA	4.75e-10	0.932467	0.0187219	NA	NA	0.512704	0.080701	0.997435	0.0199273	0.0759985	0.862263	NA	NA	NA	NA	NA	0.462854	0.343301	0.000958947	0.618625
Klebsormidium nitens (NIES-2285)	biomass	NA	NA	NA	0.000165968	8.49e-08	0.0163872	NA	NA	NA	NA	NA	0.600285	NA	NA	NA	NA	NA	0.0764631	0.373187	8.52e-11	NA	NA	0.657375	0.059753	0.00039306	0.0014578	0.0116835	NA	0.005322	NA	NA	NA	0.262011	0.745183	0.249048	0.00091075	0.164395
Interfium paradoxum (NIES-2180)	biomass	NA	NA	NA	1.3e-05	0.000146719	0.21614	NA	NA	NA	NA	NA	0.14205	NA	NA	NA	NA	NA	1.35e-10	0.248294	2.57e-06	NA	NA	0.804908	0.282222	0.000393416	1.36e-06	0.700844	NA	0.000107289	NA	NA	0.934246	0.195078	0.557392	0.834796	0.000148979	0.575922
Chara braunii (NIES-1604)	biomass	NA	NA	NA	0.0647168	0.405526	0.15963	NA	NA	NA	NA	NA	0.326124	NA	NA	NA	NA	NA	NA	NA	NA	NA	NA	3.19e-05	0.163814	0.00562593	0.538909	NA	NA	NA	NA	NA	NA	NA	0.361004	0.00771947	0.000822929	0.101628
Coleochaete scutata (CCAC 0493)	biomass	NA	NA	NA	0.00076609	0.00180413	4.48e-06	NA	NA	NA	NA	NA	2.35e-13	NA	NA	NA	NA	NA	6.1e-12	0.00564128	0.573164	NA	NA	0.0349639	3.15e-08	0.205937	0.605484	2.26e-09	NA	NA	0.0512979	NA	0.0675792	0.15382	0.995187	NA	NA	0.584767
Mesotaenium endlicherianum (SAG 12.97)	biomass	NA	NA	NA	0.262909	0.220727	0.236688	NA	NA	NA	NA	NA	0.376001	NA	NA	NA	NA	NA	5.77e-20	0.863834	1.68e-10	NA	NA	0.000411982	2.21e-07	0.032541	4.03e-06	1.3e-06	3.96e-06	NA	NA	NA	NA	NA	0.00247206	8.35e-06	0.0332507	1.38e-05
Closterium p-s-l complex (NIES-67)	biomass	NA	NA	NA	0.000648532	3e-05	0.0199648	NA	NA	NA	NA	NA	0.0025726	NA	NA	NA	NA	NA	7.74e-13	0.00844029	5.65e-05	NA	NA	0.0479213	0.000116725	0.0211558	5.81e-05	NA	NA	NA	NA	NA	NA	NA	0.855277	0.000149735	0.0517098	0.203046
Spirogyra sp. (SAG 170.80)	biomass	NA	NA	NA	1.16e-07	2.2e-08	0.00406369	NA	NA	NA	NA	NA	0.320993	NA	NA	NA	NA	NA	0.00345312	0.729118	NA	NA	NA	0.535581	0.0905103	NA	5.65e-05	0.0272809	0.0111201	0.468636	NA	NA	NA	NA	0.42688	0.28754	0.183869	0.264571
Mougeotia scalaris (SAG 164.80)	biomass	NA	NA	NA	6.08e-08	0.861679	0.686334	NA	NA	NA	NA	NA	0.0326949	NA	NA	NA	NA	NA	1.11e-11	0.087602	NA	NA	NA	4.69e-05	8.5e-06	0.287383	2.9e-09	1.17e-05	1e-06	9e-05	NA	NA	NA	NA	0.422256	0.0231308	0.0446604	0.0745772
Stage:Strain	biomass	NA	NA	NA	1.18e-16	2.02e-09	0.13274	NA	NA	NA	NA	NA	0.00180918	NA	NA	NA	NA	NA	1.19e-20	0.00195954	0.924188	NA	NA	0.0375737	1.78e-06	0.688154	2.07e-15	0.000105302	5.94e-07	7.19e-09	0.0139859	NA	0.107994	0.434361	0.311249	0.515561	0.00407703	0.0024155
Stage	biomass	NA	NA	NA	2.68e-05	3.68e-10	2.37e-10	NA	NA	NA	NA	NA	2.12e-12	NA	NA	NA	NA	NA	1.83e-16	0.037972	3.89e-19	NA	NA	1.57e-08	7.51e-12	3.54e-08	8.42e-07	5.61e-12	6.1e-06	0.00832542	NA	NA	0.0975976	0.04353	0.0884321	1.47e-08	1.68e-08	0.000491457
Chlorella sorokiniana	culture medium	NA	NA	NA	NA	0.0123146	0.735247	NA	NA	NA	NA	NA	0.00192441	NA	NA	NA	NA	NA	0.0473673	2.69927e-11	NA	NA	NA	0.0321851	2.71812e-06	NA	0.000317962	7.26485e-05	NA	NA	NA	NA	NA	NA	0.342479	0.0573733	0.960902	0.156772
Mesostigma viride (CCAC 1140)	culture medium	0.000303866	NA	NA	1.71834e-09	1.78613e-05	0.00170338	NA	NA	NA	NA	NA	7.68134e-10	NA	NA	NA	NA	NA	0.183065	0.000229083	0.247115	NA	NA	NA	4.53495e-05	7.67011e-05	0.000475033	0.00074689	NA	NA	NA	NA	NA	NA	0.279894	1.95537e-09	0.0161636	5.6395e-05
Chlorokybus cerffii (SAG-34-98)	culture medium	NA	NA	NA	0.11028	0.0336123	1.58847e-05	NA	NA	NA	NA	NA	0.00857059	NA	NA	NA	NA	NA	NA	NA	NA	NA	NA	0.00335317	NA	NA	0.00544324	0.00046664	0.105489	NA	NA	NA	NA	NA	0.394882	0.000309555	1.56115e-06	0.0935879
Klebsormidium nitens (NIES-2285)	culture medium	NA	NA	NA	0.995785	0.0472607	0.509824	NA	NA	NA	NA	NA	0.667924	NA	NA	NA	NA	NA	0.720699	6.37828e-08	NA	NA	NA	0.0302882	0.00224623	NA	0.168508	0.942652	NA	8.92883e-07	NA	NA	NA	NA	0.60216	0.933292	0.00678382	0.456822
Interfium paradoxum (NIES-2180)	culture medium	NA	NA	NA	0.0189663	0.482872	0.924421	NA	NA	NA	NA	NA	0.0063552	NA	NA	NA	NA	NA	0.0918469	1.06822e-12	NA	NA	NA	0.41301	3.49386e-08	NA	8.95114e-06	0.019665	NA	3.81109e-06	NA	NA	NA	NA	0.13807	0.056359	0.123289	0.91378
Chara braunii (NIES-1604)	culture medium	NA	NA	NA	NA	NA	NA	NA	NA	NA	NA	NA	NA	NA	NA	NA	NA	NA	NA	NA	NA	NA	NA	0.848744	NA	NA	0.352361	NA	NA	NA	NA	NA	NA	NA	0.648234	NA	NA	0.57009
Coleochaete scutata (CCAC 0493)	culture medium	NA	NA	NA	0.528929	NA	0.000778152	NA	NA	NA	NA	NA	0.0732673	NA	NA	NA	NA	NA	0.31241	1.85968e-05	NA	NA	NA	0.0446297	0.000855698	NA	0.393624	0.264455	NA	NA	0.0229537	NA	NA	NA	0.215746	NA	NA	0.552991
Mesotaenium endlicherianum (SAG 12.97)	culture medium	NA	NA	NA	1.23752e-08	NA	0.0434901	NA	NA	NA	NA	NA	7.56238e-06	NA	NA	NA	NA	NA	1.64048e-05	1.98345e-20	NA	NA	NA	4.87979e-11	9.49969e-16	NA	9.5117e-16	NA	NA	NA	NA	NA	NA	NA	0.480849	0.0369382	0.000766934	0.156991
Closterium p-s-l complex (NIES-67)	culture medium	NA	NA	NA	NA	0.000104008	4.71482e-07	NA	NA	NA	NA	NA	7.52914e-10	NA	NA	NA	NA	NA	0.00317217	3.1111e-14	0.420505	NA	NA	4.23142e-07	1.75611e-09	NA	9.13461e-11	NA	NA	NA	NA	NA	NA	NA	0.4429	1.30138e-05	0.000112026	0.654839
Spirogyra sp. (SAG 170.80)	culture medium	NA	NA	NA	NA	NA	0.32242	NA	NA	NA	NA	NA	0.0170602	NA	NA	NA	NA	NA	0.33524	NA	NA	NA	NA	NA	NA	NA	1.98094e-14	NA	0.00623119	NA	NA	NA	NA	NA	NA	NA	0.944099	0.962603
Mougeotia scalaris (SAG 164.80)	culture medium	NA	NA	NA	2.66124e-08	0.844387	0.19041	NA	NA	NA	NA	NA	3.11896e-19	NA	NA	NA	NA	NA	0.00993903	8.94944e-18	NA	NA	NA	7.87372e-11	1.43643e-09	NA	8.69193e-15	1.00221e-06	0.00074864	NA	NA	NA	NA	NA	NA	0.000102968	0.0165797	0.663926
Stage:Strain	culture medium	9.18369e-06	NA	NA	1.21775e-08	0.0199151	0.175669	NA	NA	NA	NA	NA	3.64278e-13	NA	NA	NA	NA	NA	7.80793e-09	8.34929e-23	0.7822	NA	NA	1.3278e-08	1.29967e-18	6.78341e-07	5.80292e-16	1.24254e-10	0.0874471	1.12621e-12	0.00346127	NA	NA	NA	0.834984	1.55756e-07	0.0149839	0.0288984
Stage	culture medium	NA	NA	NA	4.09586e-11	3.42258e-08	1.89286e-11	NA	NA	NA	NA	NA	6.30971e-17	NA	NA	NA	NA	NA	0.0420413	1.95638e-15	0.0819934	NA	NA	8.57831e-14	8.71769e-10	NA	1.46823e-18	0.000538898	1.2975e-05	0.314977	NA	NA	NA	NA	0.204038	1.20573e-09	1.80759e-10	0.00242282
P-values for the differences in levels of detected compounds between axenic and non-axenic strains (Corresponds to Supplementary Figure 6c [biomass] and 6e [culture media])
strains (axenic/non-axenic)	sample	ABA	PA	DPA	IAA	IAM	oxIAA	IAA.Glu	IAA.Asp	oxIAA.Asp	IAA.GE	oxIAA.GE	I3A	tZ	tZR	tZRMP	tZOG	tZROG	cZ	cZR	cZRMP	cZOG	cZROG	iP	iPR	iPRMP	MeS.Z	MeS.ZR	MeS.iP	MeS.iPR	JA	JA.Ile	OPDA	dnOPDA	SA	PAA	PAAM	BA
M. viride (CCAC 1140)/M. viride (NIES-995)	biomass	NA	NA	NA	0.000456169	2.71926e-05	0.000239216	NA	NA	NA	NA	NA	4.9455e-05	NA	NA	NA	NA	NA	0.00410425	0.0924102	0.000687656	NA	NA	0.915682	3.32589e-06	6.4792e-09	0.405126	1.92578e-06	NA	0.0010222	NA	NA	NA	NA	0.284238	0.207832	7.46712e-05	0.00406208
C. cerffii (SAG 34.80)/C. melkonianii (CCAC 0220)	biomass	NA	NA	NA	4.84209e-06	0.000948939	0.704876	NA	NA	NA	NA	NA	3.57025e-05	NA	NA	NA	NA	NA	0.00342094	0.358214	0.318613	NA	NA	0.00284571	0.206519	9.01127e-09	1.37677e-13	0.012182	NA	NA	NA	NA	NA	NA	0.16368	2.2746e-07	0.0244077	0.174922
C. scutata (NIES-4262)/C. scutata (CCAC 0439)	biomass	NA	NA	NA	0.892753	0.00112757	0.0295856	NA	NA	NA	NA	NA	3.888e-07	NA	NA	NA	NA	NA	NA	0.000131866	3.58332e-05	NA	NA	1.11278e-08	0.0175061	NA	NA	7.27862e-07	NA	NA	0.11998	NA	0.0254878	0.00353057	0.47228	NA	NA	2.00817e-07
Axenicity:Strain	biomass	NA	NA	NA	0.67151	0.0592774	0.000271248	NA	NA	NA	NA	NA	3.64403e-12	NA	NA	NA	NA	NA	1.27988e-05	0.0645765	3.32575e-05	NA	NA	0.000244496	4.11061e-06	0.79741	0.000306214	1.28079e-10	NA	8.1836e-06	0.0546805	NA	0.00229707	0.0001257	0.0343675	0.000348578	5.51826e-06	1.90931e-05
Axenicity	biomass	NA	NA	NA	1.13932e-08	1.56643e-07	0.00453202	NA	NA	NA	NA	NA	0.00406422	NA	NA	NA	NA	NA	0.817456	2.28882e-05	0.000361087	NA	NA	1.3639e-09	0.00157931	1.31341e-12	8.64558e-12	0.000549492	NA	NA	NA	NA	NA	NA	0.780814	1.41189e-05	0.0482224	3.49658e-06
M. viride (CCAC 1140)/M. viride (NIES-995)	culture media	NA	NA	NA	NA	NA	1.93928e-09	NA	NA	NA	NA	NA	NA	NA	NA	NA	NA	NA	0.364893	0.00168532	NA	NA	NA	NA	1.27025e-07	NA	0.627347	6.27627e-11	NA	NA	NA	NA	NA	NA	0.000164598	NA	NA	0.0871644
C. cerffii (SAG 34.80)/C. melkonianii (CCAC 0220)	culture media	NA	NA	NA	NA	NA	0.020893	NA	NA	NA	NA	NA	5.97262e-06	NA	NA	NA	NA	NA	NA	NA	NA	NA	NA	0.0397841	NA	NA	7.58006e-15	3.78238e-06	NA	NA	NA	NA	NA	NA	0.135383	0.0993024	0.199474	0.452081
C. scutata (NIES-4262)/C. scutata (CCAC 0439)	culture media	NA	NA	NA	NA	NA	4.24588e-05	NA	NA	NA	NA	NA	NA	NA	NA	NA	NA	NA	NA	NA	NA	NA	NA	1.44629e-08	3.31273e-08	NA	NA	1.04667e-06	NA	NA	0.00399853	NA	NA	NA	0.0045078	NA	NA	7.26856e-06
Axenicity:Strain	culture media	NA	NA	NA	NA	NA	0.000632619	NA	NA	NA	NA	NA	1.92515e-07	NA	NA	NA	NA	NA	0.00028952	1.47316e-07	NA	NA	NA	0.000503102	3.18709e-10	NA	0.00120668	1.25685e-10	NA	NA	6.83022e-05	NA	NA	NA	0.407698	0.0701505	0.161124	0.00209886
Axenicity	culture media	NA	NA	NA	NA	NA	7.03246e-11	NA	NA	NA	NA	NA	NA	NA	NA	NA	NA	NA	1.29597e-05	0.0951529	NA	NA	NA	3.94205e-11	6.32506e-07	NA	1.5803e-13	1.86373e-06	NA	NA	NA	NA	NA	NA	4.01737e-06	NA	NA	8.55752e-06
