# Supplementary material for: Phytohormone profiling in an evolutionary framework
Source: Nat Commun. 2024 May 8;15:3875. doi: 10.1038/s41467-024-47753-z (PMC11079000; doi:10.1038/s41467-024-47753-z)
Supplement: Supplementary file 14 — Source Data [file 41467_2024_47753_MOESM14_ESM.xlsx]

## Sheet: Figure 1
Figure 1 | Endogenous phytohormone compounds detected in the biomass of green algae and land plants and ethylene emanation.
					Measured values (pmol/g FW or ml of media)																																									Ethylene emanation
Species (strain)	Type	Culture stage (P-proliferative; S-stationary)	Sample size (n)	Repetition	Abscisic acid			Auxins (and structuraly similar indoles)									Cytokinins																					Jasmonates			Phenolics
					ABA	PA	DPA	IAA	IAM	oxIAA	IAA-Glu	IAA-Asp	oxIAA-Asp	IAA-GE	oxIAA-GE	I3A	tZ	tZR	tZRMP	tZOG	tZROG	tZ-types	cZ	cZR	cZRMP	cZOG	cZROG	cZ-types	iP	iPR	iPRMP	iP-types	MeS-Z	MeS-ZR	MeS-iP	MeS-iPR	MeS-types	JA	OPDA	dnOPDA	SA	PAA	BA			Species (strain)	Content	Replicate	Water/medium added (ml)
Picocystis salinarum (CAUP M302)	biomass	P	3	a	NA	NA	NA	6.29812	0.157759	0.63393	NA	NA	NA	NA	NA	14.532	NA	NA	NA	NA	NA	NA	NA	0.158798	3.13874	NA	NA	3.29754	6.70327	0.318522	1.46738	8.48918	0.107077	1.16493	NA	0.502761	1.77477	NA	NA	NA	37.4309	104.655	910.627			Klebsormidium nitens (NIES-2285)	blank (C medium)	1	1
	biomass	P		a	NA	NA	NA	12.9814	0.146085	0.786454	NA	NA	NA	NA	NA	14.4196	NA	NA	NA	NA	NA	NA	NA	0.143235	2.78609	NA	NA	2.92933	6.42888	0.264775	1.5081	8.20175	0.169589	1.33673	NA	1.0289	2.53522	NA	NA	NA	31.0508	99.7403	713.879				blank (C medium)	2	1
	biomass	P		b	NA	NA	NA	NA	NA	NA	NA	NA	NA	NA	NA	NA	NA	NA	NA	NA	NA	NA	NA	NA	NA	NA	NA	NA	NA	NA	NA	NA	NA	NA	NA	NA	NA	NA	NA	NA	NA	NA	NA				blank (C medium)	3	1
	biomass	P		b	NA	NA	NA	NA	NA	NA	NA	NA	NA	NA	NA	NA	NA	NA	NA	NA	NA	NA	NA	NA	NA	NA	NA	NA	NA	NA	NA	NA	NA	NA	NA	NA	NA	NA	NA	NA	NA	NA	NA				blank (C medium)	4	1
	biomass	P		c	NA	NA	NA	NA	0.25049	6.6684	NA	NA	NA	NA	NA	30.1351	NA	NA	NA	NA	NA	NA	NA	0.158843	3.70307	NA	NA	3.86191	6.77226	0.336033	1.49892	8.60721	0.181628	1.83668	NA	1.01798	3.03629	NA	NA	NA	43.4605	189.027	1903.61				blank (C medium)	5	1
	biomass	P		c	NA	NA	NA	NA	0.0859085	6.83853	NA	NA	NA	NA	NA	29.9557	NA	NA	NA	NA	NA	NA	NA	0.254834	4.25431	NA	NA	4.50915	7.65631	0.340854	2.0062	10.0034	0.17927	1.83011	NA	2.78792	4.7973	NA	NA	NA	47.9454	190.421	1545.95				sample	1	1
	blank	P	2	a	NA	NA	NA	NA	NA	NA	NA	NA	NA	NA	NA	NA	NA	NA	NA	NA	NA	NA	NA	NA	NA	NA	NA	NA	NA	NA	NA	NA	NA	NA	NA	NA	NA	NA	NA	NA	NA	NA	NA				sample	2	1
	blank	P		a	NA	NA	NA	NA	NA	NA	NA	NA	NA	NA	NA	NA	NA	NA	NA	NA	NA	NA	NA	NA	NA	NA	NA	NA	NA	NA	NA	NA	NA	NA	NA	NA	NA	NA	NA	NA	NA	NA	5.18846				sample	3	1
	blank	P		b	NA	NA	NA	NA	NA	NA	NA	NA	NA	NA	NA	NA	NA	NA	NA	NA	NA	NA	NA	NA	NA	NA	NA	NA	NA	NA	NA	NA	NA	NA	NA	NA	NA	NA	NA	NA	NA	NA	5.922				sample	4	1
	blank	P		b	NA	NA	NA	NA	NA	NA	NA	NA	NA	NA	NA	NA	NA	NA	NA	NA	NA	NA	NA	NA	NA	NA	NA	NA	NA	NA	NA	NA	NA	NA	NA	NA	NA	NA	NA	NA	NA	NA	NA				sample	5	1
Trentepohlia annulata (SAG 20.94)	biomass	P	3	a	NA	NA	NA	8.88517	NA	3.76043	NA	NA	NA	NA	NA	13.4968	NA	NA	NA	NA	NA	NA	NA	0.245467	NA	NA	NA	0.245467	0.124929	NA	NA	0.124929	0.140657	NA	NA	NA	0.140657	NA	NA	NA	33.6253	200.091	1322.97			Spirogyra sp. (SAG 170.80)	blank (BBM medium)	1	1
	biomass	P		a	NA	NA	NA	NA	NA	NA	NA	NA	NA	NA	NA	NA	NA	NA	NA	NA	NA	NA	NA	NA	NA	NA	NA	0	NA	NA	NA	0	NA	NA	NA	NA	NA	NA	NA	NA	NA	NA	NA				blank (BBM medium)	2	1
	biomass	P		b	NA	NA	NA	NA	NA	3.64401	NA	NA	NA	NA	NA	11.4893	NA	NA	NA	NA	NA	NA	NA	0.311945	NA	NA	NA	0.311945	0.131261	NA	NA	0.131261	0.0777147	NA	NA	NA	0.0777147	NA	NA	NA	41.0252	236.98	1052.71				blank (BBM medium)	3	1
	biomass	P		b	NA	NA	NA	6.07633	NA	3.63566	NA	NA	NA	NA	NA	10.5147	NA	NA	NA	NA	NA	NA	NA	0.32167	NA	NA	NA	0.32167	0.261927	NA	NA	0.261927	0.141612	NA	NA	NA	0.141612	NA	NA	NA	36.404	176.794	758.588				blank (BBM medium)	4	1
	biomass	P		c	NA	NA	NA	9.62162	NA	3.65693	NA	NA	NA	NA	NA	9.29271	NA	NA	NA	NA	NA	NA	NA	0.243477	NA	NA	NA	0.243477	0.236901	NA	NA	0.236901	0.0970107	NA	NA	NA	0.0970107	NA	NA	NA	30.8738	193.281	1505.81				blank (BBM medium)	5	1
	biomass	P		c	NA	NA	NA	10.1924	NA	3.51879	NA	NA	NA	NA	NA	9.08145	NA	NA	NA	NA	NA	NA	NA	0.18114	NA	NA	NA	0.18114	0.257751	NA	NA	0.257751	0.101686	NA	NA	NA	0.101686	NA	NA	NA	43.4397	177.288	1313.06				sample	1	1
	blank	P	2	a	NA	NA	NA	NA	NA	3.52926	NA	NA	NA	NA	NA	3.45839	NA	NA	NA	NA	NA	NA	0.0323047	0.0335865	NA	NA	NA	0.0658911	0.0661352	NA	NA	0.0661352	NA	NA	NA	NA	NA	NA	NA	NA	28.849	145.7	188.999				sample	2	1
	blank	P		a	NA	NA	NA	NA	NA	3.44167	NA	NA	NA	NA	NA	3.53471	NA	NA	NA	NA	NA	NA	0.0308341	0.0295816	NA	NA	NA	0.0604158	0.0431234	0.0298776	NA	0.073001	NA	NA	NA	NA	NA	NA	NA	NA	24.8794	145.089	212.767				sample	3	1
	blank	P		b	NA	NA	NA	NA	NA	5.86044	NA	NA	NA	NA	NA	2.08049	NA	NA	NA	NA	NA	NA	1.65927	0.028664	NA	NA	NA	1.68794	0.876418	0.0472922	NA	0.92371	0.0637697	0.343059	NA	NA	0.406828	NA	NA	NA	27.6111	108.619	49.5434				sample	4	1
	blank	P		b	NA	NA	NA	NA	NA	5.97856	NA	NA	NA	NA	NA	1.97468	NA	NA	NA	NA	NA	NA	1.57042	0.0304182	NA	NA	NA	1.60084	0.800374	0.041839	NA	0.842213	0.0424539	0.363787	NA	NA	0.406241	NA	NA	NA	24.5157	123.327	68.0103				sample	5	1
Desmodesmus communis (CAUP H522)	biomass	P	3	a	NA	NA	NA	24.7443	4.90573	20.5408	NA	NA	NA	NA	NA	372.083	NA	NA	NA	NA	NA	NA	1.25916	0.725081	4.08739	NA	NA	6.07163	0.504152	0.0946295	NA	0.598781	1.23103	7.19245	0.162845	0.713753	9.30008	NA	NA	NA	16.7738	68.8477	603.532			Physcomitrium patens (Gransden, gametophores)	blank (BCDAT medium, agar)	1	5.5
	biomass	P		a	NA	NA	NA	30.5369	4.59967	21.0721	NA	NA	NA	NA	NA	381.602	NA	NA	NA	NA	NA	NA	1.36006	0.742378	5.07462	NA	NA	7.17706	0.630918	0.105148	NA	0.736066	1.13947	7.44333	0.213218	0.885985	9.682	NA	NA	NA	14.6978	52.7071	457.274				blank (BCDAT medium, agar)	2	5.5
	biomass	P		b	NA	NA	NA	18.8444	4.45332	44.1106	NA	NA	NA	NA	NA	253.087	NA	NA	NA	NA	NA	NA	1.5235	0.912415	5.95802	NA	NA	8.39394	0.718359	0.143676	NA	0.862034	1.58	8.77494	0.350381	1.46011	12.1654	NA	NA	NA	25.5008	80.1156	855.502				sample	1	5.5
	biomass	P		b	NA	NA	NA	19.7276	4.66662	41.0913	NA	NA	NA	NA	NA	271.345	NA	NA	NA	NA	NA	NA	1.53379	0.934411	5.05821	NA	NA	7.52641	0.784635	0.113001	NA	0.897637	1.43877	9.34667	0.355651	0.979126	12.1202	NA	NA	NA	27.9747	55.7079	703.786				sample	2	5.5
	biomass	P		c	NA	NA	NA	51.2011	12.3671	172.986	NA	NA	NA	NA	NA	751.899	NA	NA	NA	NA	NA	NA	1.18221	0.374984	3.82956	NA	NA	5.38676	0.442854	0.0701573	0.113269	0.626281	0.926233	5.11211	0.0874659	0.838629	6.96444	NA	NA	NA	25.4973	45.5191	152.311				sample	3	5.5
	biomass	P		c	NA	NA	NA	NA	13.1802	168.726	NA	NA	NA	NA	NA	794.878	NA	NA	NA	NA	NA	NA	1.21483	0.360332	3.82523	NA	NA	5.40039	0.501895	0.0735442	0.0859066	0.661346	0.985451	5.84983	0.0917217	0.60869	7.53569	NA	NA	NA	23.8868	50.9763	144.916				sample	4	5.5
	blank	P	2	a	NA	NA	NA	NA	NA	0.0835387	NA	NA	NA	NA	NA	0.243503	NA	NA	NA	NA	NA	NA	NA	NA	NA	NA	NA	NA	NA	NA	NA	NA	NA	NA	NA	NA	NA	NA	NA	NA	NA	NA	9.65215				sample	5	5.5
	blank	P		a	NA	NA	NA	NA	NA	0.040405	NA	NA	NA	NA	NA	0.166735	NA	NA	NA	NA	NA	NA	NA	NA	NA	NA	NA	NA	NA	NA	NA	NA	NA	NA	NA	NA	NA	NA	NA	NA	NA	NA	5.7854			Selaginella uncinata (shoots and rhizophores)	blank (1/2 Gamborg, agar)	1	5.5
	blank	P		b	NA	NA	NA	NA	NA	0.0423997	NA	NA	NA	NA	NA	0.388768	NA	NA	NA	NA	NA	NA	NA	NA	NA	NA	NA	NA	NA	NA	NA	NA	NA	NA	NA	NA	NA	NA	NA	NA	NA	NA	5.75634				blank (1/2 Gamborg, agar)	2	5.5
	blank	P		b	NA	NA	NA	NA	NA	0.044627	NA	NA	NA	NA	NA	0.241984	NA	NA	NA	NA	NA	NA	NA	NA	NA	NA	NA	NA	NA	NA	NA	NA	NA	NA	NA	NA	NA	NA	NA	NA	NA	NA	5.9225				blank (1/2 Gamborg, agar)	3	5.5
Chlorella sorokiniana (UTEX 1602)	biomass	P	3	a	NA	NA	NA	12.9475	0.0483181	3.46133	NA	NA	NA	NA	NA	1.3299	NA	NA	NA	NA	NA	NA	0.445826	3.60503	NA	NA	NA	4.05086	0.234053	1.28769	NA	1.52175	0.548393	1.04604	0.112385	0.354245	2.06107	NA	NA	NA	38.1465	89.6047	59.6074				blank (1/2 Gamborg, agar)	4	5.5
	biomass	P		a	NA	NA	NA	13.763	0.0618067	3.42618	NA	NA	NA	NA	NA	1.35177	NA	NA	NA	NA	NA	NA	0.421739	3.74078	NA	NA	NA	4.16252	0.224791	1.45298	NA	1.67778	0.606028	1.07445	0.109779	0.308234	2.0985	NA	NA	NA	52.9232	55.8964	56.2267				blank (1/2 Gamborg, agar)	5	5.5
	biomass	P		b	NA	NA	NA	17.599	0.0363538	2.91949	NA	NA	NA	NA	NA	1.80799	NA	NA	NA	NA	NA	NA	0.334717	5.30412	NA	NA	NA	5.63884	0.147279	1.86624	NA	2.01352	0.481103	1.48101	0.159073	0.326721	2.44791	NA	NA	NA	35.553	59.7627	46.787				sample	1	5.5
	biomass	P		b	NA	NA	NA	15.6403	0.0376445	2.97852	NA	NA	NA	NA	NA	1.66364	NA	NA	NA	NA	NA	NA	0.325198	5.04636	NA	NA	NA	5.37155	0.173991	1.71009	NA	1.88408	0.467293	1.51041	0.169356	0.225584	2.37265	NA	NA	NA	36.9646	52.0964	40.7455				sample	2	5.5
	biomass	P		c	NA	NA	NA	18.5514	0.0470943	3.39952	NA	NA	NA	NA	NA	3.01279	NA	NA	NA	NA	NA	NA	0.390586	5.78342	NA	NA	NA	6.17401	0.439978	2.1307	NA	2.57068	0.591924	2.07733	0.375245	0.308913	3.35341	NA	NA	NA	67.8173	114.802	129.84				sample	3	5.5
	biomass	P		c	NA	NA	NA	16.7017	0.0395011	3.80104	NA	NA	NA	NA	NA	2.65245	NA	NA	NA	NA	NA	NA	0.387071	5.33061	NA	NA	NA	5.71768	0.347089	1.84554	NA	2.19263	0.60303	2.08849	0.298595	0.350851	3.34096	NA	NA	NA	69.249	131.002	117.545				sample	4	5.5
	blank	P	2	c	NA	NA	NA	NA	NA	1.88791	NA	NA	NA	NA	NA	0.592949	NA	NA	NA	NA	NA	NA	NA	NA	NA	NA	NA	NA	0.0706484	NA	NA	0.0706484	NA	NA	NA	NA	NA	NA	NA	NA	19.1086	72.8552	65.9008				sample	5	5.5
	blank	P		c	NA	NA	NA	NA	NA	1.90186	NA	NA	NA	NA	NA	0.54582	NA	NA	NA	NA	NA	NA	NA	NA	NA	NA	NA	NA	0.106391	NA	NA	0.106391	NA	NA	NA	NA	NA	NA	NA	NA	20.3979	58.5738	68.0057			Physcomitrium patens (Grandsen, protonema)	blank (sterile tap water)	1	1
	blank	P		d	NA	NA	NA	NA	NA	1.89767	NA	NA	NA	NA	NA	0.581545	NA	NA	NA	NA	NA	NA	NA	NA	NA	NA	NA	NA	0.106411	NA	NA	0.106411	NA	NA	NA	NA	NA	NA	NA	NA	15.1895	73.2005	67.6484				blank (sterile tap water)	2	1
	blank	P		d	NA	NA	NA	NA	NA	1.88897	NA	NA	NA	NA	NA	0.491352	NA	NA	NA	NA	NA	NA	NA	NA	NA	NA	NA	NA	0.085246	NA	NA	0.085246	NA	NA	NA	NA	NA	NA	NA	NA	10.976	70.0849	62.203				blank (sterile tap water)	3	1
Mesostigma viride (CCAC 1140)	biomass	P	3	a	NA	NA	NA	37.7797	0.201109	1.65602	NA	NA	NA	NA	NA	4.78808	NA	NA	NA	NA	NA	NA	0.195925	0.465184	32.7215	NA	NA	33.3827	0.303546	1.39261	14.4772	16.1733	0.126646	7.13907	NA	0.298379	7.5641	NA	NA	NA	26.8058	276.226	352.785				blank (sterile tap water)	4	1
	biomass	P		a	NA	NA	NA	28.2943	0.100052	1.64534	NA	NA	NA	NA	NA	5.13688	NA	NA	NA	NA	NA	NA	0.139235	0.471125	37.1293	NA	NA	37.7397	0.250858	1.38289	14.4646	16.0984	0.139839	7.47194	NA	0.238742	7.85052	NA	NA	NA	25.7809	275.732	390.751				blank (sterile tap water)	5	1
	biomass	P		b	NA	NA	NA	16.8601	0.0591886	1.01774	NA	NA	NA	NA	NA	2.5593	NA	NA	NA	NA	NA	NA	0.16324	0.429925	34.5854	NA	NA	35.1785	0.12505	1.07607	10.1977	11.3988	0.0733289	6.2632	NA	NA	6.33653	NA	NA	NA	19.4288	211.971	99.737				sample	1	1
	biomass	P		b	NA	NA	NA	13.2901	0.0712231	1.06921	NA	NA	NA	NA	NA	2.5555	NA	NA	NA	NA	NA	NA	0.140732	0.403967	32.4557	NA	NA	33.0004	0.190334	1.1725	10.3835	11.7463	0.066706	5.70453	NA	NA	5.77124	NA	NA	NA	24.5406	204.18	95.7849				sample	2	1
	biomass	P		c	NA	NA	NA	16.5053	0.0635847	1.03187	NA	NA	NA	NA	NA	3.50416	NA	NA	NA	NA	NA	NA	0.148863	0.376115	29.6917	NA	NA	30.2167	0.298774	1.2051	11.2588	12.7627	0.0727759	4.21867	NA	NA	4.29145	NA	NA	NA	21.3555	193.125	205.902				sample	3	1
	biomass	P		c	NA	NA	NA	17.3092	0.0666984	1.00182	NA	NA	NA	NA	NA	3.49564	NA	NA	NA	NA	NA	NA	0.10496	0.408422	29.7181	NA	NA	30.2314	0.220045	1.19131	10.8848	12.2961	0.0683712	4.68138	NA	NA	4.74976	NA	NA	NA	21.7831	246.911	211.347				sample	4	1
	blank	P	3	a	NA	NA	NA	NA	NA	0.183471	NA	NA	NA	NA	NA	0.221221	NA	NA	NA	NA	NA	NA	NA	NA	NA	NA	NA	NA	NA	NA	NA	NA	NA	NA	NA	NA	NA	NA	NA	NA	20.9737	14.1721	30.2302				sample	5	1
	blank	P		a	NA	NA	NA	NA	NA	0.179802	NA	NA	NA	NA	NA	0.273728	NA	NA	NA	NA	NA	NA	NA	NA	NA	NA	NA	NA	NA	NA	NA	NA	NA	NA	NA	NA	NA	NA	NA	NA	10.0555	10.9374	33.0308			Chara braunii (NIES-1604)	blank (modified SWCN-4 medium)	1	3
	blank	P		b	NA	NA	NA	NA	NA	0.224482	NA	NA	NA	NA	NA	0.56464	NA	NA	NA	NA	NA	NA	NA	NA	NA	NA	NA	NA	NA	NA	NA	NA	NA	NA	NA	NA	NA	NA	NA	NA	32.8288	15.2345	27.2722				blank (modified SWCN-4 medium)	2	3
	blank	P		b	NA	NA	NA	NA	NA	0.234598	NA	NA	NA	NA	NA	0.439692	NA	NA	NA	NA	NA	NA	NA	NA	NA	NA	NA	NA	NA	NA	NA	NA	NA	NA	NA	NA	NA	NA	NA	NA	31.9754	11.4273	24.6631				blank (modified SWCN-4 medium)	3	3
	blank	P		c	NA	NA	NA	NA	NA	NA	NA	NA	NA	NA	NA	NA	NA	NA	NA	NA	NA	NA	NA	NA	NA	NA	NA	NA	NA	NA	NA	NA	NA	NA	NA	NA	NA	NA	NA	NA	NA	NA	NA				blank (modified SWCN-4 medium)	4	3
	blank	P		c	NA	NA	NA	NA	NA	0.487569	NA	NA	NA	NA	NA	0.322229	NA	NA	NA	NA	NA	NA	NA	NA	NA	NA	NA	NA	NA	NA	NA	NA	NA	NA	NA	NA	NA	NA	NA	NA	8.14095	6.03886	15.6884				blank (modified SWCN-4 medium)	5	3
Chlorokybus melkonianii (CCAC 0220)	biomass	P	3	a	NA	NA	NA	1.41352	0.076951	0.575728	NA	NA	NA	NA	NA	6.05501	NA	NA	NA	NA	NA	NA	0.0382937	0.0915178	NA	NA	NA	0.129811	0.69055	0.23868	0.149349	1.07858	0.0459906	0.795818	NA	0.985176	1.82698	NA	NA	NA	9.99329	220.131	121.348				sample	1	3
	biomass	P		a	NA	NA	NA	2.44578	0.0851852	0.587153	NA	NA	NA	NA	NA	6.07938	NA	NA	NA	NA	NA	NA	0.0452618	0.0913517	NA	NA	NA	0.136614	0.716166	0.222415	0.146156	1.08474	0.052429	0.766031	NA	0.663359	1.48182	NA	NA	NA	7.93888	205.76	104.299				sample	2	3
	biomass	P		b	NA	NA	NA	NA	NA	NA	NA	NA	NA	NA	NA	NA	NA	NA	NA	NA	NA	NA	NA	NA	NA	NA	NA	NA	NA	NA	NA	NA	NA	NA	NA	NA	NA	NA	NA	NA	NA	NA	NA				sample	3	3
	biomass	P		b	NA	NA	NA	5.0513	0.108895	0.74591	NA	NA	NA	NA	NA	6.71206	NA	NA	NA	NA	NA	NA	0.0606385	0.0967041	NA	NA	NA	0.157343	0.793737	0.281056	0.214455	1.28925	0.0550752	0.878782	NA	0.932104	1.86596	NA	NA	NA	12.7534	212.983	175.448				sample	4	3
	biomass	P		c	NA	NA	NA	1.71944	0.0857372	0.708534	NA	NA	NA	NA	NA	7.54857	NA	NA	NA	NA	NA	NA	0.0534747	0.0624145	1.09279	NA	NA	1.20868	0.34226	0.170762	0.224873	0.737895	0.043613	0.615343	NA	0.816992	1.47595	NA	NA	NA	12.0724	199.8	170.906				sample	5	3
	biomass	P		c	NA	NA	NA	3.72655	0.0759394	0.691858	NA	NA	NA	NA	NA	7.93407	NA	NA	NA	NA	NA	NA	0.0350086	0.0646918	1.19371	NA	NA	1.29341	0.256307	0.206353	0.319208	0.781868	0.0406871	0.59768	NA	1.01237	1.65073	NA	NA	NA	10.0988	215.593	164.309			Chorella sorokiniana (UTEX 1602)	blank (C medium)	1	1
	blank	P	2	a	NA	NA	NA	NA	NA	2.88768	NA	NA	NA	NA	NA	2.49243	NA	NA	NA	NA	NA	NA	NA	NA	NA	NA	NA	NA	0.201057	NA	NA	0.201057	NA	NA	NA	NA	NA	NA	NA	NA	14.07	137.632	57.9277				blank (C medium)	2	1
	blank	P		a	NA	NA	NA	NA	NA	3.01291	NA	NA	NA	NA	NA	2.2324	NA	NA	NA	NA	NA	NA	NA	NA	NA	NA	NA	NA	0.14736	NA	NA	0.14736	NA	NA	NA	NA	NA	NA	NA	NA	8.50448	184.759	77.2719				blank (C medium)	3	1
	blank	P		b	NA	NA	NA	NA	NA	2.93094	NA	NA	NA	NA	NA	3.11441	NA	NA	NA	NA	NA	NA	NA	NA	NA	NA	NA	NA	NA	NA	NA	NA	NA	NA	NA	NA	NA	NA	NA	NA	8.28574	151.361	40.8771				blank (C medium)	4	1
	blank	P		b	NA	NA	NA	NA	NA	3.24938	NA	NA	NA	NA	NA	3.28223	NA	NA	NA	NA	NA	NA	NA	NA	NA	NA	NA	NA	NA	NA	NA	NA	NA	NA	NA	NA	NA	NA	NA	NA	5.71325	139.865	42.2846				blank (C medium)	5	1
Klebsormidium nitens (NIES-2285)	biomass	P	3	a	NA	NA	NA	27.7301	0.0916983	4.26961	NA	NA	NA	NA	NA	12.8339	NA	NA	NA	NA	NA	NA	0.168178	0.538492	5.8813	NA	NA	6.58797	0.831778	0.535731	3.66217	5.02968	0.0964204	8.55638	NA	0.382859	9.03566	NA	NA	1824.08	9.33312	131.38	64.3603				sample	1	1
	biomass	P		a	NA	NA	NA	21.5507	0.0990472	4.21218	NA	NA	NA	NA	NA	12.1261	NA	NA	NA	NA	NA	NA	0.150432	0.518859	5.7298	NA	NA	6.39909	0.84209	0.626794	2.30068	3.76956	0.122212	7.53576	NA	0.326902	7.98487	NA	NA	1264.81	8.47115	170.758	71.0836				sample	2	1
	biomass	P		b	NA	NA	NA	NA	0.0919542	3.00123	NA	NA	NA	NA	NA	11.7472	NA	NA	NA	NA	NA	NA	0.085788	0.36835	4.4632	NA	NA	4.91733	0.280391	0.36372	1.27303	1.91715	0.0532004	11.2858	NA	0.392024	11.7311	NA	NA	3638.02	7.21547	132.997	60.3008				sample	3	1
	biomass	P		b	NA	NA	NA	4.21288	0.068217	3.0264	NA	NA	NA	NA	NA	10.948	NA	NA	NA	NA	NA	NA	0.107538	0.342521	4.73378	NA	NA	5.18384	0.212053	0.372576	1.59935	2.18398	0.0415388	10.0472	NA	0.0589318	10.1477	NA	NA	4670.07	8.44838	130.623	64.0624				sample	4	1
	biomass	P		c	NA	NA	NA	4.95879	0.100775	2.95885	NA	NA	NA	NA	NA	9.00213	NA	NA	NA	NA	NA	NA	0.100714	0.274214	4.34693	NA	NA	4.72186	0.298988	0.27275	1.63876	2.21049	0.107326	6.63135	NA	0.386338	7.12501	NA	NA	1842.6	18.4015	128.919	98.2494				sample	5	1
	biomass	P		c	NA	NA	NA	NA	0.0677038	2.93918	NA	NA	NA	NA	NA	8.48045	NA	NA	NA	NA	NA	NA	0.107013	0.281681	4.36565	NA	NA	4.75435	0.347709	0.313017	2.89564	3.55636	0.0892178	5.68469	NA	0.431478	6.20539	NA	NA	1870.28	19.2654	121.664	100.571			Mesostigma viride (CCAC 1140)	blank (C medium + SE)	1	1
	blank	P	3	a	NA	NA	NA	NA	NA	3.64899	NA	NA	NA	NA	NA	2.20522	NA	NA	NA	NA	NA	NA	NA	NA	NA	NA	NA	NA	0.245344	NA	NA	0.245344	NA	NA	NA	NA	NA	NA	NA	NA	12.7287	187.864	143.712				blank (C medium + SE)	2	1
	blank	P		a	NA	NA	NA	NA	NA	3.67567	NA	NA	NA	NA	NA	2.66055	NA	NA	NA	NA	NA	NA	NA	NA	NA	NA	NA	NA	0.126255	NA	NA	0.126255	NA	NA	NA	NA	NA	NA	NA	NA	14.933	224.83	134.983				blank (C medium + SE)	3	1
	blank	P		b	NA	NA	NA	NA	NA	3.99317	NA	NA	NA	NA	NA	3.77444	NA	NA	NA	NA	NA	NA	NA	NA	NA	NA	NA	NA	0.369995	NA	NA	0.369995	NA	NA	NA	NA	NA	NA	NA	NA	6.72919	237.031	86.1576				blank (C medium + SE)	4	1
	blank	P		b	NA	NA	NA	NA	NA	3.86738	NA	NA	NA	NA	NA	3.63714	NA	NA	NA	NA	NA	NA	NA	NA	NA	NA	NA	NA	0.197047	NA	NA	0.197047	NA	NA	NA	NA	NA	NA	NA	NA	7.78365	237.932	90.9436				blank (C medium + SE)	5	1
	blank	P		c	NA	NA	NA	NA	NA	3.79678	NA	NA	NA	NA	NA	3.0436	NA	NA	NA	NA	NA	NA	NA	NA	NA	NA	NA	NA	0.192915	NA	NA	0.192915	NA	NA	NA	NA	NA	NA	NA	NA	11.979	218.901	96.0769				sample	1	1
	blank	P		c	NA	NA	NA	NA	NA	3.68064	NA	NA	NA	NA	NA	3.03846	NA	NA	NA	NA	NA	NA	NA	NA	NA	NA	NA	NA	0.120086	NA	NA	0.120086	NA	NA	NA	NA	NA	NA	NA	NA	13.302	177.387	78.9783				sample	2	1
Interfium paradoxum (NIES-2180)	biomass	P	3	a	NA	NA	NA	NA	0.0962764	2.43713	NA	NA	NA	NA	NA	52.8306	NA	NA	NA	NA	NA	NA	0.153297	0.497838	3.46139	NA	NA	4.11252	1.18357	0.675587	0.551094	2.41025	0.0248903	12.6428	NA	0.100524	12.7682	NA	5.6701	1090.24	9.05964	129.883	74.9241				sample	3	1
	biomass	P		a	NA	NA	NA	NA	0.0916432	2.4372	NA	NA	NA	NA	NA	55.7445	NA	NA	NA	NA	NA	NA	0.215209	0.514834	3.40678	NA	NA	4.13682	0.763703	0.671217	0.71495	2.14987	0.0280092	15.5814	NA	0.345726	15.9551	NA	13.6604	1460.62	9.65822	137.296	82.1053				sample	4	1
	biomass	P		b	NA	NA	NA	11.1941	0.0864486	2.3163	NA	NA	NA	NA	NA	11.9983	NA	NA	NA	NA	NA	NA	0.146406	1.5313	3.07048	NA	NA	4.74818	0.253756	1.74918	0.607071	2.61001	0.0516662	3.61259	NA	0.255216	3.91947	NA	11.8052	1198.89	9.07142	157.493	131.031				sample	5	1
	biomass	P		b	NA	NA	NA	11.792	0.0958399	2.24201	NA	NA	NA	NA	NA	12.5673	NA	NA	NA	NA	NA	NA	0.135866	1.65601	3.024	NA	NA	4.81587	0.152379	1.53202	0.71342	2.39782	0.0605043	4.01941	NA	NA	4.07992	NA	8.85498	1328.73	9.79112	136.883	109.771			Mesotaenium endlicheranium (SAG 12.97)	blank (3NBBM medium)	1	1
	biomass	P		c	NA	NA	NA	9.03912	0.102045	2.80084	NA	NA	NA	NA	NA	60.7757	NA	NA	NA	NA	NA	NA	0.191082	0.139913	3.13788	NA	NA	3.46888	0.769795	0.258165	0.634257	1.66222	NA	11.4871	NA	0.166864	11.654	NA	76.512	2852.61	7.41923	178.107	104.372				blank (3NBBM medium)	2	1
	biomass	P		c	NA	NA	NA	12.2886	0.0993955	2.83811	NA	NA	NA	NA	NA	63.0901	NA	NA	NA	NA	NA	NA	0.0933265	0.136101	3.15679	NA	NA	3.38622	1.30966	0.264792	0.610007	2.18446	NA	11.2845	NA	0.118567	11.403	NA	36.1158	2699.56	4.79689	205.872	120.119				blank (3NBBM medium)	3	1
	blank	P	3	a	NA	NA	NA	NA	NA	3.64899	NA	NA	NA	NA	NA	2.20522	NA	NA	NA	NA	NA	NA	NA	NA	NA	NA	NA	NA	0.245344	NA	NA	0.245344	NA	NA	NA	NA	NA	NA	NA	NA	12.7287	187.864	143.712				blank (3NBBM medium)	4	1
	blank	P		a	NA	NA	NA	NA	NA	3.67567	NA	NA	NA	NA	NA	2.66055	NA	NA	NA	NA	NA	NA	NA	NA	NA	NA	NA	NA	0.126255	NA	NA	0.126255	NA	NA	NA	NA	NA	NA	NA	NA	14.933	224.83	134.983				blank (3NBBM medium)	5	1
	blank	P		b	NA	NA	NA	NA	NA	3.99317	NA	NA	NA	NA	NA	3.77444	NA	NA	NA	NA	NA	NA	NA	NA	NA	NA	NA	NA	0.369995	NA	NA	0.369995	NA	NA	NA	NA	NA	NA	NA	NA	6.72919	237.031	86.1576				sample	1	1
	blank	P		b	NA	NA	NA	NA	NA	3.86738	NA	NA	NA	NA	NA	3.63714	NA	NA	NA	NA	NA	NA	NA	NA	NA	NA	NA	NA	0.197047	NA	NA	0.197047	NA	NA	NA	NA	NA	NA	NA	NA	7.78365	237.932	90.9436				sample	2	1
	blank	P		c	NA	NA	NA	NA	NA	3.79678	NA	NA	NA	NA	NA	3.0436	NA	NA	NA	NA	NA	NA	NA	NA	NA	NA	NA	NA	0.192915	NA	NA	0.192915	NA	NA	NA	NA	NA	NA	NA	NA	11.979	218.901	96.0769				sample	3	1
	blank	P		c	NA	NA	NA	NA	NA	3.68064	NA	NA	NA	NA	NA	3.03846	NA	NA	NA	NA	NA	NA	NA	NA	NA	NA	NA	NA	0.120086	NA	NA	0.120086	NA	NA	NA	NA	NA	NA	NA	NA	13.302	177.387	78.9783				sample	4	1
Chara braunii (NIES-1604)	biomass	P	6	a	NA	NA	NA	18.0285	5.39832	98.5241	NA	NA	NA	NA	NA	142.787	NA	NA	NA	NA	NA	NA	NA	NA	NA	NA	NA	NA	9.13351	0.072842	0.881513	10.0879	0.0720069	NA	NA	NA	0.0720069	NA	NA	NA	15.4156	106.033	176.569				sample	5	1
	biomass	P		a	NA	NA	NA	12.8292	5.17417	88.0101	NA	NA	NA	NA	NA	145.179	NA	NA	NA	NA	NA	NA	NA	NA	NA	NA	NA	NA	9.05988	0.0627491	0.795424	9.91805	0.0652798	NA	NA	NA	0.0652798	NA	NA	NA	23.4622	92.7262	191.159			Chlorokybus melkonianii (CCAC 0220)	blank (C medium + SE)	1	1
	biomass	P		b	NA	NA	NA	18.1002	6.71887	82.053	NA	NA	NA	NA	NA	214.238	NA	NA	NA	NA	NA	NA	NA	NA	NA	NA	NA	NA	9.12794	0.0590753	1.32131	10.5083	0.045163	NA	NA	NA	0.045163	NA	NA	NA	15.5091	60.839	158.875				blank (C medium + SE)	2	1
	biomass	P		b	NA	NA	NA	25.1285	6.59888	78.0226	NA	NA	NA	NA	NA	211.013	NA	NA	NA	NA	NA	NA	NA	NA	NA	NA	NA	NA	9.50562	0.0642574	1.24008	10.81	0.0495722	NA	NA	NA	0.0495722	NA	NA	NA	15.2316	72.2629	135.667				blank (C medium + SE)	3	1
	biomass	P		c	NA	NA	NA	10.4451	3.01142	38.6993	NA	NA	NA	NA	NA	92.5464	NA	NA	NA	NA	NA	NA	NA	NA	NA	NA	NA	NA	NA	NA	NA	NA	NA	NA	NA	NA	NA	NA	NA	NA	21.1708	105.412	176.951				blank (C medium + SE)	4	1
	biomass	P		c	NA	NA	NA	15.0155	3.39343	37.3537	NA	NA	NA	NA	NA	93.5896	NA	NA	NA	NA	NA	NA	NA	NA	NA	NA	NA	NA	NA	NA	NA	NA	NA	NA	NA	NA	NA	NA	NA	NA	21.9659	129.738	184.299				blank (C medium + SE)	5	1
	biomass	P		d	NA	NA	NA	9.64771	1.17881	2.4831	NA	NA	NA	NA	NA	20.6101	NA	NA	NA	NA	NA	NA	NA	NA	NA	NA	NA	NA	9.33786	0.0590461	0.690423	10.0873	0.0306147	NA	NA	NA	0.0306147	NA	NA	NA	9.08709	36.3806	100.683				sample	1	1
	biomass	P		d	NA	NA	NA	7.23228	1.07813	2.31501	NA	NA	NA	NA	NA	20.5902	NA	NA	NA	NA	NA	NA	NA	NA	NA	NA	NA	NA	9.04109	0.04523	0.710107	9.79643	0.0350537	NA	NA	NA	0.0350537	NA	NA	NA	10.6868	57.8075	99.6614				sample	2	1
	biomass	P		e	NA	NA	NA	15.3501	2.55787	12.0514	NA	NA	NA	NA	NA	85.5789	NA	NA	NA	NA	NA	NA	NA	NA	NA	NA	NA	NA	440.626	0.0781606	1.38492	442.089	0.0309387	NA	NA	NA	0.0309387	NA	NA	NA	21.2543	46.4412	142.663				sample	3	1
	biomass	P		e	NA	NA	NA	16.8852	2.63534	13.001	NA	NA	NA	NA	NA	99.5456	NA	NA	NA	NA	NA	NA	NA	NA	NA	NA	NA	NA	438.467	0.0738865	1.12991	439.671	0.065399	NA	NA	NA	0.065399	NA	NA	NA	16.5212	61.5263	146.351				sample	4	1
	biomass	P		f	NA	NA	NA	33.0225	3.37206	87.6406	NA	NA	NA	NA	NA	140.391	NA	NA	NA	NA	NA	NA	NA	NA	NA	NA	NA	NA	19.2017	0.139104	0.330546	19.6713	0.0931962	NA	NA	NA	0.0931962	NA	NA	NA	31.22	173.908	306.457				sample	5	1
	biomass	P		f	NA	NA	NA	38.7591	3.3843	82.5201	NA	NA	NA	NA	NA	137.92	NA	NA	NA	NA	NA	NA	NA	NA	NA	NA	NA	NA	18.179	0.112772	0.252085	18.5438	0.0810518	NA	NA	NA	0.0810518	NA	NA	NA	28.3999	138.273	319.761			Coleochaete scutata (CCAC 0493)	blank (C medium + SE)	1	1
	blank	P	2	a	NA	NA	NA	NA	NA	0.587507	NA	NA	NA	NA	NA	5.57366	NA	NA	NA	NA	NA	NA	NA	NA	NA	NA	NA	NA	0.0839405	NA	NA	0.0839405	0.00249362	NA	NA	NA	0.00249362	NA	NA	NA	7.31018	10.2739	32.4321				blank (C medium + SE)	2	1
	blank	P		a	NA	NA	NA	NA	NA	0.605346	NA	NA	NA	NA	NA	4.47332	NA	NA	NA	NA	NA	NA	NA	NA	NA	NA	NA	NA	0.0580599	NA	NA	0.0580599	0.00666734	NA	NA	NA	0.00666734	NA	NA	NA	9.8671	11.1458	32.5637				blank (C medium + SE)	3	1
	blank	P		b	NA	NA	NA	NA	NA	0.61798	NA	NA	NA	NA	NA	5.1106	NA	NA	NA	NA	NA	NA	NA	NA	NA	NA	NA	NA	0.0338873	NA	NA	0.0338873	0.00474576	NA	NA	NA	0.00474576	NA	NA	NA	6.49534	8.3564	23.1069				blank (C medium + SE)	4	1
	blank	P		b	NA	NA	NA	NA	NA	0.567271	NA	NA	NA	NA	NA	4.37692	NA	NA	NA	NA	NA	NA	NA	NA	NA	NA	NA	NA	0.0453918	NA	NA	0.0453918	0.00449105	NA	NA	NA	0.00449105	NA	NA	NA	6.12003	9.95353	23.8505				blank (C medium + SE)	5	1
Nitella sp. (wild-collected)	biomass	P	4	a	NA	NA	NA	7.50618	0.452956	4.88676	NA	NA	NA	NA	NA	18.4979	NA	NA	NA	NA	NA	NA	NA	0.0252978	0.340212	NA	NA	0.36551	NA	0.939744	1.25808	2.19782	0.155698	2.98208	NA	NA	3.13777	NA	NA	323.505	443.77	51.9807	143.256				sample	1	1
	biomass	P		a	NA	NA	NA	4.72497	0.222952	5.29621	NA	NA	NA	NA	NA	16.7452	NA	NA	NA	NA	NA	NA	NA	0.015157	0.363904	NA	NA	0.379061	NA	0.90211	1.32123	2.22334	0.158776	2.2981	NA	NA	2.45687	NA	NA	301.985	451.859	42.2749	136.159				sample	2	1
	biomass	P		b	NA	NA	NA	5.8582	0.382517	5.03686	NA	NA	NA	NA	NA	14.0839	NA	NA	NA	NA	NA	NA	NA	0.0298156	0.323179	NA	NA	0.352995	NA	0.564505	0.784805	1.34931	0.149815	0.589992	NA	NA	0.739807	NA	NA	294.962	504.637	43.3917	171.101				sample	3	1
	biomass	P		b	NA	NA	NA	7.07993	0.816714	8.13628	NA	NA	NA	NA	NA	45.7653	NA	NA	NA	NA	NA	NA	NA	0.0762133	0.649073	NA	NA	0.725287	NA	1.64116	2.29253	3.93369	0.136623	10.8003	NA	NA	10.9369	NA	NA	867.858	474.224	67.2021	156.647				sample	4	1
	biomass	P		c	NA	NA	NA	20.568	0.62317	16.0591	NA	NA	NA	NA	NA	73.4407	NA	NA	NA	NA	NA	NA	NA	0.109532	2.31018	NA	NA	2.41971	NA	3.15965	NA	3.15965	0.18915	5.713	NA	NA	5.90215	NA	NA	741.824	1493.89	183.747	153.037				sample	5	1
	biomass	P		c	NA	NA	NA	9.3103	0.279829	11.1261	NA	NA	NA	NA	NA	39.866	NA	NA	NA	NA	NA	NA	NA	0.0711947	1.29903	NA	NA	1.37023	NA	1.68039	1.23554	2.91593	0.139857	3.15316	NA	NA	3.29301	NA	NA	935.14	488.646	117.547	76.9345			Marchantia polymorpha (Tak-1)	blank (1/2 Gamborg, agar)	1	5.5
	biomass	P		d	NA	NA	NA	10.4307	0.352828	5.9453	NA	NA	NA	NA	NA	96.2601	NA	NA	NA	NA	NA	NA	NA	0.0620387	1.40508	NA	NA	1.46712	NA	2.36745	2.39546	4.76292	0.135162	12.214	NA	NA	12.3492	NA	NA	1982.08	627.837	172.423	131.767				blank (1/2 Gamborg, agar)	2	5.5
	biomass	P		d	NA	NA	NA	14.1164	1.05705	7.67895	NA	NA	NA	NA	NA	22.3949	NA	NA	NA	NA	NA	NA	NA	0.0654235	0.634733	NA	NA	0.700156	NA	1.07695	1.3238	2.40074	0.307394	5.08931	NA	NA	5.39671	NA	NA	1039.54	262.925	76.5715	211.124				blank (1/2 Gamborg, agar)	3	5.5
Coleochaete scutata (CCAC 0493)	biomass	P	3	a	NA	NA	NA	8.39478	0.314442	1.6853	NA	NA	NA	NA	NA	16.9749	NA	NA	NA	NA	NA	NA	0.0829576	0.0437422	6.52143	NA	NA	6.64813	1.20246	0.443122	1.85045	3.49602	0.0532965	0.333617	NA	NA	0.386913	9.58162	93.8397	8915.26	6.72949	NA	159.578				blank (1/2 Gamborg, agar)	4	5.5
	biomass	P		a	NA	NA	NA	8.93236	0.210485	1.73697	NA	NA	NA	NA	NA	17.7457	NA	NA	NA	NA	NA	NA	0.0756722	0.0442404	6.06744	NA	NA	6.18736	1.34949	0.447054	2.08786	3.88441	0.0398633	0.327774	NA	NA	0.367638	17.1719	99.4656	10010	7.75952	NA	199.415				blank (1/2 Gamborg, agar)	5	5.5
	biomass	P		b	NA	NA	NA	16.5285	0.357976	2.43581	NA	NA	NA	NA	NA	60.5437	NA	NA	NA	NA	NA	NA	0.146696	0.0664901	6.53772	NA	NA	6.75091	2.13781	0.653829	2.21265	5.00429	0.0296673	1.95957	NA	NA	1.98924	13.7352	46.4524	4466.95	5.22055	NA	87.687				sample	1	5.5
	biomass	P		b	NA	NA	NA	16.3715	0.340147	2.33635	NA	NA	NA	NA	NA	53.0656	NA	NA	NA	NA	NA	NA	0.172231	0.0672878	6.55077	NA	NA	6.79029	1.91637	0.605657	2.44874	4.97076	0.0354601	1.64887	NA	NA	1.68433	17.3222	71.6261	7083.51	4.04644	NA	113.285				sample	2	5.5
	biomass	P		c	NA	NA	NA	13.1068	0.254569	1.26643	NA	NA	NA	NA	NA	27.3719	NA	NA	NA	NA	NA	NA	0.137252	0.0524725	6.48193	NA	NA	6.67166	0.677284	0.234608	2.09648	3.00837	0.034577	0.886196	NA	NA	0.920773	21.1593	24.6754	3267.55	5.73081	NA	133.024				sample	3	5.5
	biomass	P		c	NA	NA	NA	15.0742	0.302049	1.17259	NA	NA	NA	NA	NA	25.4552	NA	NA	NA	NA	NA	NA	0.120266	0.0437518	6.43011	NA	NA	6.59412	0.65774	0.206974	2.45482	3.31954	0.018078	1.11373	NA	NA	1.13181	NA	20.4752	3677.78	6.42064	NA	120.189				sample	4	5.5
	blank	P	3	a	NA	NA	NA	NA	NA	0.0625832	NA	NA	NA	NA	NA	NA	NA	NA	NA	NA	NA	NA	NA	NA	NA	NA	NA	NA	NA	NA	NA	NA	NA	NA	NA	NA	NA	NA	NA	NA	22.4472	NA	11.1114				sample	5	5.5
	blank	P		a	NA	NA	NA	NA	NA	0.0601889	NA	NA	NA	NA	NA	NA	NA	NA	NA	NA	NA	NA	NA	NA	NA	NA	NA	NA	NA	NA	NA	NA	NA	NA	NA	NA	NA	NA	NA	NA	19.0864	NA	8.90043
	blank	P		b	NA	NA	NA	NA	NA	0.0576091	NA	NA	NA	NA	NA	NA	NA	NA	NA	NA	NA	NA	NA	NA	NA	NA	NA	NA	NA	NA	NA	NA	NA	NA	NA	NA	NA	NA	NA	NA	NA	NA	10.6753
	blank	P		b	NA	NA	NA	NA	NA	0.0502419	NA	NA	NA	NA	NA	NA	NA	NA	NA	NA	NA	NA	NA	NA	NA	NA	NA	NA	NA	NA	NA	NA	NA	NA	NA	NA	NA	NA	NA	NA	5.14928	NA	12.3733
	blank	P		c	NA	NA	NA	NA	NA	2.79753	NA	NA	NA	NA	NA	NA	NA	NA	NA	NA	NA	NA	NA	NA	NA	NA	NA	NA	NA	NA	NA	NA	NA	NA	NA	NA	NA	NA	NA	NA	NA	NA	11.3355
	blank	P		c	NA	NA	NA	NA	NA	2.83401	NA	NA	NA	NA	NA	NA	NA	NA	NA	NA	NA	NA	NA	NA	NA	NA	NA	NA	NA	NA	NA	NA	NA	NA	NA	NA	NA	NA	NA	NA	NA	NA	9.9485
Mesotaenium endlicherianum (SAG 12.97)	biomass	P	4	a	NA	NA	NA	NA	0.0276586	1.33243	NA	NA	NA	NA	NA	1.35411	NA	NA	NA	NA	NA	NA	0.146757	2.89875	3.04906	NA	NA	6.09457	1.30965	0.175651	1.96931	3.45461	0.282973	0.0284633	0.0899154	NA	0.401352	NA	NA	NA	115.134	225.577	306.983
	biomass	P		a	NA	NA	NA	NA	0.0256401	1.36385	NA	NA	NA	NA	NA	1.42592	NA	NA	NA	NA	NA	NA	0.191887	2.90251	3.36676	NA	NA	6.46115	1.29947	0.160703	1.49081	2.95098	0.255	0.0343731	0.0589351	NA	0.348308	NA	NA	NA	77.2567	226.591	323.287
	biomass	P		b	NA	NA	NA	2.36741	0.013541	2.28119	NA	NA	NA	NA	NA	0.6111	NA	NA	NA	NA	NA	NA	0.222812	1.55824	1.69457	NA	NA	3.47562	0.827369	0.135472	0.728436	1.69128	0.164731	0.0436753	0.0969023	NA	0.305309	NA	NA	NA	19.7695	199.112	102.48
	biomass	P		b	NA	NA	NA	NA	0.0153841	2.36581	NA	NA	NA	NA	NA	0.533025	NA	NA	NA	NA	NA	NA	0.211529	1.50651	1.77121	NA	NA	3.48925	0.907509	0.150789	0.75504	1.81334	0.202121	0.0593563	0.0819706	NA	0.343448	NA	NA	NA	17.1469	190.986	110.268
	biomass	P		c	NA	NA	NA	NA	0.0227961	1.65487	NA	NA	NA	NA	NA	0.971515	NA	NA	NA	NA	NA	NA	0.232715	2.60625	3.25263	NA	NA	6.09159	1.00863	0.185766	1.36864	2.56303	0.217636	0.0899044	0.0532802	NA	0.360821	NA	NA	NA	52.3885	180.927	183.334
	biomass	P		c	NA	NA	NA	NA	0.031956	1.82948	NA	NA	NA	NA	NA	0.954607	NA	NA	NA	NA	NA	NA	0.198664	2.64055	3.08557	NA	NA	5.92479	0.890844	0.1597	0.925016	1.97556	0.237007	0.0241019	0.141799	NA	0.402908	NA	NA	NA	48.4911	159.567	196.664
	biomass	P		d	NA	NA	NA	NA	0.0463004	2.7171	NA	NA	NA	NA	NA	4.95366	NA	NA	NA	NA	NA	NA	0.199462	1.57973	1.8622	NA	NA	3.64139	1.15073	0.184433	1.24499	2.58016	0.265954	0.0626529	0.0960596	NA	0.424667	NA	NA	NA	661.717	181.275	331.672
	biomass	P		d	NA	NA	NA	9.97331	0.0395479	2.58259	NA	NA	NA	NA	NA	4.66538	NA	NA	NA	NA	NA	NA	0.212417	1.52473	1.69668	NA	NA	3.43383	0.845638	0.153692	1.03315	2.03248	0.265769	0.0206104	0.0638204	NA	0.3502	NA	NA	NA	436.659	236.89	358.737
	blank	P	2	a	NA	NA	NA	NA	NA	3.10827	NA	NA	NA	NA	NA	0.97409	NA	NA	NA	NA	NA	NA	NA	NA	NA	NA	NA	NA	0.0680748	0.0127378	NA	0.0808126	0.0363034	NA	NA	NA	0.0363034	NA	NA	NA	42.1575	284.394	83.1366
	blank	P		a	NA	NA	NA	NA	NA	3.44541	NA	NA	NA	NA	NA	0.904026	NA	NA	NA	NA	NA	NA	NA	NA	NA	NA	NA	NA	0.0945549	0.018919	NA	0.113474	0.0314379	NA	NA	NA	0.0314379	NA	NA	NA	28.0876	229.552	75.7459
	blank	P		b	NA	NA	NA	NA	NA	2.13019	NA	NA	NA	NA	NA	0.828073	NA	NA	NA	NA	NA	NA	NA	NA	NA	NA	NA	NA	0.0530197	0.0107991	NA	0.0638187	0.0441889	NA	NA	NA	0.0441889	NA	NA	NA	23.6932	137.243	71.2649
	blank	P		b	NA	NA	NA	NA	NA	2.04928	NA	NA	NA	NA	NA	0.833572	NA	NA	NA	NA	NA	NA	NA	NA	NA	NA	NA	NA	0.0812766	0.0128037	NA	0.0940803	0.0501733	NA	NA	NA	0.0501733	NA	NA	NA	23.8838	148.303	62.691
Closterium peracerosum-strigosum-littorale complex (NIES-67)	biomass	P	3	a	NA	NA	NA	1.22283	0.0164528	0.203562	NA	NA	NA	NA	NA	0.704824	NA	NA	NA	NA	NA	NA	0.201204	0.0118825	0.0753618	NA	NA	0.288448	0.471535	0.0128327	0.28243	0.766798	0.0344385	NA	NA	NA	0.0344385	NA	NA	NA	19.4872	1.7979	6.9583
	biomass	P		a	NA	NA	NA	0.785365	0.016659	0.189284	NA	NA	NA	NA	NA	0.725576	NA	NA	NA	NA	NA	NA	0.194238	0.0111324	0.110856	NA	NA	0.316227	0.474932	0.0101577	0.259203	0.744293	0.0330565	NA	NA	NA	0.0330565	NA	NA	NA	17.2944	2.13222	6.6178
	biomass	P		b	NA	NA	NA	0.419996	0.0112461	0.163286	NA	NA	NA	NA	NA	0.841545	NA	NA	NA	NA	NA	NA	0.14932	0.0103681	0.0563922	NA	NA	0.21608	0.475766	0.0104901	0.19506	0.681316	0.0278794	NA	NA	NA	0.0278794	NA	NA	NA	11.8835	2.18987	5.26694
	biomass	P		b	NA	NA	NA	1.14079	0.0136841	0.148799	NA	NA	NA	NA	NA	0.823097	NA	NA	NA	NA	NA	NA	0.157611	0.0111551	0.0491322	NA	NA	0.217899	0.444326	0.00936797	0.188602	0.642296	0.0329886	NA	NA	NA	0.0329886	NA	NA	NA	11.4695	1.58914	5.73714
	biomass	P		c	NA	NA	NA	0.674192	0.0116656	0.14236	NA	NA	NA	NA	NA	0.982412	NA	NA	NA	NA	NA	NA	0.170661	0.0100311	0.0778942	NA	NA	0.258586	0.278345	0.0077447	0.186543	0.472633	0.0403952	NA	NA	NA	0.0403952	NA	NA	NA	4.83529	1.96456	4.10077
	biomass	P		c	NA	NA	NA	0.360164	0.012758	0.114854	NA	NA	NA	NA	NA	1.1345	NA	NA	NA	NA	NA	NA	0.159525	0.0110823	0.0838389	NA	NA	0.254446	0.319908	0.00563577	0.263804	0.589347	0.0296745	NA	NA	NA	0.0296745	NA	NA	NA	6.27814	1.9799	4.19921
	blank	P	2	a	NA	NA	NA	NA	NA	NA	NA	NA	NA	NA	NA	NA	NA	NA	NA	NA	NA	NA	NA	NA	NA	NA	NA	NA	0.0185438	NA	NA	0.0185438	NA	NA	NA	NA	NA	NA	NA	NA	3.7601	NA	18.5763
	blank	P		a	NA	NA	NA	NA	NA	NA	NA	NA	NA	NA	NA	NA	NA	NA	NA	NA	NA	NA	NA	NA	NA	NA	NA	NA	0.0226957	NA	NA	0.0226957	NA	NA	NA	NA	NA	NA	NA	NA	4.56793	NA	19.9753
	blank	P		b	NA	NA	NA	NA	NA	NA	NA	NA	NA	NA	NA	NA	NA	NA	NA	NA	NA	NA	NA	NA	NA	NA	NA	NA	0.0251921	NA	NA	0.0251921	NA	NA	NA	NA	NA	NA	NA	NA	NA	NA	19.9814
	blank	P		b	NA	NA	NA	NA	NA	NA	NA	NA	NA	NA	NA	NA	NA	NA	NA	NA	NA	NA	NA	NA	NA	NA	NA	NA	0.025005	NA	NA	0.025005	NA	NA	NA	NA	NA	NA	NA	NA	NA	NA	17.2909
Spirogyra sp (170.80)	biomass	P	4	a	NA	NA	NA	7.75684	0.122831	0.603611	NA	NA	NA	NA	NA	3.59665	NA	NA	NA	NA	NA	NA	NA	0.190473	NA	NA	NA	0.190473	0.195972	0.0518945	NA	0.247867	0.357687	1.52509	0.598817	NA	2.48159	NA	NA	NA	41.8646	27.3019	947.651
	biomass	P		a	NA	NA	NA	0.656795	0.0889195	0.570791	NA	NA	NA	NA	NA	3.72477	NA	NA	NA	NA	NA	NA	NA	0.181855	NA	NA	NA	0.181855	0.451448	0.0922559	NA	0.543704	0.360145	1.0038	0.637146	NA	2.00109	NA	NA	NA	35.7415	24.6036	1153.55
	biomass	P		b	NA	NA	NA	1.60033	0.0510726	0.492259	NA	NA	NA	NA	NA	2.82863	NA	NA	NA	NA	NA	NA	NA	0.142197	NA	NA	NA	0.142197	0.630746	0.0876237	NA	0.71837	0.274742	2.33952	0.582132	NA	3.1964	NA	NA	NA	50.9839	45.5246	916.3
	biomass	P		b	NA	NA	NA	2.80548	0.192463	0.54661	NA	NA	NA	NA	NA	3.444	NA	NA	NA	NA	NA	NA	NA	0.0873679	NA	NA	NA	0.0873679	0.629607	0.0536747	NA	0.683282	0.264125	1.98267	0.658031	NA	2.90483	NA	NA	NA	36.2971	34.5864	939.256
	biomass	P		c	NA	NA	NA	1.12651	0.112741	0.190735	NA	NA	NA	NA	NA	1.08687	NA	NA	NA	NA	NA	NA	NA	0.0462293	NA	NA	NA	0.0462293	0.0843518	0.0408439	NA	0.125196	0.0975569	0.431687	0.199465	0.519711	1.24842	NA	NA	NA	13.1965	31.7036	397.695
	biomass	P		c	NA	NA	NA	0.118503	0.0615172	0.140287	NA	NA	NA	NA	NA	0.991045	NA	NA	NA	NA	NA	NA	NA	0.0631332	NA	NA	NA	0.0631332	0.103535	0.0417903	NA	0.145326	0.1408	0.339112	0.343261	NA	0.823173	NA	NA	NA	8.46993	10.1819	383.969
	biomass	P		d	NA	NA	NA	1.76216	0.0613062	0.148566	NA	NA	NA	NA	NA	2.23122	NA	NA	NA	NA	NA	NA	0.156256	0.0373673	NA	NA	NA	0.193623	0.102513	0.0604731	NA	0.162986	0.0970977	0.901582	0.177271	0.372463	1.54841	NA	NA	NA	17.7546	10.3845	233.825
	biomass	P		d	NA	NA	NA	0.938291	0.049996	0.152743	NA	NA	NA	NA	NA	2.04079	NA	NA	NA	NA	NA	NA	NA	0.0407832	NA	NA	NA	0.0407832	0.0453367	0.0697082	NA	0.115045	0.104923	0.756624	0.22227	NA	1.08382	NA	NA	NA	20.1108	11.2704	294.754
	blank	P	2	a	NA	NA	NA	NA	0.0907191	0.434806	NA	NA	NA	NA	NA	0.401855	NA	NA	NA	NA	NA	NA	NA	NA	NA	NA	NA	NA	0.105021	NA	NA	0.105021	0.0519539	NA	NA	NA	0.0519539	NA	NA	NA	20.9436	1.8658	29.7116
	blank	P		a	NA	NA	NA	NA	0.0424055	0.426124	NA	NA	NA	NA	NA	0.443821	NA	NA	NA	NA	NA	NA	NA	NA	NA	NA	NA	NA	0.0407139	NA	NA	0.0407139	0.0483785	NA	NA	NA	0.0483785	NA	NA	NA	62.0204	2.57934	27.1462
	blank	P		b	NA	NA	NA	NA	0.0392079	0.368658	NA	NA	NA	NA	NA	0.036874	NA	NA	NA	NA	NA	NA	NA	NA	NA	NA	NA	NA	0.0388655	NA	NA	0.0388655	0.0410598	NA	NA	NA	0.0410598	NA	NA	NA	42.5546	4.87107	25.3004
	blank	P		b	NA	NA	NA	NA	0.0358676	0.359341	NA	NA	NA	NA	NA	0.0356944	NA	NA	NA	NA	NA	NA	NA	NA	NA	NA	NA	NA	0.010357	NA	NA	0.010357	0.0216394	NA	NA	NA	0.0216394	NA	NA	NA	NA	2.54048	19.8757
Mougeotia scalaris (164.80)	biomass	P	4	a	NA	NA	NA	4.28593	0.0967562	0.557659	NA	NA	NA	NA	NA	0.757096	NA	NA	NA	NA	NA	NA	NA	0.225148	NA	NA	NA	0.225148	0.360351	0.0710476	0.142249	0.573648	0.130753	0.354837	0.154232	0.171754	0.811577	NA	NA	NA	11.4955	85.2144	384.733
	biomass	P		a	NA	NA	NA	3.83833	0.0829289	0.563068	NA	NA	NA	NA	NA	0.769817	NA	NA	NA	NA	NA	NA	NA	0.20799	NA	NA	NA	0.20799	0.347841	0.0769393	0.186493	0.611273	0.131331	0.454566	0.177636	NA	0.763533	NA	NA	NA	12.8439	99.9848	413.741
	biomass	P		b	NA	NA	NA	5.60197	0.115473	0.928558	NA	NA	NA	NA	NA	1.26941	NA	NA	NA	NA	NA	NA	NA	0.249656	NA	NA	NA	0.249656	0.504543	0.0991373	0.238367	0.842047	0.179075	0.744046	0.203762	NA	1.12688	NA	NA	NA	23.638	226.721	641.38
	biomass	P		b	NA	NA	NA	6.89348	0.0789539	0.940535	NA	NA	NA	NA	NA	1.47689	NA	NA	NA	NA	NA	NA	0.216909	0.24578	NA	NA	NA	0.462689	0.541556	0.0752225	0.0950033	0.711782	0.199675	0.837954	0.357066	NA	1.39469	NA	NA	NA	23.5797	283.787	739.743
	biomass	P		c	NA	NA	NA	6.1426	0.0691295	0.760023	NA	NA	NA	NA	NA	0.733846	NA	NA	NA	NA	NA	NA	NA	0.20021	NA	NA	NA	0.20021	0.341751	0.0900191	0.198998	0.630768	0.195024	0.505442	0.230379	NA	0.930845	NA	NA	NA	15.5875	NA	438.874
	biomass	P		c	NA	NA	NA	6.76511	0.115948	0.733197	NA	NA	NA	NA	NA	0.831926	NA	NA	NA	NA	NA	NA	0.223715	0.206307	NA	NA	NA	0.430021	0.334521	0.100787	0.118741	0.554049	0.2075	0.53413	0.29335	0.375606	1.41059	NA	NA	NA	13.9507	17.1569	443.162
	biomass	P		d	NA	NA	NA	5.08621	0.221771	1.40057	NA	NA	NA	NA	NA	2.27152	NA	NA	NA	NA	NA	NA	NA	0.255072	NA	NA	NA	0.255072	0.866098	0.0875746	0.425556	1.37923	0.205904	0.556296	0.281875	NA	1.04407	NA	NA	NA	53.4546	NA	1641.94
	biomass	P		d	NA	NA	NA	2.52309	0.21049	1.29886	NA	NA	NA	NA	NA	2.07864	NA	NA	NA	NA	NA	NA	NA	0.247071	NA	NA	NA	0.247071	0.542199	0.0829014	0.280477	0.905577	0.197776	0.357109	0.187461	NA	0.742346	NA	NA	NA	62.0732	NA	1800.53
	blank	P	2	a	NA	NA	NA	NA	0.0907191	0.434806	NA	NA	NA	NA	NA	0.401855	NA	NA	NA	NA	NA	NA	NA	NA	NA	NA	NA	NA	0.105021	NA	NA	0.105021	0.0519539	NA	NA	NA	0.0519539	NA	NA	NA	20.9436	1.8658	29.7116
	blank	P		a	NA	NA	NA	NA	0.0424055	0.426124	NA	NA	NA	NA	NA	0.443821	NA	NA	NA	NA	NA	NA	NA	NA	NA	NA	NA	NA	0.0407139	NA	NA	0.0407139	0.0483785	NA	NA	NA	0.0483785	NA	NA	NA	62.0204	2.57934	27.1462
	blank	P		b	NA	NA	NA	NA	0.0392079	0.368658	NA	NA	NA	NA	NA	0.036874	NA	NA	NA	NA	NA	NA	NA	NA	NA	NA	NA	NA	0.0388655	NA	NA	0.0388655	0.0410598	NA	NA	NA	0.0410598	NA	NA	NA	42.5546	4.87107	25.3004
	blank	P		b	NA	NA	NA	NA	0.0358676	0.359341	NA	NA	NA	NA	NA	0.0356944	NA	NA	NA	NA	NA	NA	NA	NA	NA	NA	NA	NA	0.010357	NA	NA	0.010357	0.0216394	NA	NA	NA	0.0216394	NA	NA	NA	NA	2.54048	19.8757
Marchantia polymorpha (Tak-1)	biomass	P	3	a	1.6607	NA	NA	23.588	NA	25.2622	0.0592089	NA	NA	3.14676	NA	3.53785	0.114304	0.0602539	0.643187	NA	NA	0.817744	1.04783	0.520118	155.745	0.247782	1.18321	158.744	1.07317	0.554279	24.4771	26.1046	0.0566764	0.741413	NA	0.34013	1.13822	NA	NA	323.887	48.9306	1240.33	379.461
	biomass	P		a	1.72861	NA	NA	24.4245	NA	25.5529	0.0497471	NA	NA	3.42399	NA	3.22705	0.0883673	0.0655319	0.659414	NA	NA	0.813314	1.05011	0.539785	157.266	0.219537	1.24016	160.315	1.06828	0.669516	24.6022	26.34	0.0520423	0.499202	NA	0.256559	0.807803	NA	NA	361.769	42.7033	1253.47	397.051
	biomass	P		a'	2.1043	NA	NA	18.2286	NA	16.2899	0.0510732	NA	NA	1.03838	NA	3.10818	0.146986	0.030734	0.273132	NA	NA	0.450852	1.16466	0.278746	84.449	1.1124	0.936246	87.9411	0.67131	0.369645	16.6824	17.7234	0.135356	0.493427	NA	0.115633	0.744417	NA	NA	128.186	31.4795	1226.57	311.243
	biomass	P		a'	1.97665	NA	NA	19.6966	NA	16.2205	0.0433864	NA	NA	1.2119	NA	3.10775	0.150073	0.0285444	0.269891	NA	NA	0.448508	1.16382	0.27979	85.3361	1.06456	0.829451	88.6737	0.7277	0.2895	17.7374	18.7546	0.135138	0.609248	NA	0.394069	1.13846	NA	NA	140.793	29.7517	1134	258.515
	biomass	P		b	3.19299	NA	NA	20.3978	NA	13.3302	0.0523292	NA	NA	3.62544	NA	5.51202	0.0996771	0.0446247	0.740336	NA	NA	0.884638	1.33143	0.462927	137.664	0.436144	1.06318	140.957	1.12224	0.61119	23.5481	25.2816	0.221736	1.44062	NA	0.811591	2.47395	NA	NA	169.813	48.6823	1812.23	361.333
	biomass	P		b	3.80223	NA	NA	25.6956	NA	13.5456	0.0457958	NA	NA	3.99968	NA	5.21136	0.0854168	0.0497211	0.699182	NA	NA	0.83432	1.35708	0.460104	138.693	0.440491	1.04805	141.999	1.19265	0.53009	23.0518	24.7745	0.248653	1.24757	NA	0.85843	2.35466	NA	NA	132.065	54.2787	1904.43	374.221
	biomass	P		b'	3.01018	NA	NA	20.4715	NA	15.4775	0.055195	NA	NA	3.04421	NA	3.72085	0.0846075	0.0420727	0.49893	NA	NA	0.625611	1.40883	0.508995	134.391	0.395367	1.13155	137.836	1.34624	0.476071	20.4442	22.2666	0.168556	1.46831	NA	0.485502	2.12237	NA	NA	214.944	27.4428	2408.6	442.165
	biomass	P		b'	3.36988	NA	NA	22.822	NA	14.4404	0.0535053	NA	NA	2.99593	NA	3.56159	0.109856	0.0404866	0.539978	NA	NA	0.690321	1.31687	0.499208	133.17	0.440491	1.07603	136.503	1.20224	0.472613	21.7608	23.4356	0.224748	1.39561	NA	0.401007	2.02137	NA	NA	221.546	24.6163	2370.42	431.645
	biomass	P		c	1.29275	NA	NA	13.1813	NA	11.037	0.044189	NA	NA	2.80777	NA	2.84714	0.0748314	0.0253503	0.300628	NA	NA	0.40081	1.0191	0.301254	81.4373	0.216471	0.799562	83.7737	0.941579	0.388706	13.8816	15.2119	0.122772	1.01138	NA	0.212514	1.34666	NA	NA	338.711	24.2753	886.641	208.403
	biomass	P		c	1.50721	NA	NA	13.577	NA	10.5901	0.0392112	NA	NA	2.83552	NA	2.83339	0.0878991	0.0285747	0.29611	NA	NA	0.412584	1.02343	0.294144	80.161	0.267305	0.743472	82.4894	0.885684	0.36768	15.5377	16.7911	0.124794	1.06654	NA	0.39874	1.59008	NA	NA	320.629	24.2815	867.419	194.596
	biomass	P		c'	1.72226	NA	NA	14.5689	NA	14.4021	0.050437	NA	NA	3.26897	NA	2.79998	0.0644958	0.0360516	0.511344	NA	NA	0.611891	1.21124	0.384168	105.703	0.332203	0.847061	108.478	1.16135	0.435393	17.5118	19.1085	0.164681	1.35154	NA	0.524112	2.04034	NA	NA	217.921	37.9458	1336.58	286.594
	biomass	P		c'	1.65981	NA	NA	15.2454	NA	13.9382	0.0459705	NA	NA	3.44029	NA	2.71545	0.0702731	0.0405435	0.571368	NA	NA	0.682184	1.11849	0.40432	98.3979	0.281982	0.87527	101.078	1.1651	0.381856	16.5092	18.0561	0.162315	1.31114	NA	0.40555	1.87901	NA	NA	154.48	32.0985	1312.99	276.841
	blank	P	2	a	NA	NA	NA	NA	NA	NA	NA	NA	NA	NA	NA	NA	NA	NA	NA	NA	NA	NA	NA	NA	NA	NA	NA	NA	NA	NA	NA	NA	NA	NA	NA	NA	NA	NA	NA	NA	NA	NA	NA
	blank	P		a	NA	NA	NA	NA	NA	3.79779	NA	NA	NA	NA	NA	1.78849	NA	0.0466887	NA	NA	NA	0.0466887	NA	0.0138376	NA	NA	NA	0.0138376	0.0525237	0.0327453	NA	0.085269	0.0198888	0.148578	NA	NA	0.168467	NA	NA	NA	24.8349	76.8982	28.5562
	blank	P		a'	NA	NA	NA	NA	NA	3.73162	NA	NA	NA	NA	NA	1.67893	NA	0.0446281	NA	NA	NA	0.0446281	NA	0.0176398	NA	NA	NA	0.0176398	0.0593463	0.0267957	NA	0.086142	0.0234007	0.211488	NA	NA	0.234889	NA	NA	NA	18.037	89.7364	26.4601
	blank	P		a'	NA	NA	NA	NA	NA	3.86024	NA	NA	NA	NA	NA	1.43704	NA	0.0473902	NA	NA	NA	0.0473902	NA	0.0156853	NA	NA	NA	0.0156853	0.0470175	0.0327788	NA	0.0797963	0.0245247	0.208623	NA	NA	0.233147	NA	NA	NA	19.0408	83.9192	24.3585
Physcomitrium patens (Gransden, gametophores)	biomass	P	3	a	1.15357	NA	NA	9.65925	NA	182.345	1.1187	NA	NA	NA	NA	1.85727	0.0529167	0.0388696	NA	NA	NA	0.0917863	0.507913	0.231622	0.645058	0.162196	20.8481	22.3949	1.33844	0.0894769	2.11125	3.53918	0.244613	6.75319	NA	0.227977	7.22578	NA	NA	NA	36.4459	1215.48	678.128
	biomass	P		a	0.968859	NA	NA	10.1924	NA	182.634	1.07268	NA	NA	NA	NA	1.94946	0.0485027	0.0189469	NA	NA	NA	0.0674496	0.527895	0.223658	0.638975	0.19348	20.7945	22.3785	1.55469	0.0738043	2.08288	3.71138	0.227177	7.16387	NA	0.48677	7.87782	NA	NA	NA	47.9218	1190.2	623.389
	biomass	P		a'	1.52772	NA	NA	11.3378	NA	200.08	1.18698	NA	NA	NA	NA	2.12284	0.0863979	0.0401941	NA	NA	NA	0.126592	0.629919	0.238528	0.534064	0.174511	23.1475	24.7245	1.98761	0.0585769	1.74151	3.7877	0.253951	8.98262	NA	0.478721	9.7153	NA	NA	NA	37.1208	1156.21	742.654
	biomass	P		a'	1.12639	NA	NA	8.50272	NA	200.542	1.15409	NA	NA	NA	NA	1.98019	0.0928862	0.0545861	NA	NA	NA	0.147472	0.588146	0.231619	0.516523	0.183949	23.7485	25.2687	1.56595	0.0910394	1.63545	3.29243	0.245757	8.17369	NA	0.739968	9.15942	NA	NA	NA	42.5842	1142.81	743.772
	biomass	P		b	1.14792	NA	NA	13.525	NA	229.461	1.39321	NA	NA	NA	NA	2.59837	0.111493	0.0542198	NA	NA	NA	0.165713	0.681607	0.243509	0.73037	0.231145	23.2667	25.1533	1.72846	0.125247	2.18129	4.035	0.293623	8.33687	NA	0.201483	8.83198	NA	NA	NA	43.0072	1082.64	649.27
	biomass	P		b	1.68882	NA	NA	12.2265	NA	225.428	1.38899	NA	NA	NA	NA	2.41595	0.114502	0.0439713	NA	NA	NA	0.158473	0.588515	0.223401	0.646016	0.221563	25.4648	27.1443	1.72614	0.0999094	2.34181	4.16786	0.25397	10.1453	NA	0.438697	10.838	NA	NA	NA	49.3224	1207.46	714.743
	biomass	P		b'	1.22493	NA	NA	15.1338	NA	177.115	1.14395	NA	NA	NA	NA	2.30881	0.0847526	0.0480345	NA	NA	NA	0.132787	0.638514	0.235823	0.538941	0.248922	26.7861	28.4483	1.74289	0.10354	1.54595	3.39238	0.247564	8.03195	NA	0.624524	8.90404	NA	NA	NA	40.203	1108.57	680.959
	biomass	P		b'	1.27952	NA	NA	9.54359	NA	174.803	1.12282	NA	NA	NA	NA	2.21625	0.0758828	0.0332575	NA	NA	NA	0.10914	0.637747	0.227688	0.587346	0.283552	24.3855	26.1218	1.70764	0.096941	1.66881	3.47339	0.259374	8.31233	NA	0.274035	8.84574	NA	NA	NA	40.2752	1194.31	729.849
	biomass	P		c	1.09189	NA	NA	7.69306	NA	170.247	1.12427	NA	NA	NA	NA	1.9216	0.0788868	0.0340099	NA	NA	NA	0.112897	0.511841	0.186125	0.466617	0.196542	23.8628	25.2239	1.75726	0.0663682	1.46845	3.29207	0.223619	6.71998	NA	0.653284	7.59688	NA	NA	NA	45.5909	1002.21	573.366
	biomass	P		c	1.0964	NA	NA	9.12319	NA	171.793	1.15874	NA	NA	NA	NA	2.13691	0.0823063	0.0383435	NA	NA	NA	0.12065	0.558292	0.180626	0.440277	0.223694	22.4922	23.8951	1.56724	0.0539177	1.46184	3.083	0.221833	6.61598	NA	0.155138	6.99295	NA	NA	NA	40.0443	1039.47	643.146
	biomass	P		c'	1.35705	NA	NA	10.7767	NA	189.753	1.1654	NA	NA	NA	NA	1.79555	NA	0.0194558	NA	NA	NA	0.0194558	0.678773	0.191355	0.433779	0.20962	26.6046	28.1182	1.6776	0.125631	1.51006	3.31329	0.246544	8.05076	NA	0.271892	8.56919	NA	NA	NA	43.9068	883.612	601.108
	biomass	P		c'	1.56709	NA	NA	7.89993	NA	185.381	1.20184	NA	NA	NA	NA	1.95407	NA	0.0419906	NA	NA	NA	0.0419906	0.649962	0.21213	0.449622	0.224437	25.0312	26.5673	1.86118	0.0780916	1.56051	3.49978	0.270694	8.83068	NA	0.19649	9.29786	NA	NA	NA	43.0996	1000.75	671.296
	blank	P	2	a	NA	NA	NA	NA	NA	5.1014	NA	NA	NA	NA	NA	1.69413	0.018417	0.047178	NA	NA	NA	0.065595	NA	0.00689764	NA	NA	NA	0.00689764	0.0831506	0.0180379	NA	0.101189	NA	0.0780441	NA	NA	0.0780441	NA	NA	NA	33.7798	121.428	292.706
	blank	P		a	NA	NA	NA	NA	NA	5.10514	NA	NA	NA	NA	NA	1.63718	0.0234031	0.0538406	NA	NA	NA	0.0772436	NA	0.00759454	NA	NA	NA	0.00759454	0.0853616	0.0166162	NA	0.101978	NA	0.169348	NA	NA	0.169348	NA	NA	NA	32.5218	127.766	290.261
	blank	P		b	NA	NA	NA	NA	NA	4.70809	NA	NA	NA	NA	NA	1.59744	0.0261125	0.0632662	NA	NA	NA	0.0893787	NA	0.00950534	NA	NA	NA	0.00950534	0.0885505	0.0192383	NA	0.107789	NA	0.13846	NA	NA	0.13846	NA	NA	NA	42.1148	112.074	289.366
	blank	P		b	NA	NA	NA	NA	NA	4.85824	NA	NA	NA	NA	NA	1.63242	0.0361146	0.0560792	NA	NA	NA	0.0921938	NA	0.00965546	NA	NA	NA	0.00965546	0.0549342	0.0190675	NA	0.0740016	NA	0.143073	NA	NA	0.143073	NA	NA	NA	33.6174	118.72	273.598
Physcomitrium patens (Gransden, protonema)	biomass	P	4	a	NA	NA	NA	8.0296	NA	19.3504	0.119848	NA	NA	NA	NA	2.41443	0.0392597	0.0343091	NA	NA	NA	0.0735687	NA	0.183167	0.28759	NA	7.49054	7.9613	0.229304	0.1061	2.57386	2.90926	NA	0.494294	NA	NA	0.494294	NA	NA	NA	32.4878	986.819	200.106
	biomass	P		a	NA	NA	NA	8.41644	NA	18.8642	0.116451	NA	NA	NA	NA	2.60225	0.0543186	0.0340185	NA	NA	NA	0.0883371	NA	0.165398	0.240897	NA	7.87844	8.28474	0.244481	0.082739	2.37637	2.70359	NA	0.710147	NA	NA	0.710147	NA	NA	NA	21.897	899.407	180.816
	biomass	P		a'	NA	NA	NA	4.38473	NA	16.9813	0.0982489	NA	NA	NA	NA	2.49719	0.0527096	0.0348828	NA	NA	NA	0.0875924	NA	0.114709	0.17855	NA	4.42557	4.71883	0.202246	0.0886652	1.77245	2.06336	NA	0.50064	NA	NA	0.50064	NA	NA	NA	45.1721	825.193	165.942
	biomass	P		a'	NA	NA	NA	7.55934	NA	16.2751	0.107589	NA	NA	NA	NA	2.75863	0.0590857	0.0280497	NA	NA	NA	0.0871353	NA	0.129952	0.199753	NA	3.99757	4.32728	0.30984	0.0856211	1.71125	2.10671	NA	0.537243	NA	NA	0.537243	NA	NA	NA	38.2298	853.527	173.273
	biomass	P		b	NA	NA	NA	3.41372	NA	11.4868	0.121968	NA	NA	NA	NA	3.47111	0.0668953	0.0404426	NA	NA	NA	0.107338	NA	0.127143	0.32646	NA	4.05931	4.51292	0.230415	0.0664904	2.03293	2.32983	NA	0.561964	NA	NA	0.561964	NA	NA	NA	33.9626	810.078	227.728
	biomass	P		b	NA	NA	NA	7.22314	NA	11.6769	0.114669	NA	NA	NA	NA	3.20645	NA	0.0414521	NA	NA	NA	0.0414521	NA	0.118974	0.245815	NA	4.4224	4.78719	0.258374	0.101373	1.91623	2.27597	NA	0.503371	NA	NA	0.503371	NA	NA	NA	22.862	958.322	240.834
	biomass	P		b'	NA	NA	NA	5.21771	NA	11.222	0.104664	NA	NA	NA	NA	3.52994	NA	0.0479852	NA	NA	NA	0.0479852	NA	0.1904	0.237358	NA	3.32682	3.75457	0.201824	0.0872771	1.60785	1.89695	NA	0.589968	NA	NA	0.589968	NA	NA	NA	32.7723	1190.31	369.176
	biomass	P		b'	NA	NA	NA	4.69846	NA	11.2547	0.112958	NA	NA	NA	NA	3.93457	NA	0.0542646	NA	NA	NA	0.0542646	NA	0.168679	0.344136	NA	3.34883	3.86165	0.311073	0.108538	1.66547	2.08508	NA	0.41934	NA	NA	0.41934	NA	NA	NA	38.1304	1229.79	374.629
	blank	P	2	a	NA	NA	NA	NA	NA	1.99671	NA	NA	NA	NA	NA	0.852437	0.0385378	0.0531368	NA	NA	NA	0.0916745	NA	0.0142569	NA	NA	NA	0.0142569	0.0252623	0.0323895	NA	0.0576518	NA	0.0580729	NA	NA	0.0580729	NA	NA	NA	15.6528	45.8523	58.8989
	blank	P		a	NA	NA	NA	NA	NA	2.04846	NA	NA	NA	NA	NA	0.813391	0.0523191	0.0532522	NA	NA	NA	0.105571	NA	0.0163962	NA	NA	NA	0.0163962	0.0278878	0.0254515	NA	0.0533394	NA	0.0710714	NA	NA	0.0710714	NA	NA	NA	18.9946	45.1409	55.6984
	blank	P		b	NA	NA	NA	NA	NA	2.29035	NA	NA	NA	NA	NA	0.814304	0.031158	0.0577947	NA	NA	NA	0.0889527	NA	0.010544	NA	NA	NA	0.010544	0.0344974	0.0266178	NA	0.0611152	NA	0.103764	NA	NA	0.103764	NA	NA	NA	42.9234	43.5284	96.0842
	blank	P		b	NA	NA	NA	NA	NA	2.27438	NA	NA	NA	NA	NA	0.822627	0.0298456	0.0525788	NA	NA	NA	0.0824244	NA	0.0133138	NA	NA	NA	0.0133138	0.0258622	0.0239957	NA	0.049858	NA	0.0799455	NA	NA	0.0799455	NA	NA	NA	34.9893	43.1453	99.7654
Selaginella uncinata (shoots)	biomass	P	4	a	16.602	3.15042	93.73	19.2343	4.2022	14.4854	4.0174	NA	2.96007	1.1864	4.96907	7.25296	0.476044	0.186126	0.802857	NA	1.05814	2.52316	0.792039	0.146351	1.15337	NA	0.23523	2.32699	0.5629	1.50243	9.3622	11.4275	NA	1.43751	NA	NA	1.43751	NA	NA	NA	45.1659	126.936	555.37
	biomass	P		a	16.687	4.80085	63.6391	18.2918	4.44581	13.8654	4.26344	NA	2.8029	1.18291	4.85745	6.95193	0.518218	0.216352	0.722146	NA	0.927641	2.38436	0.902641	0.1784	1.21824	NA	0.146256	2.44554	0.398261	1.55177	10.776	12.726	NA	1.95289	NA	NA	1.95289	NA	NA	NA	60.2741	195.456	646.485
	biomass	P		a'	18.2409	3.16332	66.251	14.422	3.60651	11.3397	2.92817	NA	1.05086	0.975154	3.92883	4.30747	0.575383	0.251478	0.514446	NA	2.11562	3.45693	0.109844	0.160258	1.2207	NA	0.193574	1.68437	0.22144	0.343665	1.77119	2.3363	NA	0.0395946	NA	NA	0.0395946	NA	NA	NA	28.8749	104.629	173.429
	biomass	P		a'	19.7562	2.37784	59.658	11.4399	3.66601	11.2211	2.94419	NA	1.09414	1.07697	4.06843	4.35433	0.596177	0.252488	0.705291	NA	1.74295	3.2969	0.0879939	0.133971	1.15337	NA	0.263182	1.63851	0.113218	0.349302	1.8573	2.31982	NA	0.10352	NA	NA	0.10352	NA	NA	NA	22.3445	105.754	165.269
	biomass	P		b	2.07464	2.65925	52.043	13.6643	16.0324	8.91775	2.47991	NA	1.67138	0.941898	3.99312	5.24614	0.293549	0.109441	0.303814	NA	0.464848	1.17165	NA	0.0822872	0.466636	NA	0.265011	0.813934	0.513739	0.67023	5.8712	7.05517	NA	1.25019	NA	NA	1.25019	NA	NA	NA	52.0845	100.984	476.512
	biomass	P		b	1.89125	1.75405	46.2979	12.5692	15.6289	9.50566	2.68244	NA	1.68663	1.27651	4.02247	5.0044	0.310564	0.094629	0.367929	NA	0.729489	1.50261	NA	0.0645552	0.4671	NA	0.211455	0.74311	0.389958	0.640945	6.04389	7.07479	NA	1.86764	NA	NA	1.86764	NA	NA	NA	45.3913	73.8343	407.508
	biomass	P		b'	1.13478	3.95213	56.4467	10.3097	12.4298	19.0318	2.49533	NA	1.58924	0.897856	6.41305	5.78487	0.444784	0.247116	0.408689	NA	1.28177	2.38236	NA	0.290036	1.16612	NA	0.225309	1.68147	0.0677492	0.740413	1.22538	2.03354	NA	0.14215	NA	NA	0.14215	NA	NA	NA	88.5865	70.011	243.337
	biomass	P		b'	1.00699	3.5449	56.2309	7.80999	12.4246	18.1542	2.5753	NA	1.56272	0.927901	6.28922	6.12148	0.496236	0.223193	0.528588	NA	1.40515	2.65317	NA	0.334069	0.999707	NA	0.236231	1.57001	0.194491	0.668525	0.984038	1.84705	NA	0.163355	NA	NA	0.163355	NA	NA	NA	86.6389	60.9818	235.952
Selaginella uncinata (rhizophores)	biomass	P	4	a	9.61878	1.70347	128.352	71.5495	3.32534	23.9237	12.9534	NA	4.24315	0.879568	1.71488	9.8085	1.06647	0.236439	0.451668	NA	0.950318	2.70489	NA	0.199236	0.662444	NA	0.226352	1.08803	0.367697	0.435534	1.08397	1.8872	NA	NA	NA	NA	NA	NA	NA	NA	41.8679	207.108	254.026
	biomass	P		a	9.55	1.58779	138.409	84.9952	3.43123	23.1722	12.8397	NA	4.34434	0.807236	1.72424	9.80885	1.02532	0.236916	0.404366	NA	0.693242	2.35984	NA	0.18543	0.67454	NA	0.176045	1.03602	0.358432	0.403272	1.32399	2.08569	NA	NA	NA	NA	NA	NA	NA	NA	60.4945	193.193	265.825
	biomass	P		a'	15.3572	1.11474	76.4065	93.4043	1.9059	16.1734	9.27276	NA	6.12883	0.548375	1.92231	8.88095	0.335426	0.143022	0.424353	NA	0.938692	1.84149	NA	0.10716	0.658993	NA	0.19258	0.958733	0.490728	0.802914	6.86782	8.16146	NA	NA	NA	NA	NA	NA	NA	NA	51.6051	185.599	101.709
	biomass	P		a'	16.2761	0.740247	66.8659	82.1669	1.85078	15.9679	9.0436	NA	6.01798	0.807357	1.85753	8.32484	0.320598	0.140447	0.511342	NA	0.743953	1.71634	NA	0.104069	0.536892	NA	0.195168	0.836129	0.489867	0.842634	6.30504	7.63754	NA	NA	NA	NA	NA	NA	NA	NA	50.8646	170.594	90.3127
	biomass	P		b	1.24084	NA	78.9542	64.7371	4.67899	14.1042	10.1578	NA	6.35496	NA	1.67535	20.522	0.202815	0.0907217	0.22618	NA	1.18178	1.70149	NA	0.0720608	0.410426	NA	0.305691	0.788178	0.40471	0.679103	5.24967	6.33348	NA	NA	NA	NA	NA	NA	NA	NA	60.5368	253.166	752.755
	biomass	P		b	0.868854	NA	77.8584	60.3471	4.38682	14.6084	9.43514	NA	6.33454	NA	1.86231	21.7327	0.228049	0.090269	0.280299	NA	0.99912	1.59774	NA	0.0686985	0.481883	NA	0.339178	0.88976	0.385564	0.666933	4.89792	5.95042	NA	NA	NA	NA	NA	NA	NA	NA	NA	282.498	867.041
	biomass	P		b'	2.13431	NA	25.6588	91.2603	3.25566	26.713	4.88189	NA	3.86211	NA	9.13892	22.2769	0.473823	0.147825	0.891203	NA	6.09849	7.61134	NA	0.121291	0.799165	NA	0.892502	1.81296	0.249035	0.46702	1.99695	2.713	NA	0.489719	NA	NA	0.489719	NA	NA	NA	61.7126	468.75	276.883
	biomass	P		b'	1.86019	NA	19.7849	102.978	3.34496	25.4543	4.60731	NA	4.18942	NA	8.7313	22.8834	0.478049	0.176185	0.33405	NA	5.79989	6.78818	NA	0.164472	0.766277	NA	0.668891	1.59964	0.267465	0.400373	2.18946	2.8573	NA	0.328283	NA	NA	0.328283	NA	NA	NA	59.5305	531.188	261.971
Selaginella uncinata	blank	P	2	a	NA	NA	NA	NA	NA	4.24024	NA	NA	NA	NA	NA	2.15077	NA	0.126592	NA	NA	NA	0.126592	NA	0.0195355	NA	NA	NA	0.0195355	0.223904	0.0188061	NA	0.24271	NA	NA	NA	NA	NA	NA	NA	NA	223.983	115.619	1512.7
	blank	P		a	NA	NA	NA	NA	NA	4.2761	NA	NA	NA	NA	NA	2.03968	NA	0.155058	NA	NA	NA	0.155058	NA	0.0161912	NA	NA	NA	0.0161912	0.228948	0.0197604	NA	0.248709	NA	NA	NA	NA	NA	NA	NA	NA	377.633	87.9868	1361.7
	blank	P		b	NA	NA	NA	NA	NA	4.40587	NA	NA	NA	NA	NA	1.32252	NA	0.082794	NA	NA	NA	0.082794	NA	0.0113335	NA	NA	NA	0.0113335	0.217204	0.0207725	NA	0.237977	NA	NA	NA	NA	NA	NA	NA	NA	123.519	84.951	518.459
	blank	P		b	NA	NA	NA	NA	NA	4.27318	NA	NA	NA	NA	NA	0.978701	NA	0.08282	NA	NA	NA	0.08282	NA	0.00989234	NA	NA	NA	0.00989234	0.144755	0.0491081	NA	0.193863	NA	NA	NA	NA	NA	NA	NA	NA	126.112	81.3487	545.372
[truncated: 8 more columns]

## Sheet: Figure 2
Figure 2 | Detection of phytohormone compounds in culture media and control samples of water and agar.
Data obtained by LC/MS-QQQ (MRM) analysis
					Measured values (pmol/g FW or ml of media)
Species (strain)	Type	Culture stage (P-proliferative; S-stationary)	Sample size (n)	Repetition	Abscisic acid			Auxins (and structuraly similar indoles)									Cytokinins																					Jasmonates			Phenolics
					ABA	PA	DPA	IAA	IAM	oxIAA	IAA-Glu	IAA-Asp	oxIAA-Asp	IAA-GE	oxIAA-GE	I3A	tZ	tZR	tZRMP	tZOG	tZROG	tZ-types	cZ	cZR	cZRMP	cZOG	cZROG	cZ-types	iP	iPR	iPRMP	iP-types	MeS-Z	MeS-ZR	MeS-iP	MeS-iPR	MeS-types	JA	OPDA	dnOPDA	SA	PAA	PAAM	BA
Picocystis salinarum (CAUP M302)	medium	P	3	a	NA	NA	NA	NA	NA	NA	NA	NA	NA	NA	NA	NA	NA	NA	NA	NA	NA	NA	NA	NA	NA	NA	NA	NA	1.06099	NA	NA	1.06099	NA	NA	NA	NA	NA	NA	NA	NA	NA	NA	NA	67.5475
	medium	P		a	NA	NA	NA	NA	NA	NA	NA	NA	NA	NA	NA	NA	NA	NA	NA	NA	NA	NA	NA	NA	NA	NA	NA	NA	1.31365	NA	NA	1.31365	0.0470647	NA	NA	NA	0.0470647	NA	NA	NA	NA	NA	NA	26.8645
	medium	P		b	NA	NA	NA	NA	NA	NA	NA	NA	NA	NA	NA	NA	NA	NA	NA	NA	NA	NA	NA	NA	NA	NA	NA	NA	NA	NA	NA	NA	NA	NA	NA	NA	NA	NA	NA	NA	NA	NA	NA	NA
	medium	P		b	NA	NA	NA	NA	NA	NA	NA	NA	NA	NA	NA	NA	NA	NA	NA	NA	NA	NA	NA	NA	NA	NA	NA	NA	NA	NA	NA	NA	NA	NA	NA	NA	NA	NA	NA	NA	NA	NA	NA	NA
	medium	P		c	NA	NA	NA	NA	NA	NA	NA	NA	NA	NA	NA	NA	NA	NA	NA	NA	NA	NA	NA	NA	NA	NA	NA	NA	NA	NA	NA	NA	NA	NA	NA	NA	NA	NA	NA	NA	NA	NA	NA	NA
	medium	P		c	NA	NA	NA	NA	NA	NA	NA	NA	NA	NA	NA	NA	NA	NA	NA	NA	NA	NA	NA	NA	NA	NA	NA	NA	1.09309	NA	NA	1.09309	NA	NA	NA	NA	NA	NA	NA	NA	NA	NA	NA	NA
	blank	P	2	a	NA	NA	NA	NA	NA	NA	NA	NA	NA	NA	NA	NA	NA	NA	NA	NA	NA	NA	NA	NA	NA	NA	NA	NA	NA	NA	NA	NA	NA	NA	NA	NA	NA	NA	NA	NA	NA	NA	NA	NA
	blank	P		a	NA	NA	NA	NA	NA	NA	NA	NA	NA	NA	NA	NA	NA	NA	NA	NA	NA	NA	NA	NA	NA	NA	NA	NA	NA	NA	NA	NA	NA	NA	NA	NA	NA	NA	NA	NA	NA	NA	NA	5.18846
	blank	P		b	NA	NA	NA	NA	NA	NA	NA	NA	NA	NA	NA	NA	NA	NA	NA	NA	NA	NA	NA	NA	NA	NA	NA	NA	NA	NA	NA	NA	NA	NA	NA	NA	NA	NA	NA	NA	NA	NA	NA	5.922
	blank	P		b	NA	NA	NA	NA	NA	NA	NA	NA	NA	NA	NA	NA	NA	NA	NA	NA	NA	NA	NA	NA	NA	NA	NA	NA	NA	NA	NA	NA	NA	NA	NA	NA	NA	NA	NA	NA	NA	NA	NA	NA
Trentepohlia annulata (SAG 20.94)	medium	P	3	a	NA	NA	NA	NA	NA	3.44239	NA	NA	NA	NA	NA	5.45668	NA	NA	NA	NA	NA	NA	0.0598444	0.0160073	NA	NA	NA	0.0758517	0.0553942	NA	NA	0.0553942	0.0536332	NA	NA	NA	0.0536332	NA	NA	NA	32.9412	143.451	17.5807	147.938
	medium	P		a	NA	NA	NA	NA	NA	3.39985	NA	NA	NA	NA	NA	5.48515	NA	NA	NA	NA	NA	NA	0.0634456	0.0151979	NA	NA	NA	0.0786435	0.0199756	NA	NA	0.0199756	0.0415153	NA	NA	NA	0.0415153	NA	NA	NA	29.6057	133.986	18.0528	162.256
	medium	P		b	NA	NA	NA	NA	NA	3.63763	NA	NA	NA	NA	NA	4.16271	NA	NA	NA	NA	NA	NA	0.0672305	0.0275047	NA	NA	NA	0.0947352	0.0515361	NA	NA	0.0515361	0.0380505	NA	NA	NA	0.0380505	NA	NA	NA	21.4104	168.426	21.8834	154.896
	medium	P		b	NA	NA	NA	NA	NA	3.71477	NA	NA	NA	NA	NA	4.03071	NA	NA	NA	NA	NA	NA	0.0587827	0.0262242	NA	NA	NA	0.085007	0.0942062	NA	NA	0.0942062	0.0447896	NA	NA	NA	0.0447896	NA	NA	NA	24.4889	193.831	22.3571	170.002
	medium	P		c	NA	NA	NA	NA	NA	2.71955	NA	NA	NA	NA	NA	3.00834	NA	NA	NA	NA	NA	NA	0.0511848	0.0180855	NA	NA	NA	0.0692703	0.0352993	NA	NA	0.0352993	0.0291675	NA	NA	NA	0.0291675	NA	NA	NA	23.298	102.056	16.6186	61.453
	medium	P		c	NA	NA	NA	NA	NA	2.6949	NA	NA	NA	NA	NA	2.87274	NA	NA	NA	NA	NA	NA	0.0550783	0.0167718	NA	NA	NA	0.0718501	0.0418025	NA	NA	0.0418025	0.0399345	NA	NA	NA	0.0399345	NA	NA	NA	18.9665	29.1785	17.0804	66.7106
	blank	P	2	a	NA	NA	NA	NA	NA	3.52926	NA	NA	NA	NA	NA	3.45839	NA	NA	NA	NA	NA	NA	0.0323047	0.0335865	NA	NA	NA	0.0658911	0.0661352	NA	NA	0.0661352	NA	NA	NA	NA	NA	NA	NA	NA	28.849	145.7	25.2244	188.999
	blank	P		a	NA	NA	NA	NA	NA	3.44167	NA	NA	NA	NA	NA	3.53471	NA	NA	NA	NA	NA	NA	0.0308341	0.0295816	NA	NA	NA	0.0604158	0.0431234	0.0298776	NA	0.073001	NA	NA	NA	NA	NA	NA	NA	NA	24.8794	145.089	23.9734	212.767
	blank	P		b	NA	NA	NA	NA	NA	5.86044	NA	NA	NA	NA	NA	2.08049	NA	NA	NA	NA	NA	NA	1.65927	0.028664	NA	NA	NA	1.68794	0.876418	0.0472922	NA	0.92371	0.0637697	0.343059	NA	NA	0.406828	NA	NA	NA	27.6111	108.619	32.6236	49.5434
	blank	P		b	NA	NA	NA	NA	NA	5.97856	NA	NA	NA	NA	NA	1.97468	NA	NA	NA	NA	NA	NA	1.57042	0.0304182	NA	NA	NA	1.60084	0.800374	0.041839	NA	0.842213	0.0424539	0.363787	NA	NA	0.406241	NA	NA	NA	24.5157	123.327	30.9929	68.0103
Desmodesmus communis (CAUP H522)	medium	P	3	a	NA	NA	NA	NA	NA	NA	NA	NA	NA	NA	NA	NA	NA	NA	NA	NA	NA	NA	NA	NA	NA	NA	NA	NA	NA	NA	NA	NA	NA	NA	NA	NA	NA	NA	NA	NA	NA	NA	NA	NA
	medium	P		a	NA	NA	NA	NA	NA	0.314615	NA	NA	NA	NA	NA	0.824794	NA	NA	NA	NA	NA	NA	NA	0.127034	NA	NA	NA	0.127034	0.190662	0.0387597	NA	0.229422	0.44595	1.5806	NA	NA	2.02655	NA	NA	NA	7.24918	NA	NA	10.6096
	medium	P		b	NA	NA	NA	NA	NA	0.333636	NA	NA	NA	NA	NA	0.699665	NA	NA	NA	NA	NA	NA	0.652621	0.0788966	NA	NA	NA	0.731518	0.20767	0.0254835	NA	0.233154	0.429226	1.13028	NA	NA	1.5595	NA	NA	NA	0.963582	NA	0.282832	7.88669
	medium	P		b	NA	NA	NA	NA	NA	0.333212	NA	NA	NA	NA	NA	0.691878	NA	NA	NA	NA	NA	NA	0.692869	0.0746011	NA	NA	NA	0.76747	0.202513	0.0281603	NA	0.230673	0.425546	1.08262	NA	NA	1.50817	NA	NA	NA	5.5472	NA	0.306107	7.89359
	medium	P		c	NA	NA	NA	NA	NA	0.265599	NA	NA	NA	NA	NA	0.617992	NA	NA	NA	NA	NA	NA	0.58515	0.0652907	NA	NA	NA	0.650441	0.167478	0.0218482	NA	0.189326	0.391067	0.912531	NA	NA	1.3036	NA	NA	NA	NA	NA	0.351631	8.46673
	medium	P		c	NA	NA	NA	NA	NA	0.236803	NA	NA	NA	NA	NA	0.650906	NA	NA	NA	NA	NA	NA	0.570345	0.0692913	NA	NA	NA	0.639636	0.181848	0.0270166	NA	0.208864	0.404286	0.862194	NA	NA	1.26648	NA	NA	NA	NA	NA	0.28686	8.56833
	blank	P	2	a	NA	NA	NA	NA	NA	0.0835387	NA	NA	NA	NA	NA	0.243503	NA	NA	NA	NA	NA	NA	NA	NA	NA	NA	NA	NA	NA	NA	NA	NA	NA	NA	NA	NA	NA	NA	NA	NA	NA	NA	0.3739	9.65215
	blank	P		a	NA	NA	NA	NA	NA	0.040405	NA	NA	NA	NA	NA	0.166735	NA	NA	NA	NA	NA	NA	NA	NA	NA	NA	NA	NA	NA	NA	NA	NA	NA	NA	NA	NA	NA	NA	NA	NA	NA	NA	0.411469	5.7854
	blank	P		b	NA	NA	NA	NA	NA	0.0423997	NA	NA	NA	NA	NA	0.388768	NA	NA	NA	NA	NA	NA	NA	NA	NA	NA	NA	NA	NA	NA	NA	NA	NA	NA	NA	NA	NA	NA	NA	NA	NA	NA	0.369124	5.75634
	blank	P		b	NA	NA	NA	NA	NA	0.044627	NA	NA	NA	NA	NA	0.241984	NA	NA	NA	NA	NA	NA	NA	NA	NA	NA	NA	NA	NA	NA	NA	NA	NA	NA	NA	NA	NA	NA	NA	NA	NA	NA	0.362609	5.9225
Chlorella sorokiniana (UTEX 1602)	medium	P	3	d	NA	NA	NA	NA	0.0336685	2.49454	NA	NA	NA	NA	NA	0.419023	NA	NA	NA	NA	NA	NA	0.238095	0.586776	NA	NA	NA	0.824871	0.102545	0.210678	NA	0.313223	0.518865	0.11838	NA	NA	0.637245	NA	NA	NA	13.8621	75.9774	49.5359	54.1116
	medium	P		d	NA	NA	NA	NA	0.0332842	2.7542	NA	NA	NA	NA	NA	0.408384	NA	NA	NA	NA	NA	NA	0.231691	0.602426	NA	NA	NA	0.834117	0.148187	0.281803	NA	0.42999	0.574208	0.111213	NA	NA	0.685421	NA	NA	NA	11.9121	98.9455	46.9196	59.6084
	medium	P		a	NA	NA	NA	NA	0.0495539	3.26839	NA	NA	NA	NA	NA	0.387832	NA	NA	NA	NA	NA	NA	0.35876	0.805905	NA	NA	NA	1.16466	0.331309	0.34266	NA	0.673969	0.783678	0.14728	NA	NA	0.930958	NA	NA	NA	34.5633	106.516	48.8529	112.117
	medium	P		a	NA	NA	NA	NA	0.0250615	3.13537	NA	NA	NA	NA	NA	0.40715	NA	NA	NA	NA	NA	NA	0.328246	0.763211	NA	NA	NA	1.09146	0.34727	0.297506	NA	0.644776	0.753912	0.144061	NA	NA	0.897973	NA	NA	NA	8.34313	98.3712	50.2579	104.078
	medium	P		b	NA	NA	NA	NA	0.0166461	2.07134	NA	NA	NA	NA	NA	0.138706	NA	NA	NA	NA	NA	NA	0.210244	0.549123	NA	NA	NA	0.759367	0.169528	0.20428	NA	0.373808	0.504692	0.0762325	NA	NA	0.580925	NA	NA	NA	NA	35.1313	31.4536	28.4271
	medium	P		b	NA	NA	NA	NA	0.0332546	2.12132	NA	NA	NA	NA	NA	NA	NA	NA	NA	NA	NA	NA	NA	0.605779	NA	NA	NA	0.605779	0.335509	0.185104	NA	0.520613	0.552625	0.0647273	NA	NA	0.617353	NA	NA	NA	NA	26.777	35.1714	31.6245
	blank	P	2	c	NA	NA	NA	NA	NA	1.88791	NA	NA	NA	NA	NA	0.592949	NA	NA	NA	NA	NA	NA	NA	NA	NA	NA	NA	NA	0.0706484	NA	NA	0.0706484	NA	NA	NA	NA	NA	NA	NA	NA	19.1086	72.8552	39.1873	65.9008
	blank	P		c	NA	NA	NA	NA	NA	1.90186	NA	NA	NA	NA	NA	0.54582	NA	NA	NA	NA	NA	NA	NA	NA	NA	NA	NA	NA	0.106391	NA	NA	0.106391	NA	NA	NA	NA	NA	NA	NA	NA	20.3979	58.5738	37.1921	68.0057
	blank	P		d	NA	NA	NA	NA	NA	1.89767	NA	NA	NA	NA	NA	0.581545	NA	NA	NA	NA	NA	NA	NA	NA	NA	NA	NA	NA	0.106411	NA	NA	0.106411	NA	NA	NA	NA	NA	NA	NA	NA	15.1895	73.2005	41.4388	67.6484
	blank	P		d	NA	NA	NA	NA	NA	1.88897	NA	NA	NA	NA	NA	0.491352	NA	NA	NA	NA	NA	NA	NA	NA	NA	NA	NA	NA	0.085246	NA	NA	0.085246	NA	NA	NA	NA	NA	NA	NA	NA	10.976	70.0849	40.7991	62.203
Mesostigma viride (CCAC 1140)	medium	P	3	a	0.194679	NA	NA	5.22398	0.0113992	0.882433	NA	NA	NA	NA	NA	0.255368	NA	NA	NA	NA	NA	NA	0.0592093	0.160933	0.248319	NA	NA	0.468462	NA	0.50175	0.0858756	0.587625	0.0211042	1.55924	NA	NA	1.58034	NA	NA	NA	6.88774	25.7831	0.776413	20.1126
	medium	P		a	0.215396	NA	NA	5.90467	0.0138157	0.848486	NA	NA	NA	NA	NA	0.283139	NA	NA	NA	NA	NA	NA	0.0504108	0.148855	0.260964	NA	NA	0.46023	NA	0.504329	0.0893623	0.593691	0.0265916	1.73247	NA	NA	1.75906	NA	NA	NA	4.62111	24.0858	0.844838	20.5847
	medium	P		b	NA	NA	NA	NA	NA	NA	NA	NA	NA	NA	NA	NA	NA	NA	NA	NA	NA	NA	NA	NA	NA	NA	NA	NA	NA	NA	NA	0	NA	NA	NA	NA	NA	NA	NA	NA	NA	NA	NA	NA
	medium	P		b	0.269961	NA	NA	5.30932	0.0158732	0.898978	NA	NA	NA	NA	NA	0.384483	NA	NA	NA	NA	NA	NA	0.0633972	0.185786	0.303604	NA	NA	0.552787	NA	0.590228	0.10864	0.698868	0.0300188	2.02195	NA	NA	2.05197	NA	NA	NA	4.46533	30.2102	0.980864	27.153
	medium	P		c	0.271009	NA	NA	5.20721	0.022828	0.727682	NA	NA	NA	NA	NA	0.473347	NA	NA	NA	NA	NA	NA	0.0591275	0.178133	0.308296	NA	NA	0.545557	NA	0.564103	0.112376	0.676479	0.0224638	2.11106	NA	NA	2.13352	NA	NA	NA	5.47203	22.6785	1.31613	20.3508
	medium	P		c	0.17048	NA	NA	5.34216	0.0269353	0.844872	NA	NA	NA	NA	NA	0.491187	NA	NA	NA	NA	NA	NA	0.0679115	0.194674	0.279622	NA	NA	0.542207	NA	0.580309	0.0983668	0.678676	0.0263094	2.09268	NA	NA	2.11899	NA	NA	NA	8.17245	26.0613	1.30237	17.3181
	blank	P	3	a	NA	NA	NA	NA	NA	0.183471	NA	NA	NA	NA	NA	0.221221	NA	NA	NA	NA	NA	NA	NA	NA	NA	NA	NA	NA	NA	NA	NA	NA	NA	NA	NA	NA	NA	NA	NA	NA	20.9737	14.1721	0.524513	30.2302
	blank	P		a	NA	NA	NA	NA	NA	0.179802	NA	NA	NA	NA	NA	0.273728	NA	NA	NA	NA	NA	NA	NA	NA	NA	NA	NA	NA	NA	NA	NA	NA	NA	NA	NA	NA	NA	NA	NA	NA	10.0555	10.9374	0.609461	33.0308
	blank	P		b	NA	NA	NA	NA	NA	0.224482	NA	NA	NA	NA	NA	0.56464	NA	NA	NA	NA	NA	NA	NA	NA	NA	NA	NA	NA	NA	NA	NA	NA	NA	NA	NA	NA	NA	NA	NA	NA	32.8288	15.2345	2.12966	27.2722
	blank	P		b	NA	NA	NA	NA	NA	0.234598	NA	NA	NA	NA	NA	0.439692	NA	NA	NA	NA	NA	NA	NA	NA	NA	NA	NA	NA	NA	NA	NA	NA	NA	NA	NA	NA	NA	NA	NA	NA	31.9754	11.4273	2.16465	24.6631
	blank	P		c	NA	NA	NA	NA	NA	NA	NA	NA	NA	NA	NA	NA	NA	NA	NA	NA	NA	NA	NA	NA	NA	NA	NA	NA	NA	NA	NA	NA	NA	NA	NA	NA	NA	NA	NA	NA	NA	NA	NA	NA
	blank	P		c	NA	NA	NA	NA	NA	0.487569	NA	NA	NA	NA	NA	0.322229	NA	NA	NA	NA	NA	NA	NA	NA	NA	NA	NA	NA	NA	NA	NA	NA	NA	NA	NA	NA	NA	NA	NA	NA	8.14095	6.03886	0.716957	15.6884
Chlorokybus melkonianii (CCAC 0220)	medium	P	3	a	NA	NA	NA	NA	NA	NA	NA	NA	NA	NA	NA	NA	NA	NA	NA	NA	NA	NA	NA	NA	NA	NA	NA	NA	NA	NA	NA	NA	NA	NA	NA	NA	NA	NA	NA	NA	NA	NA	NA	NA
	medium	P		a	NA	NA	NA	NA	NA	0.592825	NA	NA	NA	NA	NA	2.01229	NA	NA	NA	NA	NA	NA	0.0307403	0.0824972	0.0189449	NA	NA	0.132182	0.329988	0.14168	NA	0.471668	0.0375819	0.612	NA	NA	0.649582	NA	NA	NA	9.81569	280.557	21.2928	120.88
	medium	P		b	NA	NA	NA	NA	NA	NA	NA	NA	NA	NA	NA	NA	NA	NA	NA	NA	NA	NA	NA	NA	NA	NA	NA	NA	NA	NA	NA	NA	NA	NA	NA	NA	NA	NA	NA	NA	NA	NA	NA	NA
	medium	P		b	NA	NA	NA	NA	NA	0.636434	NA	NA	NA	NA	NA	3.31762	NA	NA	NA	NA	NA	NA	0.044184	0.0662096	0.0844781	NA	NA	0.194872	0.221311	0.131264	NA	0.352575	0.0343804	0.584908	NA	0.496146	1.11543	NA	NA	NA	9.76098	238.552	26.6534	107.92
	medium	P		c	NA	NA	NA	NA	NA	0.70666	NA	NA	NA	NA	NA	2.30633	NA	NA	NA	NA	NA	NA	0.0404276	0.0572728	NA	NA	NA	0.0977003	0.184429	0.0948323	NA	0.279262	0.0283354	0.295921	NA	0.210687	0.534943	NA	NA	NA	8.37503	196.055	24.5786	73.2624
	medium	P		c	NA	NA	NA	NA	NA	0.689672	NA	NA	NA	NA	NA	2.43002	NA	NA	NA	NA	NA	NA	0.0394527	0.0554479	NA	NA	NA	0.0949006	0.197099	0.119298	NA	0.316397	0.0304921	0.260487	NA	0.110325	0.401304	NA	NA	NA	7.29729	173.579	24.6284	56.2593
	blank	P	2	a	NA	NA	NA	NA	NA	2.88768	NA	NA	NA	NA	NA	2.49243	NA	NA	NA	NA	NA	NA	NA	NA	NA	NA	NA	NA	0.201057	NA	NA	0.201057	NA	NA	NA	NA	NA	NA	NA	NA	14.07	137.632	24.3398	57.9277
	blank	P		a	NA	NA	NA	NA	NA	3.01291	NA	NA	NA	NA	NA	2.2324	NA	NA	NA	NA	NA	NA	NA	NA	NA	NA	NA	NA	0.14736	NA	NA	0.14736	NA	NA	NA	NA	NA	NA	NA	NA	8.50448	184.759	23.0524	77.2719
	blank	P		b	NA	NA	NA	NA	NA	2.93094	NA	NA	NA	NA	NA	3.11441	NA	NA	NA	NA	NA	NA	NA	NA	NA	NA	NA	NA	NA	NA	NA	NA	NA	NA	NA	NA	NA	NA	NA	NA	8.28574	151.361	28.1958	40.8771
	blank	P		b	NA	NA	NA	NA	NA	3.24938	NA	NA	NA	NA	NA	3.28223	NA	NA	NA	NA	NA	NA	NA	NA	NA	NA	NA	NA	NA	NA	NA	NA	NA	NA	NA	NA	NA	NA	NA	NA	5.71325	139.865	29.5826	42.2846
Klebsormidium nitens (NIES-2285)	medium	P	3	a	NA	NA	NA	33.7278	NA	7.15444	NA	NA	NA	NA	NA	2.41465	NA	NA	NA	NA	NA	NA	0.159316	0.028291	NA	NA	NA	0.187607	0.966037	0.10391	NA	1.06995	0.268065	2.41637	NA	0.282217	2.96665	NA	NA	NA	11.9266	545.523	18.5937	175.647
	medium	P		a	NA	NA	NA	20.3016	0.0769625	7.55826	NA	NA	NA	NA	NA	1.82247	NA	NA	NA	NA	NA	NA	0.192594	0.0289557	NA	NA	NA	0.221549	1.00697	0.081166	NA	1.08814	0.284664	2.64876	NA	0.173758	3.10718	NA	NA	NA	19.2674	664.801	19.7019	164.478
	medium	P		b	NA	NA	NA	42.8352	0.127122	6.23104	NA	NA	NA	NA	NA	1.76752	NA	NA	NA	NA	NA	NA	0.0957941	0.0317257	NA	NA	NA	0.12752	0.26037	0.0674016	NA	0.327772	0.232826	1.47787	NA	0.0809157	1.79161	NA	NA	NA	17.8574	376.715	27.7885	125.84
	medium	P		b	NA	NA	NA	13.9225	0.197973	6.60485	NA	NA	NA	NA	NA	2.25148	NA	NA	NA	NA	NA	NA	0.145248	0.0300087	NA	NA	NA	0.175257	0.309649	0.107447	NA	0.417097	0.240093	1.38514	NA	0.738977	2.36421	NA	NA	NA	21.3436	350.637	28.1792	119.802
	medium	P		c	NA	NA	NA	10.5942	0.332105	6.15457	NA	NA	NA	NA	NA	1.70488	NA	NA	NA	NA	NA	NA	0.15909	0.0402314	NA	NA	NA	0.199321	0.251931	0.116661	NA	0.368591	0.265507	1.82207	NA	0.296259	2.38384	NA	NA	NA	10.9379	335.636	22.0739	144.205
	medium	P		c	NA	NA	NA	43.4449	0.152603	6.34661	NA	NA	NA	NA	NA	1.70134	NA	NA	NA	NA	NA	NA	0.123056	0.0419406	NA	NA	NA	0.164997	0.406148	0.107648	NA	0.513797	0.250573	2.23825	NA	0.270839	2.75966	NA	NA	NA	11.3885	326.193	22.1326	143.624
	blank	P	3	a	NA	NA	NA	NA	NA	3.64899	NA	NA	NA	NA	NA	2.20522	NA	NA	NA	NA	NA	NA	NA	NA	NA	NA	NA	NA	0.245344	NA	NA	0.245344	NA	NA	NA	NA	NA	NA	NA	NA	12.7287	187.864	19.1297	143.712
	blank	P		a	NA	NA	NA	NA	NA	3.67567	NA	NA	NA	NA	NA	2.66055	NA	NA	NA	NA	NA	NA	NA	NA	NA	NA	NA	NA	0.126255	NA	NA	0.126255	NA	NA	NA	NA	NA	NA	NA	NA	14.933	224.83	19.675	134.983
	blank	P		b	NA	NA	NA	NA	NA	3.99317	NA	NA	NA	NA	NA	3.77444	NA	NA	NA	NA	NA	NA	NA	NA	NA	NA	NA	NA	0.369995	NA	NA	0.369995	NA	NA	NA	NA	NA	NA	NA	NA	6.72919	237.031	24.44	86.1576
	blank	P		b	NA	NA	NA	NA	NA	3.86738	NA	NA	NA	NA	NA	3.63714	NA	NA	NA	NA	NA	NA	NA	NA	NA	NA	NA	NA	0.197047	NA	NA	0.197047	NA	NA	NA	NA	NA	NA	NA	NA	7.78365	237.932	24.866	90.9436
	blank	P		c	NA	NA	NA	NA	NA	3.79678	NA	NA	NA	NA	NA	3.0436	NA	NA	NA	NA	NA	NA	NA	NA	NA	NA	NA	NA	0.192915	NA	NA	0.192915	NA	NA	NA	NA	NA	NA	NA	NA	11.979	218.901	23.8776	96.0769
	blank	P		c	NA	NA	NA	NA	NA	3.68064	NA	NA	NA	NA	NA	3.03846	NA	NA	NA	NA	NA	NA	NA	NA	NA	NA	NA	NA	0.120086	NA	NA	0.120086	NA	NA	NA	NA	NA	NA	NA	NA	13.302	177.387	23.8295	78.9783
Interfium paradoxum (NIES-2180)	medium	P	3	a	NA	NA	NA	NA	NA	NA	NA	NA	NA	NA	NA	NA	NA	NA	NA	NA	NA	NA	NA	NA	NA	NA	NA	NA	NA	NA	NA	NA	NA	NA	NA	NA	NA	NA	NA	NA	NA	NA	NA	NA
	medium	P		a	NA	NA	NA	NA	NA	NA	NA	NA	NA	NA	NA	NA	NA	NA	NA	NA	NA	NA	NA	NA	NA	NA	NA	NA	NA	NA	NA	NA	NA	NA	NA	NA	NA	NA	NA	NA	NA	NA	NA	NA
	medium	P		b	NA	NA	NA	2.4362	0.110504	5.65353	NA	NA	NA	NA	NA	0.847091	NA	NA	NA	NA	NA	NA	0.136999	0.017187	NA	NA	NA	0.154186	0.270075	0.0385067	NA	0.308582	0.142219	1.31978	NA	0.187204	1.6492	NA	NA	NA	7.34439	374.072	26.2743	129.045
	medium	P		b	NA	NA	NA	4.20922	0.166405	5.50042	NA	NA	NA	NA	NA	0.649236	NA	NA	NA	NA	NA	NA	0.130729	0.0135847	NA	NA	NA	0.144314	0.258426	0.0505945	NA	0.309021	0.154804	1.39478	NA	0.269898	1.81948	NA	NA	NA	6.57284	453.441	27.2969	139.798
	medium	P		c	NA	NA	NA	5.75149	0.123169	5.1358	NA	NA	NA	NA	NA	0.891348	NA	NA	NA	NA	NA	NA	0.136329	0.0156279	NA	NA	NA	0.151957	0.268541	0.0391683	NA	0.307709	0.146302	1.51126	NA	0.0427915	1.70035	NA	NA	NA	11.057	337.329	21.9399	122.726
	medium	P		c	NA	NA	NA	10.0965	0.0683606	5.05087	NA	NA	NA	NA	NA	1.02496	NA	NA	NA	NA	NA	NA	0.134638	0.0161875	NA	NA	NA	0.150825	0.33878	0.0479826	NA	0.386763	0.143235	1.46809	NA	0.143821	1.75515	NA	NA	NA	8.74849	515.588	21.9194	192.165
	blank	P	3	a	NA	NA	NA	NA	NA	3.64899	NA	NA	NA	NA	NA	2.20522	NA	NA	NA	NA	NA	NA	NA	NA	NA	NA	NA	NA	0.245344	NA	NA	0.245344	NA	NA	NA	NA	NA	NA	NA	NA	12.7287	187.864	19.1297	143.712
	blank	P		a	NA	NA	NA	NA	NA	3.67567	NA	NA	NA	NA	NA	2.66055	NA	NA	NA	NA	NA	NA	NA	NA	NA	NA	NA	NA	0.126255	NA	NA	0.126255	NA	NA	NA	NA	NA	NA	NA	NA	14.933	224.83	19.675	134.983
	blank	P		b	NA	NA	NA	NA	NA	3.99317	NA	NA	NA	NA	NA	3.77444	NA	NA	NA	NA	NA	NA	NA	NA	NA	NA	NA	NA	0.369995	NA	NA	0.369995	NA	NA	NA	NA	NA	NA	NA	NA	6.72919	237.031	24.44	86.1576
	blank	P		b	NA	NA	NA	NA	NA	3.86738	NA	NA	NA	NA	NA	3.63714	NA	NA	NA	NA	NA	NA	NA	NA	NA	NA	NA	NA	0.197047	NA	NA	0.197047	NA	NA	NA	NA	NA	NA	NA	NA	7.78365	237.932	24.866	90.9436
	blank	P		c	NA	NA	NA	NA	NA	3.79678	NA	NA	NA	NA	NA	3.0436	NA	NA	NA	NA	NA	NA	NA	NA	NA	NA	NA	NA	0.192915	NA	NA	0.192915	NA	NA	NA	NA	NA	NA	NA	NA	11.979	218.901	23.8776	96.0769
	blank	P		c	NA	NA	NA	NA	NA	3.68064	NA	NA	NA	NA	NA	3.03846	NA	NA	NA	NA	NA	NA	NA	NA	NA	NA	NA	NA	0.120086	NA	NA	0.120086	NA	NA	NA	NA	NA	NA	NA	NA	13.302	177.387	23.8295	78.9783
Chara braunii (NIES-1604)	medium	P	6	a	NA	NA	NA	NA	NA	NA	NA	NA	NA	NA	NA	NA	NA	NA	NA	NA	NA	NA	NA	NA	NA	NA	NA	NA	0.0607042	NA	NA	0.0607042	0.0108372	NA	NA	NA	0.0108372	NA	NA	NA	4.61661	NA	NA	16.7449
	medium	P		a	NA	NA	NA	NA	NA	NA	NA	NA	NA	NA	NA	NA	NA	NA	NA	NA	NA	NA	NA	NA	NA	NA	NA	NA	0.0583469	NA	NA	0.0583469	0.0114133	NA	NA	NA	0.0114133	NA	NA	NA	3.53116	NA	NA	14.8746
	medium	P		b	NA	NA	NA	NA	NA	NA	NA	NA	NA	NA	NA	NA	NA	NA	NA	NA	NA	NA	NA	NA	NA	NA	NA	NA	0.0708563	NA	NA	0.0708563	0.00909164	NA	NA	NA	0.00909164	NA	NA	NA	2.8416	NA	NA	17.1043
	medium	P		b	NA	NA	NA	NA	NA	NA	NA	NA	NA	NA	NA	NA	NA	NA	NA	NA	NA	NA	NA	NA	NA	NA	NA	NA	0.0683904	NA	NA	0.0683904	0.0102373	NA	NA	NA	0.0102373	NA	NA	NA	2.8428	NA	NA	14.2194
	medium	P		c	NA	NA	NA	NA	NA	NA	NA	NA	NA	NA	NA	NA	NA	NA	NA	NA	NA	NA	NA	NA	NA	NA	NA	NA	0.0669741	NA	NA	0.0669741	0.0131303	NA	NA	NA	0.0131303	NA	NA	NA	2.39747	NA	NA	17.6439
	medium	P		c	NA	NA	NA	NA	NA	NA	NA	NA	NA	NA	NA	NA	NA	NA	NA	NA	NA	NA	NA	NA	NA	NA	NA	NA	0.0919383	NA	NA	0.0919383	0.0104695	NA	NA	NA	0.0104695	NA	NA	NA	1.52841	NA	NA	13.0216
	medium	P		d	NA	NA	NA	NA	NA	NA	NA	NA	NA	NA	NA	NA	NA	NA	NA	NA	NA	NA	NA	NA	NA	NA	NA	NA	0.0291862	NA	NA	0.0291862	0.00957927	NA	NA	NA	0.00957927	NA	NA	NA	2.47892	NA	NA	20.4792
	medium	P		d	NA	NA	NA	NA	NA	NA	NA	NA	NA	NA	NA	NA	NA	NA	NA	NA	NA	NA	NA	NA	NA	NA	NA	NA	0.0505255	NA	NA	0.0505255	0.00802059	NA	NA	NA	0.00802059	NA	NA	NA	3.41453	NA	NA	20.8218
	medium	P		e	NA	NA	NA	NA	NA	NA	NA	NA	NA	NA	NA	NA	NA	NA	NA	NA	NA	NA	NA	NA	NA	NA	NA	NA	0.0348657	NA	NA	0.0348657	0.0130944	NA	NA	NA	0.0130944	NA	NA	NA	1.99713	NA	NA	22.7465
	medium	P		e	NA	NA	NA	NA	NA	NA	NA	NA	NA	NA	NA	NA	NA	NA	NA	NA	NA	NA	NA	NA	NA	NA	NA	NA	0.0597049	NA	NA	0.0597049	0.0112963	NA	NA	NA	0.0112963	NA	NA	NA	1.8307	NA	NA	20.4576
	medium	P		f	NA	NA	NA	NA	NA	NA	NA	NA	NA	NA	NA	NA	NA	NA	NA	NA	NA	NA	NA	NA	NA	NA	NA	NA	0.0745327	NA	NA	0.0745327	0.0115836	NA	NA	NA	0.0115836	NA	NA	NA	3.54635	NA	NA	17.8754
	medium	P		f	NA	NA	NA	NA	NA	NA	NA	NA	NA	NA	NA	NA	NA	NA	NA	NA	NA	NA	NA	NA	NA	NA	NA	NA	0.0349512	NA	NA	0.0349512	0.0105166	NA	NA	NA	0.0105166	NA	NA	NA	3.18779	NA	NA	22.8313
	blank	P	2	a	NA	NA	NA	NA	NA	0.587507	NA	NA	NA	NA	NA	5.57366	NA	NA	NA	NA	NA	NA	NA	NA	NA	NA	NA	NA	0.0839405	NA	NA	0.0839405	0.00249362	NA	NA	NA	0.00249362	NA	NA	NA	7.31018	10.2739	7.61708	32.4321
	blank	P		a	NA	NA	NA	NA	NA	0.605346	NA	NA	NA	NA	NA	4.47332	NA	NA	NA	NA	NA	NA	NA	NA	NA	NA	NA	NA	0.0580599	NA	NA	0.0580599	0.00666734	NA	NA	NA	0.00666734	NA	NA	NA	9.8671	11.1458	8.22347	32.5637
	blank	P		b	NA	NA	NA	NA	NA	0.61798	NA	NA	NA	NA	NA	5.1106	NA	NA	NA	NA	NA	NA	NA	NA	NA	NA	NA	NA	0.0338873	NA	NA	0.0338873	0.00474576	NA	NA	NA	0.00474576	NA	NA	NA	6.49534	8.3564	6.92259	23.1069
	blank	P		b	NA	NA	NA	NA	NA	0.567271	NA	NA	NA	NA	NA	4.37692	NA	NA	NA	NA	NA	NA	NA	NA	NA	NA	NA	NA	0.0453918	NA	NA	0.0453918	0.00449105	NA	NA	NA	0.00449105	NA	NA	NA	6.12003	9.95353	6.85448	23.8505
Nitella sp. (wild-collected)	medium	P	4	a	NA	NA	NA	NA	NA	NA	NA	NA	NA	NA	NA	NA	NA	NA	NA	NA	NA	NA	NA	NA	NA	NA	NA	NA	NA	NA	NA	NA	NA	NA	NA	NA	NA	NA	NA	NA	NA	NA	NA	19.2626
	medium	P		a	NA	NA	NA	NA	NA	NA	NA	NA	NA	NA	NA	NA	NA	NA	NA	NA	NA	NA	NA	NA	NA	NA	NA	NA	NA	NA	NA	NA	NA	NA	NA	NA	NA	NA	NA	NA	NA	NA	NA	9.27904
	medium	P		b	NA	NA	NA	NA	NA	NA	NA	NA	NA	NA	NA	NA	NA	NA	NA	NA	NA	NA	NA	NA	NA	NA	NA	NA	NA	NA	NA	NA	NA	NA	NA	NA	NA	NA	NA	NA	NA	NA	NA	11.6092
	medium	P		b	NA	NA	NA	NA	NA	NA	NA	NA	NA	NA	NA	NA	NA	NA	NA	NA	NA	NA	NA	NA	NA	NA	NA	NA	NA	NA	NA	NA	NA	NA	NA	NA	NA	NA	NA	NA	NA	NA	NA	11.8282
	medium	P		c	NA	NA	NA	NA	NA	NA	NA	NA	NA	NA	NA	NA	NA	NA	NA	NA	NA	NA	NA	NA	NA	NA	NA	NA	NA	NA	NA	NA	NA	NA	NA	NA	NA	NA	NA	NA	NA	NA	NA	8.4736
	medium	P		c	NA	NA	NA	NA	NA	NA	NA	NA	NA	NA	NA	NA	NA	NA	NA	NA	NA	NA	NA	NA	NA	NA	NA	NA	NA	NA	NA	NA	NA	NA	NA	NA	NA	NA	NA	NA	NA	NA	NA	8.95222
	medium	P		d	NA	NA	NA	NA	NA	NA	NA	NA	NA	NA	NA	NA	NA	NA	NA	NA	NA	NA	NA	NA	NA	NA	NA	NA	NA	NA	NA	NA	NA	NA	NA	NA	NA	NA	NA	NA	NA	NA	NA	11.0958
	medium	P		d	NA	NA	NA	NA	NA	NA	NA	NA	NA	NA	NA	NA	NA	NA	NA	NA	NA	NA	NA	NA	NA	NA	NA	NA	NA	NA	NA	NA	NA	NA	NA	NA	NA	NA	NA	NA	NA	NA	NA	8.54234
Coleochaete scutata (CCAC 0493)	medium	P	3	a	NA	NA	NA	6.9177	0.0167957	0.375697	NA	NA	NA	NA	NA	1.79072	NA	NA	NA	NA	NA	NA	0.0931229	0.0287897	NA	NA	NA	0.121913	0.359707	0.154421	NA	0.514128	0.0355738	0.312592	NA	NA	0.348166	2.6426	NA	NA	6.12249	9.32491	0.827055	17.3986
	medium	P		a	NA	NA	NA	4.58229	0.0172318	0.373189	NA	NA	NA	NA	NA	1.78687	NA	NA	NA	NA	NA	NA	0.0878867	0.0286412	NA	NA	NA	0.116528	0.387929	0.135594	NA	0.523522	0.0400291	0.348712	NA	NA	0.388742	2.36538	NA	NA	8.23304	7.18305	0.826726	17.3431
	medium	P		b	NA	NA	NA	NA	NA	NA	NA	NA	NA	NA	NA	NA	NA	NA	NA	NA	NA	NA	NA	NA	NA	NA	NA	NA	NA	NA	NA	NA	NA	NA	NA	NA	NA	NA	NA	NA	NA	NA	NA	NA
	medium	P		b	NA	NA	NA	6.55626	0.0203792	0.676262	NA	NA	NA	NA	NA	1.91093	NA	NA	NA	NA	NA	NA	0.153457	0.0498159	NA	NA	NA	0.203273	0.542018	0.221939	NA	0.763957	0.0544445	0.428201	NA	NA	0.482646	1.36462	NA	NA	4.6478	11.6503	0.613277	22.4275
	medium	P		c	NA	NA	NA	4.93437	0.017209	0.386831	NA	NA	NA	NA	NA	1.46789	NA	NA	NA	NA	NA	NA	0.0804444	0.0223146	NA	NA	NA	0.102759	0.161818	0.0842999	NA	0.246118	0.0397523	0.229844	NA	NA	0.269596	1.63916	NA	NA	15.4774	8.46378	1.05211	32.7536
	medium	P		c	NA	NA	NA	4.94252	0.0245042	0.385643	NA	NA	NA	NA	NA	1.58566	NA	NA	NA	NA	NA	NA	0.0884093	0.0228705	NA	NA	NA	0.11128	0.173332	0.0780274	NA	0.251359	0.0485098	0.212915	NA	NA	0.261424	1.63319	NA	NA	8.06327	9.63163	1.06975	28.2443
	blank	P	3	a	NA	NA	NA	NA	NA	0.0625832	NA	NA	NA	NA	NA	NA	NA	NA	NA	NA	NA	NA	NA	NA	NA	NA	NA	NA	NA	NA	NA	NA	NA	NA	NA	NA	NA	NA	NA	NA	22.4472	NA	NA	11.1114
	blank	P		a	NA	NA	NA	NA	NA	0.0601889	NA	NA	NA	NA	NA	NA	NA	NA	NA	NA	NA	NA	NA	NA	NA	NA	NA	NA	NA	NA	NA	NA	NA	NA	NA	NA	NA	NA	NA	NA	19.0864	NA	NA	8.90043
	blank	P		b	NA	NA	NA	NA	NA	0.0576091	NA	NA	NA	NA	NA	NA	NA	NA	NA	NA	NA	NA	NA	NA	NA	NA	NA	NA	NA	NA	NA	NA	NA	NA	NA	NA	NA	NA	NA	NA	NA	NA	NA	10.6753
	blank	P		b	NA	NA	NA	NA	NA	0.0502419	NA	NA	NA	NA	NA	NA	NA	NA	NA	NA	NA	NA	NA	NA	NA	NA	NA	NA	NA	NA	NA	NA	NA	NA	NA	NA	NA	NA	NA	NA	5.14928	NA	NA	12.3733
	blank	P		c	NA	NA	NA	NA	NA	2.79753	NA	NA	NA	NA	NA	NA	NA	NA	NA	NA	NA	NA	NA	NA	NA	NA	NA	NA	NA	NA	NA	NA	NA	NA	NA	NA	NA	NA	NA	NA	NA	NA	NA	11.3355
	blank	P		c	NA	NA	NA	NA	NA	2.83401	NA	NA	NA	NA	NA	NA	NA	NA	NA	NA	NA	NA	NA	NA	NA	NA	NA	NA	NA	NA	NA	NA	NA	NA	NA	NA	NA	NA	NA	NA	NA	NA	NA	9.9485
Mesotaenium endlicherianum (SAG 12.97)	medium	P	4	a	NA	NA	NA	0.53965	NA	3.12012	NA	NA	NA	NA	NA	0.174942	NA	NA	NA	NA	NA	NA	0.14583	0.0931219	NA	NA	NA	0.238951	0.428549	0.102331	NA	0.53088	0.141086	NA	NA	NA	0.141086	NA	NA	NA	21.6867	188.019	40.8857	62.6745
	medium	P		a	NA	NA	NA	0.837076	NA	3.13018	NA	NA	NA	NA	NA	0.157338	NA	NA	NA	NA	NA	NA	0.140659	0.0867231	NA	NA	NA	0.227382	0.393461	0.0887613	NA	0.482222	0.128244	NA	NA	NA	0.128244	NA	NA	NA	22.4246	171.744	41.3005	51.4544
	medium	P		b	NA	NA	NA	NA	NA	3.00069	NA	NA	NA	NA	NA	0.126368	NA	NA	NA	NA	NA	NA	0.113397	0.0752426	NA	NA	NA	0.18864	0.330052	0.0646227	NA	0.394675	0.0991532	NA	NA	NA	0.0991532	NA	NA	NA	19.7155	226.88	42.7643	60.2963
	medium	P		b	NA	NA	NA	NA	NA	2.96392	NA	NA	NA	NA	NA	0.113623	NA	NA	NA	NA	NA	NA	0.119118	0.0760254	NA	NA	NA	0.195143	0.302921	0.064036	NA	0.366957	0.110174	NA	NA	NA	0.110174	NA	NA	NA	16.3777	219.126	43.4509	63.6337
	medium	P		c	NA	NA	NA	NA	NA	2.87568	NA	NA	NA	NA	NA	0.057	NA	NA	NA	NA	NA	NA	0.0968041	0.0690519	NA	NA	NA	0.165856	0.330071	0.0561521	NA	0.386224	0.111067	NA	NA	NA	0.111067	NA	NA	NA	20.8209	219.034	39.3084	59.7548
	medium	P		c	NA	NA	NA	NA	NA	2.93658	NA	NA	NA	NA	NA	0.120015	NA	NA	NA	NA	NA	NA	0.110851	0.064661	NA	NA	NA	0.175512	0.340259	0.0633778	NA	0.403637	0.106947	NA	NA	NA	0.106947	NA	NA	NA	18.6361	217.184	39.5854	62.3107
	medium	P		d	NA	NA	NA	0.927734	NA	3.11097	NA	NA	NA	NA	NA	0.143833	NA	NA	NA	NA	NA	NA	0.158948	0.0941856	NA	NA	NA	0.253134	0.341659	0.078535	NA	0.420194	0.118807	NA	NA	NA	0.118807	NA	NA	NA	13.264	225.402	41.9645	60.86
	medium	P		d	NA	NA	NA	0.791937	NA	2.76992	NA	NA	NA	NA	NA	0.134267	NA	NA	NA	NA	NA	NA	0.128677	0.0912471	NA	NA	NA	0.219924	0.398424	0.0761038	NA	0.474528	0.125643	NA	NA	NA	0.125643	NA	NA	NA	11.0321	236.323	41.2485	59.0512
	blank	P	2	a	NA	NA	NA	NA	NA	3.10827	NA	NA	NA	NA	NA	0.97409	NA	NA	NA	NA	NA	NA	NA	NA	NA	NA	NA	NA	0.0680748	0.0127378	NA	0.0808126	0.0363034	NA	NA	NA	0.0363034	NA	NA	NA	42.1575	284.394	47.3299	83.1366
	blank	P		a	NA	NA	NA	NA	NA	3.44541	NA	NA	NA	NA	NA	0.904026	NA	NA	NA	NA	NA	NA	NA	NA	NA	NA	NA	NA	0.0945549	0.018919	NA	0.113474	0.0314379	NA	NA	NA	0.0314379	NA	NA	NA	28.0876	229.552	45.3499	75.7459
	blank	P		b	NA	NA	NA	NA	NA	2.13019	NA	NA	NA	NA	NA	0.828073	NA	NA	NA	NA	NA	NA	NA	NA	NA	NA	NA	NA	0.0530197	0.0107991	NA	0.0638187	0.0441889	NA	NA	NA	0.0441889	NA	NA	NA	23.6932	137.243	31.0859	71.2649
	blank	P		b	NA	NA	NA	NA	NA	2.04928	NA	NA	NA	NA	NA	0.833572	NA	NA	NA	NA	NA	NA	NA	NA	NA	NA	NA	NA	0.0812766	0.0128037	NA	0.0940803	0.0501733	NA	NA	NA	0.0501733	NA	NA	NA	23.8838	148.303	30.8263	62.691
Closterium peracerosum-strigosum-littorale complex (NIES-67)	medium	P	3	a	NA	NA	NA	NA	0.00228132	0.045319	NA	NA	NA	NA	NA	0.0557806	NA	NA	NA	NA	NA	NA	0.079202	0.00398599	0.00368717	NA	NA	0.0868752	0.0886586	0.00191565	NA	0.0905742	0.0129367	NA	NA	NA	0.0129367	NA	NA	NA	1.91578	0.451836	0.0981026	17.4167
	medium	P		a	NA	NA	NA	NA	0.00256852	0.052144	NA	NA	NA	NA	NA	0.0539669	NA	NA	NA	NA	NA	NA	0.0799703	0.00350314	0.000173228	NA	NA	0.0836466	0.0841585	0.00201667	NA	0.0861752	0.0127895	NA	NA	NA	0.0127895	NA	NA	NA	2.58594	0.636364	0.09223	17.2709
	medium	P		b	NA	NA	NA	NA	0.00248123	0.0340979	NA	NA	NA	NA	NA	0.0441714	NA	NA	NA	NA	NA	NA	0.059883	0.0036952	0.00404959	NA	NA	0.0676278	0.0662628	0.00236242	NA	0.0686252	0.0116528	NA	NA	NA	0.0116528	NA	NA	NA	2.82682	0.502739	0.0787005	14.4737
	medium	P		b	NA	NA	NA	NA	0.00257849	0.0365264	NA	NA	NA	NA	NA	0.0545495	NA	NA	NA	NA	NA	NA	0.0624601	0.00330689	0.00308923	NA	NA	0.0688562	0.0788709	0.00217652	NA	0.0810474	0.0111966	NA	NA	NA	0.0111966	NA	NA	NA	2.27481	0.553851	0.0846426	15.5914
	medium	P		c	NA	NA	NA	NA	0.00263808	0.059342	NA	NA	NA	NA	NA	0.0779782	NA	NA	NA	NA	NA	NA	0.0965338	0.00426527	0.000624096	NA	NA	0.101423	0.114697	0.00276372	NA	0.117461	0.0137236	NA	NA	NA	0.0137236	NA	NA	NA	2.2062	0.755254	0.0895408	15.2699
	medium	P		c	NA	NA	NA	NA	0.00303417	0.0579761	NA	NA	NA	NA	NA	0.0831812	NA	NA	NA	NA	NA	NA	0.0935859	0.00390034	0.00259242	NA	NA	0.100079	0.116686	0.00308571	NA	0.119771	0.0161606	NA	NA	NA	0.0161606	NA	NA	NA	2.35542	0.98426	0.0951619	16.8469
	blank	P	2	a	NA	NA	NA	NA	NA	NA	NA	NA	NA	NA	NA	NA	NA	NA	NA	NA	NA	NA	NA	NA	NA	NA	NA	NA	0.0185438	NA	NA	0.0185438	NA	NA	NA	NA	NA	NA	NA	NA	3.7601	NA	NA	18.5763
	blank	P		a	NA	NA	NA	NA	NA	NA	NA	NA	NA	NA	NA	NA	NA	NA	NA	NA	NA	NA	NA	NA	NA	NA	NA	NA	0.0226957	NA	NA	0.0226957	NA	NA	NA	NA	NA	NA	NA	NA	4.56793	NA	NA	19.9753
	blank	P		b	NA	NA	NA	NA	NA	NA	NA	NA	NA	NA	NA	NA	NA	NA	NA	NA	NA	NA	NA	NA	NA	NA	NA	NA	0.0251921	NA	NA	0.0251921	NA	NA	NA	NA	NA	NA	NA	NA	NA	NA	NA	19.9814
	blank	P		b	NA	NA	NA	NA	NA	NA	NA	NA	NA	NA	NA	NA	NA	NA	NA	NA	NA	NA	NA	NA	NA	NA	NA	NA	0.025005	NA	NA	0.025005	NA	NA	NA	NA	NA	NA	NA	NA	NA	NA	NA	17.2909
Spirogyra sp (170.80)	medium	P	4	a	NA	NA	NA	NA	NA	0.0296623	NA	NA	NA	NA	NA	0.078557	NA	NA	NA	NA	NA	NA	0.0421256	NA	NA	NA	NA	0.0421256	NA	NA	NA	NA	0.0350704	NA	0.0145454	NA	0.0496158	NA	NA	NA	NA	NA	0.162274	8.29539
	medium	P		a	NA	NA	NA	NA	NA	0.0459732	NA	NA	NA	NA	NA	0.109439	NA	NA	NA	NA	NA	NA	0.0565736	NA	NA	NA	NA	0.0565736	NA	NA	NA	NA	0.0257024	NA	0.0219826	NA	0.047685	NA	NA	NA	NA	NA	0.190638	5.77592
	medium	P		b	NA	NA	NA	NA	NA	0.768831	NA	NA	NA	NA	NA	NA	NA	NA	NA	NA	NA	NA	NA	NA	NA	NA	NA	NA	NA	NA	NA	NA	NA	NA	NA	NA	NA	NA	NA	NA	NA	NA	NA	NA
	medium	P		b	NA	NA	NA	NA	NA	NA	NA	NA	NA	NA	NA	NA	NA	NA	NA	NA	NA	NA	NA	NA	NA	NA	NA	NA	NA	NA	NA	NA	NA	NA	NA	NA	NA	NA	NA	NA	NA	NA	NA	NA
	medium	P		c	NA	NA	NA	NA	NA	0.0386822	NA	NA	NA	NA	NA	NA	NA	NA	NA	NA	NA	NA	0.0324207	NA	NA	NA	NA	0.0324207	NA	NA	NA	NA	0.0331392	NA	0.0653099	NA	0.0984491	NA	NA	NA	NA	NA	0.227922	7.83352
	medium	P		c	NA	NA	NA	NA	NA	0.047025	NA	NA	NA	NA	NA	NA	NA	NA	NA	NA	NA	NA	0.034414	NA	NA	NA	NA	0.034414	NA	NA	NA	NA	0.0286647	NA	0.0423415	NA	0.0710063	NA	NA	NA	NA	NA	0.1878	7.07677
	medium	P		d	NA	NA	NA	NA	NA	NA	NA	NA	NA	NA	NA	NA	NA	NA	NA	NA	NA	NA	NA	NA	NA	NA	NA	NA	NA	NA	NA	NA	NA	NA	NA	NA	NA	NA	NA	NA	NA	NA	NA	NA
	medium	P		d	NA	NA	NA	NA	NA	NA	NA	NA	NA	NA	NA	NA	NA	NA	NA	NA	NA	NA	NA	NA	NA	NA	NA	NA	NA	NA	NA	NA	NA	NA	NA	NA	NA	NA	NA	NA	NA	NA	NA	NA
	blank	P	2	a	NA	NA	NA	NA	0.0907191	0.434806	NA	NA	NA	NA	NA	0.401855	NA	NA	NA	NA	NA	NA	NA	NA	NA	NA	NA	NA	0.105021	NA	NA	0.105021	0.0519539	NA	NA	NA	0.0519539	NA	NA	NA	20.9436	1.8658	0.637503	29.7116
	blank	P		a	NA	NA	NA	NA	0.0424055	0.426124	NA	NA	NA	NA	NA	0.443821	NA	NA	NA	NA	NA	NA	NA	NA	NA	NA	NA	NA	0.0407139	NA	NA	0.0407139	0.0483785	NA	NA	NA	0.0483785	NA	NA	NA	62.0204	2.57934	0.675446	27.1462
	blank	P		b	NA	NA	NA	NA	0.0392079	0.368658	NA	NA	NA	NA	NA	0.036874	NA	NA	NA	NA	NA	NA	NA	NA	NA	NA	NA	NA	0.0388655	NA	NA	0.0388655	0.0410598	NA	NA	NA	0.0410598	NA	NA	NA	42.5546	4.87107	0.68338	25.3004
	blank	P		b	NA	NA	NA	NA	0.0358676	0.359341	NA	NA	NA	NA	NA	0.0356944	NA	NA	NA	NA	NA	NA	NA	NA	NA	NA	NA	NA	0.010357	NA	NA	0.010357	0.0216394	NA	NA	NA	0.0216394	NA	NA	NA	NA	2.54048	0.662163	19.8757
Mougeotia scalaris (164.80)	medium	P	4	a	NA	NA	NA	10.5445	0.0955455	NA	NA	NA	NA	NA	NA	0.424464	NA	NA	NA	NA	NA	NA	0.236942	0.0399778	NA	NA	NA	0.27692	0.225049	0.0993626	NA	0.324412	0.102969	0.239099	NA	NA	0.342068	NA	NA	NA	NA	NA	0.98064	15.8705
	medium	P		b	NA	NA	NA	NA	NA	3.3501	NA	NA	NA	NA	NA	NA	NA	NA	NA	NA	NA	NA	NA	NA	NA	NA	NA	NA	NA	NA	NA	0	NA	NA	NA	NA	NA	NA	NA	NA	NA	NA	NA	NA
	medium	P		b	NA	NA	NA	NA	NA	NA	NA	NA	NA	NA	NA	0.837226	NA	NA	NA	NA	NA	NA	NA	0.0460098	NA	NA	NA	0.0460098	0.406728	0.146716	NA	0.553444	0.211602	0.690122	NA	NA	0.901725	NA	NA	NA	NA	NA	1.30028	NA
	medium	P		c	NA	NA	NA	10.3991	0.0658102	0.841289	NA	NA	NA	NA	NA	0.748024	NA	NA	NA	NA	NA	NA	0.224233	0.0404931	NA	NA	NA	0.264727	0.248274	0.107425	NA	0.355699	0.264975	0.510416	NA	NA	0.775391	NA	NA	NA	NA	NA	0.813683	NA
	medium	P		c	NA	NA	NA	11.7244	0.0801144	0.796322	NA	NA	NA	NA	NA	0.481879	NA	NA	NA	NA	NA	NA	0.247338	0.048529	NA	NA	NA	0.295867	0.32714	0.0899875	NA	0.417128	0.200011	0.643623	NA	NA	0.843634	NA	NA	NA	NA	13.3234	0.512637	6.01032
	medium	P		d	NA	NA	NA	6.69831	NA	0.684943	NA	NA	NA	NA	NA	0.443147	NA	NA	NA	NA	NA	NA	0.176731	0.042752	NA	NA	NA	0.219483	0.257358	0.0853656	NA	0.342723	0.175651	NA	NA	NA	0.175651	NA	NA	NA	NA	NA	1.41662	31.8918
	medium	P		d	NA	NA	NA	7.68285	0.0794865	0.677073	NA	NA	NA	NA	NA	0.384537	NA	NA	NA	NA	NA	NA	0.186982	0.0355318	NA	NA	NA	0.222514	0.224857	0.0851121	NA	0.309969	0.144747	0.504162	0.033461	NA	0.68237	NA	NA	NA	NA	NA	0.622115	5.839
	blank	P	2	a	NA	NA	NA	NA	0.0907191	0.434806	NA	NA	NA	NA	NA	0.401855	NA	NA	NA	NA	NA	NA	NA	NA	NA	NA	NA	NA	0.105021	NA	NA	0.105021	0.0519539	NA	NA	NA	0.0519539	NA	NA	NA	20.9436	1.8658	0.637503	29.7116
	blank	P		a	NA	NA	NA	NA	0.0424055	0.426124	NA	NA	NA	NA	NA	0.443821	NA	NA	NA	NA	NA	NA	NA	NA	NA	NA	NA	NA	0.0407139	NA	NA	0.0407139	0.0483785	NA	NA	NA	0.0483785	NA	NA	NA	62.0204	2.57934	0.675446	27.1462
	blank	P		b	NA	NA	NA	NA	0.0392079	0.368658	NA	NA	NA	NA	NA	0.036874	NA	NA	NA	NA	NA	NA	NA	NA	NA	NA	NA	NA	0.0388655	NA	NA	0.0388655	0.0410598	NA	NA	NA	0.0410598	NA	NA	NA	42.5546	4.87107	0.68338	25.3004
	blank	P		b	NA	NA	NA	NA	0.0358676	0.359341	NA	NA	NA	NA	NA	0.0356944	NA	NA	NA	NA	NA	NA	NA	NA	NA	NA	NA	NA	0.010357	NA	NA	0.010357	0.0216394	NA	NA	NA	0.0216394	NA	NA	NA	NA	2.54048	0.662163	19.8757
Marchantia polymorpha (Tak-1)	medium	P	3	a	NA	NA	NA	NA	NA	2.25708	NA	NA	NA	NA	NA	2.10567	NA	0.0571929	NA	NA	NA	0.0571929	NA	0.00719212	NA	NA	NA	0.00719212	NA	0.0195925	NA	0.0195925	NA	NA	NA	NA	NA	NA	NA	NA	13.5449	117.142	13.8655	154.39
	medium	P		a	NA	NA	NA	NA	NA	2.16337	NA	NA	NA	NA	NA	1.87311	NA	0.0493178	NA	NA	NA	0.0493178	NA	0.010588	NA	NA	NA	0.010588	NA	0.0320567	NA	0.0320567	NA	NA	NA	NA	NA	NA	NA	NA	15.6886	107.201	14.1185	147.697
	medium	P		b	NA	NA	NA	NA	NA	4.00223	NA	NA	NA	NA	NA	1.29822	NA	0.0473391	NA	NA	NA	0.0473391	0.863255	0.015698	NA	NA	NA	0.878953	0.51934	0.0313129	NA	0.550653	0.0462533	0.270693	NA	NA	0.316947	NA	NA	NA	23.7275	65.7606	22.572	34.0732
	medium	P		b	NA	NA	NA	NA	NA	3.83928	NA	NA	NA	NA	NA	1.3161	NA	0.0572033	NA	NA	NA	0.0572033	0.879219	0.0167065	NA	NA	NA	0.895926	0.500464	0.0375421	NA	0.538006	0.0382934	0.229085	NA	NA	0.267378	NA	NA	NA	19.6784	67.329	20.9801	40.5199
	medium	P		c	NA	NA	NA	NA	NA	3.68265	NA	NA	NA	NA	NA	1.23553	NA	0.0609095	NA	NA	NA	0.0609095	1.06999	0.0217626	NA	NA	NA	1.09176	0.623555	0.0320525	NA	0.655607	0.0410307	0.295035	NA	NA	0.336065	NA	NA	NA	15.3739	56.0364	19.8519	31.3284
	medium	P		c	NA	NA	NA	NA	NA	3.80169	NA	NA	NA	NA	NA	1.10737	NA	0.0607749	NA	NA	NA	0.0607749	0.999244	0.0176959	NA	NA	NA	1.01694	0.657015	0.0362016	NA	0.693216	0.0399781	0.344334	NA	NA	0.384312	NA	NA	NA	14.3471	40.8561	20.0733	23.9339
	blank	P	2	a	NA	NA	NA	NA	NA	NA	NA	NA	NA	NA	NA	NA	NA	NA	NA	NA	NA	NA	NA	NA	NA	NA	NA	NA	NA	NA	NA	NA	NA	NA	NA	NA	NA	NA	NA	NA	NA	NA	NA	NA
	blank	P		a	NA	NA	NA	NA	NA	3.79779	NA	NA	NA	NA	NA	1.78849	NA	0.0466887	NA	NA	NA	0.0466887	NA	0.0138376	NA	NA	NA	0.0138376	0.0525237	0.0327453	NA	0.085269	0.0198888	0.148578	NA	NA	0.168467	NA	NA	NA	24.8349	76.8982	21.4155	28.5562
	blank	P		a'	NA	NA	NA	NA	NA	3.73162	NA	NA	NA	NA	NA	1.67893	NA	0.0446281	NA	NA	NA	0.0446281	NA	0.0176398	NA	NA	NA	0.0176398	0.0593463	0.0267957	NA	0.086142	0.0234007	0.211488	NA	NA	0.234889	NA	NA	NA	18.037	89.7364	23.781	26.4601
	blank	P		a'	NA	NA	NA	NA	NA	3.86024	NA	NA	NA	NA	NA	1.43704	NA	0.0473902	NA	NA	NA	0.0473902	NA	0.0156853	NA	NA	NA	0.0156853	0.0470175	0.0327788	NA	0.0797963	0.0245247	0.208623	NA	NA	0.233147	NA	NA	NA	19.0408	83.9192	24.889	24.3585
Physcomitrium patens (Gransden, gametophores)	medium	P	3	a	NA	NA	NA	NA	NA	18.1007	NA	NA	NA	NA	NA	1.13167	0.0441247	0.0807651	NA	NA	NA	0.12489	NA	0.0201919	NA	NA	NA	0.0201919	0.0840244	0.0243165	0.0357195	0.14406	NA	0.264123	NA	NA	0.264123	NA	NA	NA	64.9471	41.2532	10.4317	126.144
	medium	P		a	NA	NA	NA	NA	NA	16.5935	NA	NA	NA	NA	NA	1.15535	0.0481333	0.0999496	NA	NA	NA	0.148083	NA	0.0205532	NA	NA	NA	0.0205532	0.0900494	0.019199	0.0383729	0.147621	NA	0.311286	NA	NA	0.311286	NA	NA	NA	59.1666	40.9388	10.2911	126.474
	medium	P		b	NA	NA	NA	NA	NA	16.7255	NA	NA	NA	NA	NA	1.10976	0.0555842	0.100537	NA	NA	NA	0.156121	NA	0.0222648	NA	NA	NA	0.0222648	0.0609172	0.0291066	0.0597532	0.149777	NA	0.211723	NA	NA	0.211723	NA	NA	NA	45.2428	47.3403	9.52425	169.27
	medium	P		b	NA	NA	NA	NA	NA	15.7157	NA	NA	NA	NA	NA	0.87832	0.0559296	0.116111	NA	NA	NA	0.17204	NA	0.023967	NA	NA	NA	0.023967	0.119632	0.0335058	0.0578317	0.21097	NA	0.260296	NA	NA	0.260296	NA	NA	NA	43.1249	41.0976	9.52498	157.533
	medium	P		c	NA	NA	NA	NA	NA	15.0554	NA	NA	NA	NA	NA	0.618028	0.043545	0.087386	NA	NA	NA	0.130931	NA	0.0152351	NA	NA	NA	0.0152351	0.0816013	0.024477	0.0562162	0.162294	NA	0.164733	NA	NA	0.164733	NA	NA	NA	40.7201	38.6848	8.12401	128.769
	medium	P		c	NA	NA	NA	NA	NA	15.1789	NA	NA	NA	NA	NA	0.674408	0.0464596	0.0788282	NA	NA	NA	0.125288	NA	0.0160172	NA	NA	NA	0.0160172	0.08448	0.0231681	0.0521308	0.159779	NA	0.164302	NA	NA	0.164302	NA	NA	NA	41.2529	29.1593	8.47984	127.3
	blank	P	2	a	NA	NA	NA	NA	NA	5.1014	NA	NA	NA	NA	NA	1.69413	0.018417	0.047178	NA	NA	NA	0.065595	NA	0.00689764	NA	NA	NA	0.00689764	0.0831506	0.0180379	NA	0.101189	NA	0.0780441	NA	NA	0.0780441	NA	NA	NA	33.7798	121.428	8.16118	292.706
	blank	P		a	NA	NA	NA	NA	NA	5.10514	NA	NA	NA	NA	NA	1.63718	0.0234031	0.0538406	NA	NA	NA	0.0772436	NA	0.00759454	NA	NA	NA	0.00759454	0.0853616	0.0166162	NA	0.101978	NA	0.169348	NA	NA	0.169348	NA	NA	NA	32.5218	127.766	7.67014	290.261
	blank	P		b	NA	NA	NA	NA	NA	4.70809	NA	NA	NA	NA	NA	1.59744	0.0261125	0.0632662	NA	NA	NA	0.0893787	NA	0.00950534	NA	NA	NA	0.00950534	0.0885505	0.0192383	NA	0.107789	NA	0.13846	NA	NA	0.13846	NA	NA	NA	42.1148	112.074	8.20664	289.366
	blank	P		b	NA	NA	NA	NA	NA	4.85824	NA	NA	NA	NA	NA	1.63242	0.0361146	0.0560792	NA	NA	NA	0.0921938	NA	0.00965546	NA	NA	NA	0.00965546	0.0549342	0.0190675	NA	0.0740016	NA	0.143073	NA	NA	0.143073	NA	NA	NA	33.6174	118.72	8.25406	273.598
Physcomitrium patens (Gransden, protonema)	medium	P	2	a	NA	NA	NA	5.53775	NA	16.7904	NA	NA	NA	NA	NA	1.79246	0.101764	0.0738841	NA	NA	NA	0.175648	NA	0.0388245	NA	NA	NA	0.0388245	0.356997	0.050765	0.132927	0.540689	NA	0.401141	NA	NA	0.401141	NA	NA	NA	22.588	49.06	6.41181	75.0383
	medium	P		a	NA	NA	NA	6.47494	NA	16.9901	NA	NA	NA	NA	NA	1.8564	0.076515	0.0690626	NA	NA	NA	0.145578	NA	0.0297042	NA	NA	NA	0.0297042	0.372433	0.0630697	0.162968	0.59847	NA	0.454501	NA	NA	0.454501	NA	NA	NA	17.4112	48.3171	6.13582	69.6857
	medium	P		b	NA	NA	NA	NA	NA	7.35716	NA	NA	NA	NA	NA	1.16989	0.0438385	0.0551953	NA	NA	NA	0.0990338	NA	0.0186246	NA	NA	NA	0.0186246	0.277935	0.0235712	0.052188	0.353694	NA	0.200133	NA	NA	0.200133	NA	NA	NA	15.4167	52.3884	5.8506	48.2228
	medium	P		b	NA	NA	NA	NA	NA	7.56823	NA	NA	NA	NA	NA	0.83695	0.040344	0.0459796	NA	NA	NA	0.0863236	NA	0.0212559	NA	NA	NA	0.0212559	0.225001	0.0455638	0.0470635	0.317628	NA	0.208742	NA	NA	0.208742	NA	NA	NA	15.3127	60.2271	5.94322	56.4875
	blank	P	2	a	NA	NA	NA	NA	NA	1.99671	NA	NA	NA	NA	NA	0.852437	0.0385378	0.0531368	NA	NA	NA	0.0916745	NA	0.0142569	NA	NA	NA	0.0142569	0.0252623	0.0323895	NA	0.0576518	NA	0.0580729	NA	NA	0.0580729	NA	NA	NA	15.6528	45.8523	6.01099	58.8989
	blank	P		a	NA	NA	NA	NA	NA	2.04846	NA	NA	NA	NA	NA	0.813391	0.0523191	0.0532522	NA	NA	NA	0.105571	NA	0.0163962	NA	NA	NA	0.0163962	0.0278878	0.0254515	NA	0.0533394	NA	0.0710714	NA	NA	0.0710714	NA	NA	NA	18.9946	45.1409	5.87832	55.6984
	blank	P		b	NA	NA	NA	NA	NA	2.29035	NA	NA	NA	NA	NA	0.814304	0.031158	0.0577947	NA	NA	NA	0.0889527	NA	0.010544	NA	NA	NA	0.010544	0.0344974	0.0266178	NA	0.0611152	NA	0.103764	NA	NA	0.103764	NA	NA	NA	42.9234	43.5284	4.26196	96.0842
	blank	P		b	NA	NA	NA	NA	NA	2.27438	NA	NA	NA	NA	NA	0.822627	0.0298456	0.0525788	NA	NA	NA	0.0824244	NA	0.0133138	NA	NA	NA	0.0133138	0.0258622	0.0239957	NA	0.049858	NA	0.0799455	NA	NA	0.0799455	NA	NA	NA	34.9893	43.1453	4.55062	99.7654
Selaginella uncinata	medium	P	4	a	NA	NA	NA	NA	0.803852	5.83601	NA	NA	NA	NA	NA	0.912425	NA	0.0819486	NA	NA	NA	0.0819486	NA	0.00981188	NA	NA	NA	0.00981188	0.180097	0.0283895	NA	0.208487	NA	NA	NA	NA	NA	NA	NA	NA	56.8326	NA	12.0059	518.264
	medium	P		a	NA	NA	NA	NA	0.901562	5.50315	NA	NA	NA	NA	NA	1.26262	NA	0.0810407	NA	NA	NA	0.0810407	NA	0.00648386	NA	NA	NA	0.00648386	0.207697	0.0252212	NA	0.232918	NA	NA	NA	NA	NA	NA	NA	NA	63.3261	NA	12.2918	620.455
	medium	P		a'	NA	NA	NA	NA	2.1885	6.70238	NA	NA	NA	NA	NA	1.15184	NA	0.0765725	NA	NA	NA	0.0765725	NA	0.00991832	NA	NA	NA	0.00991832	0.143705	0.00978454	NA	0.15349	NA	NA	NA	NA	NA	NA	NA	NA	110.156	NA	13.0865	353.452
	medium	P		a'	NA	NA	NA	NA	2.19306	6.93725	NA	NA	NA	NA	NA	1.06059	NA	0.0878076	NA	NA	NA	0.0878076	NA	0.00974178	NA	NA	NA	0.00974178	0.176604	0.0131157	NA	0.18972	NA	NA	NA	NA	NA	NA	NA	NA	99.5322	NA	13.3059	396.64
	medium	P		b	NA	NA	NA	NA	4.24825	5.11948	NA	NA	NA	NA	NA	0.871835	NA	0.0780146	NA	NA	NA	0.0780146	NA	0.0128835	NA	NA	NA	0.0128835	0.108485	0.0272347	NA	0.13572	NA	NA	NA	NA	NA	NA	NA	NA	221.877	NA	9.76025	636.211
	medium	P		b	NA	NA	NA	NA	4.13054	5.64523	NA	NA	NA	NA	NA	0.843179	NA	0.0670025	NA	NA	NA	0.0670025	NA	0.00826092	NA	NA	NA	0.00826092	0.170961	0.0268825	NA	0.197844	NA	NA	NA	NA	NA	NA	NA	NA	232.367	NA	9.73051	669.122
	medium	P		b'	NA	NA	NA	NA	1.69901	6.3942	NA	NA	NA	NA	NA	0.947913	NA	0.0658396	NA	NA	NA	0.0658396	NA	0.00883445	NA	NA	NA	0.00883445	0.149098	0.00707876	NA	0.156176	NA	NA	NA	NA	NA	NA	NA	NA	96.0785	NA	12.7618	445.386
	medium	P		b'	NA	NA	NA	NA	1.53525	5.60782	NA	NA	NA	NA	NA	1.17147	NA	0.0675259	NA	NA	NA	0.0675259	NA	0.00691458	NA	NA	NA	0.00691458	0.164035	0.0132357	NA	0.17727	NA	NA	NA	NA	NA	NA	NA	NA	129.137	NA	12.3009	465.98
	blank	P	2	a	NA	NA	NA	NA	NA	4.24024	NA	NA	NA	NA	NA	2.15077	NA	0.126592	NA	NA	NA	0.126592	NA	0.0195355	NA	NA	NA	0.0195355	0.223904	0.0188061	NA	0.24271	NA	NA	NA	NA	NA	NA	NA	NA	223.983	115.619	5.20634	1512.7
	blank	P		a	NA	NA	NA	NA	NA	4.2761	NA	NA	NA	NA	NA	2.03968	NA	0.155058	NA	NA	NA	0.155058	NA	0.0161912	NA	NA	NA	0.0161912	0.228948	0.0197604	NA	0.248709	NA	NA	NA	NA	NA	NA	NA	NA	377.633	87.9868	4.69367	1361.7
	blank	P		b	NA	NA	NA	NA	NA	4.40587	NA	NA	NA	NA	NA	1.32252	NA	0.082794	NA	NA	NA	0.082794	NA	0.0113335	NA	NA	NA	0.0113335	0.217204	0.0207725	NA	0.237977	NA	NA	NA	NA	NA	NA	NA	NA	123.519	84.951	3.76263	518.459
	blank	P		b	NA	NA	NA	NA	NA	4.27318	NA	NA	NA	NA	NA	0.978701	NA	0.08282	NA	NA	NA	0.08282	NA	0.00989234	NA	NA	NA	0.00989234	0.144755	0.0491081	NA	0.193863	NA	NA	NA	NA	NA	NA	NA	NA	126.112	81.3487	3.63518	545.372
MilliQ Ultra Pure water	blank	P	3	a	NA	NA	NA	NA	NA	NA	NA	NA	NA	NA	NA	NA	NA	NA	NA	NA	NA	NA	NA	NA	NA	NA	NA	NA	NA	NA	NA	NA	NA	NA	NA	NA	NA	NA	NA	NA	NA	NA	NA	9.28299
	blank	P		a	NA	NA	NA	NA	NA	NA	NA	NA	NA	NA	NA	NA	NA	NA	NA	NA	NA	NA	NA	NA	NA	NA	NA	NA	NA	NA	NA	NA	NA	NA	NA	NA	NA	NA	NA	NA	NA	NA	NA	12.99
	blank	P		b	NA	NA	NA	NA	NA	NA	NA	NA	NA	NA	NA	NA	NA	NA	NA	NA	NA	NA	NA	NA	NA	NA	NA	NA	NA	NA	NA	NA	NA	NA	NA	NA	NA	NA	NA	NA	NA	NA	NA	24.1609
	blank	P		b	NA	NA	NA	NA	NA	NA	NA	NA	NA	NA	NA	NA	NA	NA	NA	NA	NA	NA	NA	NA	NA	NA	NA	NA	NA	NA	NA	NA	NA	NA	NA	NA	NA	NA	NA	NA	NA	NA	NA	23.7173
	blank	P		c	NA	NA	NA	NA	NA	NA	NA	NA	NA	NA	NA	NA	NA	NA	NA	NA	NA	NA	NA	NA	NA	NA	NA	NA	NA	NA	NA	NA	NA	NA	NA	NA	NA	NA	NA	NA	NA	NA	NA	10.4474
	blank	P		c	NA	NA	NA	NA	NA	NA	NA	NA	NA	NA	NA	NA	NA	NA	NA	NA	NA	NA	NA	NA	NA	NA	NA	NA	NA	NA	NA	NA	NA	NA	NA	NA	NA	NA	NA	NA	NA	NA	NA	10.5303
MilliQ (in flask)	blank	P	3	a	NA	NA	NA	NA	NA	NA	NA	NA	NA	NA	NA	NA	NA	NA	NA	NA	NA	NA	NA	NA	NA	NA	NA	NA	NA	NA	NA	NA	NA	NA	NA	NA	NA	NA	NA	NA	NA	NA	NA	NA
	blank	P		a	NA	NA	NA	NA	NA	NA	NA	NA	NA	NA	NA	NA	NA	NA	NA	NA	NA	NA	NA	NA	NA	NA	NA	NA	NA	NA	NA	NA	NA	NA	NA	NA	NA	NA	NA	NA	NA	NA	NA	14.2234
	blank	P		b	NA	NA	NA	NA	NA	NA	NA	NA	NA	NA	NA	NA	NA	NA	NA	NA	NA	NA	NA	NA	NA	NA	NA	NA	NA	NA	NA	NA	NA	NA	NA	NA	NA	NA	NA	NA	NA	NA	NA	13.325
	blank	P		b	NA	NA	NA	NA	NA	NA	NA	NA	NA	NA	NA	NA	NA	NA	NA	NA	NA	NA	NA	NA	NA	NA	NA	NA	NA	NA	NA	NA	NA	NA	NA	NA	NA	NA	NA	NA	NA	NA	NA	18.4773
	blank	P		c	NA	NA	NA	NA	NA	NA	NA	NA	NA	NA	NA	NA	NA	NA	NA	NA	NA	NA	NA	NA	NA	NA	NA	NA	NA	NA	NA	NA	NA	NA	NA	NA	NA	NA	NA	NA	NA	NA	NA	16.753
	blank	P		c	NA	NA	NA	NA	NA	NA	NA	NA	NA	NA	NA	NA	NA	NA	NA	NA	NA	NA	NA	NA	NA	NA	NA	NA	NA	NA	NA	NA	NA	NA	NA	NA	NA	NA	NA	NA	NA	NA	NA	13.2676
tap water	blank	P	3	a	NA	NA	NA	NA	NA	NA	NA	NA	NA	NA	NA	NA	NA	NA	NA	NA	NA	NA	NA	NA	NA	NA	NA	NA	NA	NA	NA	NA	NA	NA	NA	NA	NA	NA	NA	NA	NA	NA	NA	17.942
	blank	P		a	NA	NA	NA	NA	NA	NA	NA	NA	NA	NA	NA	NA	NA	NA	NA	NA	NA	NA	NA	NA	NA	NA	NA	NA	NA	NA	NA	NA	NA	NA	NA	NA	NA	NA	NA	NA	NA	NA	NA	13.6903
	blank	P		b	NA	NA	NA	NA	NA	NA	NA	NA	NA	NA	NA	NA	NA	NA	NA	NA	NA	NA	NA	NA	NA	NA	NA	NA	NA	NA	NA	NA	NA	NA	NA	NA	NA	NA	NA	NA	NA	NA	NA	23.3253
	blank	P		b	NA	NA	NA	NA	NA	NA	NA	NA	NA	NA	NA	NA	NA	NA	NA	NA	NA	NA	NA	NA	NA	NA	NA	NA	NA	NA	NA	NA	NA	NA	NA	NA	NA	NA	NA	NA	NA	NA	NA	28.1404
	blank	P		c	NA	NA	NA	NA	NA	NA	NA	NA	NA	NA	NA	NA	NA	NA	NA	NA	NA	NA	NA	NA	NA	NA	NA	NA	NA	NA	NA	NA	NA	NA	NA	NA	NA	NA	NA	NA	NA	NA	NA	27.6676
	blank	P		c	NA	NA	NA	NA	NA	NA	NA	NA	NA	NA	NA	NA	NA	NA	NA	NA	NA	NA	NA	NA	NA	NA	NA	NA	NA	NA	NA	NA	NA	NA	NA	NA	NA	NA	NA	NA	NA	NA	NA	NA
distilled water	blank	P	3	a	NA	NA	NA	NA	NA	NA	NA	NA	NA	NA	NA	NA	NA	NA	NA	NA	NA	NA	NA	NA	NA	NA	NA	NA	NA	NA	NA	NA	NA	NA	NA	NA	NA	NA	NA	NA	NA	NA	NA	NA
	blank	P		a	NA	NA	NA	NA	NA	NA	NA	NA	NA	NA	NA	NA	NA	NA	NA	NA	NA	NA	NA	NA	NA	NA	NA	NA	NA	NA	NA	NA	NA	NA	NA	NA	NA	NA	NA	NA	NA	NA	NA	21.0342
	blank	P		b	NA	NA	NA	NA	NA	NA	NA	NA	NA	NA	NA	NA	NA	NA	NA	NA	NA	NA	NA	NA	NA	NA	NA	NA	NA	NA	NA	NA	NA	NA	NA	NA	NA	NA	NA	NA	NA	NA	NA	11.6905
	blank	P		b	NA	NA	NA	NA	NA	NA	NA	NA	NA	NA	NA	NA	NA	NA	NA	NA	NA	NA	NA	NA	NA	NA	NA	NA	NA	NA	NA	NA	NA	NA	NA	NA	NA	NA	NA	NA	NA	NA	NA	12.318
	blank	P		c	NA	NA	NA	NA	NA	NA	NA	NA	NA	NA	NA	NA	NA	NA	NA	NA	NA	NA	NA	NA	NA	NA	NA	NA	NA	NA	NA	NA	NA	NA	NA	NA	NA	NA	NA	NA	NA	NA	NA	NA
	blank	P		c	NA	NA	NA	NA	NA	NA	NA	NA	NA	NA	NA	NA	NA	NA	NA	NA	NA	NA	NA	NA	NA	NA	NA	NA	NA	NA	NA	NA	NA	NA	NA	NA	NA	NA	NA	NA	NA	NA	NA	NA
MilliQ + agar#1 (Sigma-Aldrich A1296)	blank	P	3	a	NA	NA	NA	NA	NA	3.3664	NA	NA	NA	NA	NA	3.03613	NA	NA	NA	NA	NA	NA	NA	NA	NA	NA	NA	NA	0.327063	NA	NA	0.327063	NA	NA	NA	NA	NA	NA	NA	NA	19.0101	201.137	23.6859	137.365
	blank	P		a	NA	NA	NA	NA	NA	3.47346	NA	NA	NA	NA	NA	3.01843	NA	NA	NA	NA	NA	NA	NA	NA	NA	NA	NA	NA	0.162377	NA	NA	0.162377	NA	NA	NA	NA	NA	NA	NA	NA	19.3453	154.556	22.4599	134.266
	blank	P		b	NA	NA	NA	NA	NA	3.1409	NA	NA	NA	NA	NA	1.92736	NA	NA	NA	NA	NA	NA	NA	NA	NA	NA	NA	NA	0.284811	NA	NA	0.284811	NA	NA	NA	NA	NA	NA	NA	NA	20.0575	216.364	17.7811	105.857
	blank	P		b	NA	NA	NA	NA	NA	3.07536	NA	NA	NA	NA	NA	2.17677	NA	NA	NA	NA	NA	NA	NA	NA	NA	NA	NA	NA	0.135424	NA	NA	0.135424	NA	NA	NA	NA	NA	NA	NA	NA	13.4566	195.749	17.9177	120.541
	blank	P		c	NA	NA	NA	NA	NA	3.20983	NA	NA	NA	NA	NA	2.67264	NA	NA	NA	NA	NA	NA	NA	NA	NA	NA	NA	NA	0.111448	NA	NA	0.111448	NA	NA	NA	NA	NA	NA	NA	NA	15.1195	186.993	20.8968	114.056
	blank	P		c	NA	NA	NA	NA	NA	3.20091	NA	NA	NA	NA	NA	2.92873	NA	NA	NA	NA	NA	NA	NA	NA	NA	NA	NA	NA	0.163356	NA	NA	0.163356	NA	NA	NA	NA	NA	NA	NA	NA	12.8873	171.157	20.9095	105.518
MilliQ + agar#2 (Serva 11393)	blank	P	3	a	NA	NA	NA	NA	NA	0.994505	NA	NA	NA	NA	NA	1.1656	NA	NA	NA	NA	NA	NA	NA	NA	NA	NA	NA	NA	0.25761	NA	NA	0.25761	NA	NA	NA	NA	NA	NA	NA	NA	10.0185	19.8903	13.1494	86.2758
	blank	P		a	NA	NA	NA	NA	NA	0.942719	NA	NA	NA	NA	NA	0.777725	NA	NA	NA	NA	NA	NA	NA	NA	NA	NA	NA	NA	0.128907	NA	NA	0.128907	NA	NA	NA	NA	NA	NA	NA	NA	15.4846	27.6883	12.2992	68.254
	blank	P		b	NA	NA	NA	NA	NA	0.839575	NA	NA	NA	NA	NA	0.500615	NA	NA	NA	NA	NA	NA	NA	NA	NA	NA	NA	NA	0.242794	NA	NA	0.242794	NA	NA	NA	NA	NA	NA	NA	NA	14.9292	12.6061	8.20784	73.0515
	blank	P		b	NA	NA	NA	NA	NA	0.818723	NA	NA	NA	NA	NA	0.387903	NA	NA	NA	NA	NA	NA	NA	NA	NA	NA	NA	NA	0.113831	NA	NA	0.113831	NA	NA	NA	NA	NA	NA	NA	NA	19.1479	18.7372	7.90066	58.5185
	blank	P		c	NA	NA	NA	NA	NA	1.0038	NA	NA	NA	NA	NA	0.691055	NA	NA	NA	NA	NA	NA	NA	NA	NA	NA	NA	NA	0.364781	NA	NA	0.364781	NA	NA	NA	NA	NA	NA	NA	NA	7.53289	20.2306	9.08625	117.86
	blank	P		c	NA	NA	NA	NA	NA	0.891976	NA	NA	NA	NA	NA	0.543587	NA	NA	NA	NA	NA	NA	NA	NA	NA	NA	NA	NA	0.117819	NA	NA	0.117819	NA	NA	NA	NA	NA	NA	NA	NA	6.59425	15.8061	8.54998	116.178
MilliQ + agar#3 (Duchefa Biochemie P1001)	blank	P	3	a	NA	NA	NA	NA	NA	3.15095	NA	NA	NA	NA	NA	1.27275	NA	NA	NA	NA	NA	NA	NA	NA	NA	NA	NA	NA	0.139963	NA	NA	0.139963	NA	0.190724	NA	NA	0.190724	NA	NA	NA	15.9241	118.189	10.6907	178.739
	blank	P		a	NA	NA	NA	NA	NA	3.14137	NA	NA	NA	NA	NA	1.53575	NA	NA	NA	NA	NA	NA	NA	NA	NA	NA	NA	NA	0.174992	NA	NA	0.174992	NA	0.204768	NA	NA	0.204768	NA	NA	NA	27.457	111.566	9.71905	174.989
	blank	P		b	NA	NA	NA	NA	NA	3.06847	NA	NA	NA	NA	NA	1.25835	NA	NA	NA	NA	NA	NA	NA	NA	NA	NA	NA	NA	0.137538	NA	NA	0.137538	NA	0.290778	NA	NA	0.290778	NA	NA	NA	17.5947	165.449	11.736	98.0725
	blank	P		b	NA	NA	NA	NA	NA	3.06256	NA	NA	NA	NA	NA	1.51426	NA	NA	NA	NA	NA	NA	NA	NA	NA	NA	NA	NA	0.385773	NA	NA	0.385773	NA	0.292505	NA	NA	0.292505	NA	NA	NA	16.5394	126.641	12.318	78.1129
	blank	P		c	NA	NA	NA	NA	NA	3.23602	NA	NA	NA	NA	NA	1.83041	NA	NA	NA	NA	NA	NA	NA	NA	NA	NA	NA	NA	0.173234	NA	NA	0.173234	NA	0.245362	NA	NA	0.245362	NA	NA	NA	9.44023	166.233	11.1503	101.428
	blank	P		c	NA	NA	NA	NA	NA	3.24014	NA	NA	NA	NA	NA	1.71603	NA	NA	NA	NA	NA	NA	NA	NA	NA	NA	NA	NA	0.225098	NA	NA	0.225098	NA	0.156278	NA	NA	0.156278	NA	NA	NA	6.57057	119.37	10.7894	78.2817

## Sheet: Supplementary Figure 1
Supplementary Figure 1 | Endogenous phytohormone compounds detected in the biomass of green algae and land plants and ethylene emanation.
					Measured values (pmol/g FW or ml of media)																																							Ethylene emanation
Species (strain)	Type	Culture stage (P-proliferative; S-stationary)	Sample size (n)	Repetition	Abscisic acid			Auxins (and structuraly similar indoles)									Cytokinins																	Jasmonates				Phenolics
					ABA	PA	DPA	IAA	IAM	oxIAA	IAA-Glu	IAA-Asp	oxIAA-Asp	IAA-GE	oxIAA-GE	I3A	tZ	tZR	tZRMP	tZOG	tZROG	cZ	cZR	cZRMP	cZOG	cZROG	iP	iPR	iPRMP	MeS-Z	MeS-ZR	MeS-iP	MeS-iPR	JA	JA-Ile	OPDA	dnOPDA	SA	PAA	PAAM	BA			Species (strain)	Content	Replicate	Water/medium added (ml)	Accumulation start	Accumulation stop
Picocystis salinarum (CAUP M302)	biomass	P	3	a	NA	NA	NA	6.29812	0.157759	0.63393	NA	NA	NA	NA	NA	14.532	NA	NA	NA	NA	NA	NA	0.158798	3.13874	NA	NA	6.70327	0.318522	1.46738	0.107077	1.16493	NA	0.502761	NA	NA	NA	NA	37.4309	104.655	14.9389	910.627			Klebsormidium nitens (NIES-2285)	blank (C medium)	1	1	09:10:00	15:14:00
	biomass	P		a	NA	NA	NA	12.9814	0.146085	0.786454	NA	NA	NA	NA	NA	14.4196	NA	NA	NA	NA	NA	NA	0.143235	2.78609	NA	NA	6.42888	0.264775	1.5081	0.169589	1.33673	NA	1.0289	NA	NA	NA	NA	31.0508	99.7403	13.5042	713.879				blank (C medium)	2	1	09:38:00	15:42:00
	biomass	P		b	NA	NA	NA	NA	NA	NA	NA	NA	NA	NA	NA	NA	NA	NA	NA	NA	NA	NA	NA	NA	NA	NA	NA	NA	NA	NA	NA	NA	NA	NA	NA	NA	NA	NA	NA	NA	NA				blank (C medium)	3	1	10:06:00	16:10:00
	biomass	P		b	NA	NA	NA	NA	NA	NA	NA	NA	NA	NA	NA	NA	NA	NA	NA	NA	NA	NA	NA	NA	NA	NA	NA	NA	NA	NA	NA	NA	NA	NA	NA	NA	NA	NA	NA	NA	NA				blank (C medium)	4	1	10:34:00	16:38:00
	biomass	P		c	NA	NA	NA	NA	0.25049	6.6684	NA	NA	NA	NA	NA	30.1351	NA	NA	NA	NA	NA	NA	0.158843	3.70307	NA	NA	6.77226	0.336033	1.49892	0.181628	1.83668	NA	1.01798	NA	NA	NA	NA	43.4605	189.027	16.9093	1903.61				blank (C medium)	5	1	11:02:00	17:06:00
	biomass	P		c	NA	NA	NA	NA	0.0859085	6.83853	NA	NA	NA	NA	NA	29.9557	NA	NA	NA	NA	NA	NA	0.254834	4.25431	NA	NA	7.65631	0.340854	2.0062	0.17927	1.83011	NA	2.78792	NA	NA	NA	NA	47.9454	190.421	18.8413	1545.95				sample	1	1	09:10:00	15:21:00
	blank	P	2	a	NA	NA	NA	NA	NA	NA	NA	NA	NA	NA	NA	NA	NA	NA	NA	NA	NA	NA	NA	NA	NA	NA	NA	NA	NA	NA	NA	NA	NA	NA	NA	NA	NA	NA	NA	NA	NA				sample	2	1	09:38:00	15:49:00
	blank	P		a	NA	NA	NA	NA	NA	NA	NA	NA	NA	NA	NA	NA	NA	NA	NA	NA	NA	NA	NA	NA	NA	NA	NA	NA	NA	NA	NA	NA	NA	NA	NA	NA	NA	NA	NA	NA	5.18846				sample	3	1	10:06:00	16:17:00
	blank	P		b	NA	NA	NA	NA	NA	NA	NA	NA	NA	NA	NA	NA	NA	NA	NA	NA	NA	NA	NA	NA	NA	NA	NA	NA	NA	NA	NA	NA	NA	NA	NA	NA	NA	NA	NA	NA	5.922				sample	4	1	10:34:00	16:45:00
	blank	P		b	NA	NA	NA	NA	NA	NA	NA	NA	NA	NA	NA	NA	NA	NA	NA	NA	NA	NA	NA	NA	NA	NA	NA	NA	NA	NA	NA	NA	NA	NA	NA	NA	NA	NA	NA	NA	NA				sample	5	1	11:02:00	17:13:00
Trentepohlia annulata (SAG 20.94)	biomass	P	3	a	NA	NA	NA	8.88517	NA	3.76043	NA	NA	NA	NA	NA	13.4968	NA	NA	NA	NA	NA	NA	0.245467	NA	NA	NA	0.124929	NA	NA	0.140657	NA	NA	NA	NA	NA	NA	NA	33.6253	200.091	105.319	1322.97			Spirogyra sp. (SAG 170.80)	blank (BBM medium)	1	1	09:10:00	15:00:00
	biomass	P		a	NA	NA	NA	NA	NA	NA	NA	NA	NA	NA	NA	NA	NA	NA	NA	NA	NA	NA	NA	NA	NA	NA	NA	NA	NA	NA	NA	NA	NA	NA	NA	NA	NA	NA	NA	NA	NA				blank (BBM medium)	2	1	09:38:00	15:28:00
	biomass	P		b	NA	NA	NA	NA	NA	3.64401	NA	NA	NA	NA	NA	11.4893	NA	NA	NA	NA	NA	NA	0.311945	NA	NA	NA	0.131261	NA	NA	0.0777147	NA	NA	NA	NA	NA	NA	NA	41.0252	236.98	101.293	1052.71				blank (BBM medium)	3	1	10:06:00	15:56:00
	biomass	P		b	NA	NA	NA	6.07633	NA	3.63566	NA	NA	NA	NA	NA	10.5147	NA	NA	NA	NA	NA	NA	0.32167	NA	NA	NA	0.261927	NA	NA	0.141612	NA	NA	NA	NA	NA	NA	NA	36.404	176.794	94.7782	758.588				blank (BBM medium)	4	1	10:34:00	16:24:00
	biomass	P		c	NA	NA	NA	9.62162	NA	3.65693	NA	NA	NA	NA	NA	9.29271	NA	NA	NA	NA	NA	NA	0.243477	NA	NA	NA	0.236901	NA	NA	0.0970107	NA	NA	NA	NA	NA	NA	NA	30.8738	193.281	82.0985	1505.81				blank (BBM medium)	5	1	11:02:00	16:52:00
	biomass	P		c	NA	NA	NA	10.1924	NA	3.51879	NA	NA	NA	NA	NA	9.08145	NA	NA	NA	NA	NA	NA	0.18114	NA	NA	NA	0.257751	NA	NA	0.101686	NA	NA	NA	NA	NA	NA	NA	43.4397	177.288	86.6766	1313.06				sample	1	1	09:10:00	15:07:00
	blank	P	2	a	NA	NA	NA	NA	NA	3.52926	NA	NA	NA	NA	NA	3.45839	NA	NA	NA	NA	NA	0.0323047	0.0335865	NA	NA	NA	0.0661352	NA	NA	NA	NA	NA	NA	NA	NA	NA	NA	28.849	145.7	25.2244	188.999				sample	2	1	09:38:00	15:35:00
	blank	P		a	NA	NA	NA	NA	NA	3.44167	NA	NA	NA	NA	NA	3.53471	NA	NA	NA	NA	NA	0.0308341	0.0295816	NA	NA	NA	0.0431234	0.0298776	NA	NA	NA	NA	NA	NA	NA	NA	NA	24.8794	145.089	23.9734	212.767				sample	3	1	10:06:00	16:03:00
	blank	P		b	NA	NA	NA	NA	NA	5.86044	NA	NA	NA	NA	NA	2.08049	NA	NA	NA	NA	NA	1.65927	0.028664	NA	NA	NA	0.876418	0.0472922	NA	0.0637697	0.343059	NA	NA	NA	NA	NA	NA	27.6111	108.619	32.6236	49.5434				sample	4	1	10:34:00	16:31:00
	blank	P		b	NA	NA	NA	NA	NA	5.97856	NA	NA	NA	NA	NA	1.97468	NA	NA	NA	NA	NA	1.57042	0.0304182	NA	NA	NA	0.800374	0.041839	NA	0.0424539	0.363787	NA	NA	NA	NA	NA	NA	24.5157	123.327	30.9929	68.0103				sample	5	1	11:02:00	16:59:00
Desmodesmus communis (CAUP H522)	biomass	P	3	a	NA	NA	NA	24.7443	4.90573	20.5408	NA	NA	NA	NA	NA	372.083	NA	NA	NA	NA	NA	1.25916	0.725081	4.08739	NA	NA	0.504152	0.0946295	NA	1.23103	7.19245	0.162845	0.713753	NA	NA	NA	NA	16.7738	68.8477	7.40291	603.532			Physcomitrium patens (Gransden, gametophores)	blank (BCDAT medium, agar)	1	5.5	08:03:00	14:00:00
	biomass	P		a	NA	NA	NA	30.5369	4.59967	21.0721	NA	NA	NA	NA	NA	381.602	NA	NA	NA	NA	NA	1.36006	0.742378	5.07462	NA	NA	0.630918	0.105148	NA	1.13947	7.44333	0.213218	0.885985	NA	NA	NA	NA	14.6978	52.7071	7.86559	457.274				blank (BCDAT medium, agar)	2	5.5	09:20:00	15:10:00
	biomass	P		b	NA	NA	NA	18.8444	4.45332	44.1106	NA	NA	NA	NA	NA	253.087	NA	NA	NA	NA	NA	1.5235	0.912415	5.95802	NA	NA	0.718359	0.143676	NA	1.58	8.77494	0.350381	1.46011	NA	NA	NA	NA	25.5008	80.1156	9.43505	855.502				sample	1	5.5	08:07:00	14:07:00
	biomass	P		b	NA	NA	NA	19.7276	4.66662	41.0913	NA	NA	NA	NA	NA	271.345	NA	NA	NA	NA	NA	1.53379	0.934411	5.05821	NA	NA	0.784635	0.113001	NA	1.43877	9.34667	0.355651	0.979126	NA	NA	NA	NA	27.9747	55.7079	11.1263	703.786				sample	2	5.5	09:20:00	15:17:00
	biomass	P		c	NA	NA	NA	51.2011	12.3671	172.986	NA	NA	NA	NA	NA	751.899	NA	NA	NA	NA	NA	1.18221	0.374984	3.82956	NA	NA	0.442854	0.0701573	0.113269	0.926233	5.11211	0.0874659	0.838629	NA	NA	NA	NA	25.4973	45.5191	3.3745	152.311				sample	3	5.5	10:20:00	16:20:00
	biomass	P		c	NA	NA	NA	NA	13.1802	168.726	NA	NA	NA	NA	NA	794.878	NA	NA	NA	NA	NA	1.21483	0.360332	3.82523	NA	NA	0.501895	0.0735442	0.0859066	0.985451	5.84983	0.0917217	0.60869	NA	NA	NA	NA	23.8868	50.9763	3.54339	144.916				sample	4	5.5	10:55:00	16:55:00
	blank	P	2	a	NA	NA	NA	NA	NA	0.0835387	NA	NA	NA	NA	NA	0.243503	NA	NA	NA	NA	NA	NA	NA	NA	NA	NA	NA	NA	NA	NA	NA	NA	NA	NA	NA	NA	NA	NA	NA	0.3739	9.65215				sample	5	5.5	11:30:00	17:30:00
	blank	P		a	NA	NA	NA	NA	NA	0.040405	NA	NA	NA	NA	NA	0.166735	NA	NA	NA	NA	NA	NA	NA	NA	NA	NA	NA	NA	NA	NA	NA	NA	NA	NA	NA	NA	NA	NA	NA	0.411469	5.7854			Selaginella uncinata (shoots and rhizophores)	blank (1/2 Gamborg, agar)	1	5.5	08:37:00	14:37:00
	blank	P		b	NA	NA	NA	NA	NA	0.0423997	NA	NA	NA	NA	NA	0.388768	NA	NA	NA	NA	NA	NA	NA	NA	NA	NA	NA	NA	NA	NA	NA	NA	NA	NA	NA	NA	NA	NA	NA	0.369124	5.75634				blank (1/2 Gamborg, agar)	2	5.5	08:37:00	14:43:00
	blank	P		b	NA	NA	NA	NA	NA	0.044627	NA	NA	NA	NA	NA	0.241984	NA	NA	NA	NA	NA	NA	NA	NA	NA	NA	NA	NA	NA	NA	NA	NA	NA	NA	NA	NA	NA	NA	NA	0.362609	5.9225				blank (1/2 Gamborg, agar)	3	5.5	08:37:00	14:49:00
Chlorella sorokiniana (UTEX 1602)	biomass	P	3	a	NA	NA	NA	12.9475	0.0483181	3.46133	NA	NA	NA	NA	NA	1.3299	NA	NA	NA	NA	NA	0.445826	3.60503	NA	NA	NA	0.234053	1.28769	NA	0.548393	1.04604	0.112385	0.354245	NA	NA	NA	NA	38.1465	89.6047	51.0383	59.6074				blank (1/2 Gamborg, agar)	4	5.5	08:37:00	14:55:00
	biomass	P		a	NA	NA	NA	13.763	0.0618067	3.42618	NA	NA	NA	NA	NA	1.35177	NA	NA	NA	NA	NA	0.421739	3.74078	NA	NA	NA	0.224791	1.45298	NA	0.606028	1.07445	0.109779	0.308234	NA	NA	NA	NA	52.9232	55.8964	50.8796	56.2267				blank (1/2 Gamborg, agar)	5	5.5	08:37:00	15:01:00
	biomass	P		b	NA	NA	NA	17.599	0.0363538	2.91949	NA	NA	NA	NA	NA	1.80799	NA	NA	NA	NA	NA	0.334717	5.30412	NA	NA	NA	0.147279	1.86624	NA	0.481103	1.48101	0.159073	0.326721	NA	NA	NA	NA	35.553	59.7627	53.7644	46.787				sample	1	5.5	09:07:00	15:07:00
	biomass	P		b	NA	NA	NA	15.6403	0.0376445	2.97852	NA	NA	NA	NA	NA	1.66364	NA	NA	NA	NA	NA	0.325198	5.04636	NA	NA	NA	0.173991	1.71009	NA	0.467293	1.51041	0.169356	0.225584	NA	NA	NA	NA	36.9646	52.0964	52.6799	40.7455				sample	2	5.5	09:07:00	15:13:00
	biomass	P		c	NA	NA	NA	18.5514	0.0470943	3.39952	NA	NA	NA	NA	NA	3.01279	NA	NA	NA	NA	NA	0.390586	5.78342	NA	NA	NA	0.439978	2.1307	NA	0.591924	2.07733	0.375245	0.308913	NA	NA	NA	NA	67.8173	114.802	50.9948	129.84				sample	3	5.5	09:07:00	15:19:00
	biomass	P		c	NA	NA	NA	16.7017	0.0395011	3.80104	NA	NA	NA	NA	NA	2.65245	NA	NA	NA	NA	NA	0.387071	5.33061	NA	NA	NA	0.347089	1.84554	NA	0.60303	2.08849	0.298595	0.350851	NA	NA	NA	NA	69.249	131.002	55.3799	117.545				sample	4	5.5	09:07:00	15:25:00
	blank	P	2	c	NA	NA	NA	NA	NA	1.88791	NA	NA	NA	NA	NA	0.592949	NA	NA	NA	NA	NA	NA	NA	NA	NA	NA	0.0706484	NA	NA	NA	NA	NA	NA	NA	NA	NA	NA	19.1086	72.8552	39.1873	65.9008				sample	5	5.5	09:07:00	15:31:00
	blank	P		c	NA	NA	NA	NA	NA	1.90186	NA	NA	NA	NA	NA	0.54582	NA	NA	NA	NA	NA	NA	NA	NA	NA	NA	0.106391	NA	NA	NA	NA	NA	NA	NA	NA	NA	NA	20.3979	58.5738	37.1921	68.0057			Physcomitrium patens (Grandsen, protonema)	blank (sterile tap water)	1	1	09:37:00	15:37:00
	blank	P		d	NA	NA	NA	NA	NA	1.89767	NA	NA	NA	NA	NA	0.581545	NA	NA	NA	NA	NA	NA	NA	NA	NA	NA	0.106411	NA	NA	NA	NA	NA	NA	NA	NA	NA	NA	15.1895	73.2005	41.4388	67.6484				blank (sterile tap water)	2	1	09:37:00	15:43:00
	blank	P		d	NA	NA	NA	NA	NA	1.88897	NA	NA	NA	NA	NA	0.491352	NA	NA	NA	NA	NA	NA	NA	NA	NA	NA	0.085246	NA	NA	NA	NA	NA	NA	NA	NA	NA	NA	10.976	70.0849	40.7991	62.203				blank (sterile tap water)	3	1	09:37:00	15:49:00
Mesostigma viride (CCAC 1140)	biomass	P	3	a	NA	NA	NA	37.7797	0.201109	1.65602	NA	NA	NA	NA	NA	4.78808	NA	NA	NA	NA	NA	0.195925	0.465184	32.7215	NA	NA	0.303546	1.39261	14.4772	0.126646	7.13907	NA	0.298379	NA	NA	NA	NA	26.8058	276.226	3.73234	352.785				blank (sterile tap water)	4	1	09:37:00	15:55:00
	biomass	P		a	NA	NA	NA	28.2943	0.100052	1.64534	NA	NA	NA	NA	NA	5.13688	NA	NA	NA	NA	NA	0.139235	0.471125	37.1293	NA	NA	0.250858	1.38289	14.4646	0.139839	7.47194	NA	0.238742	NA	NA	NA	NA	25.7809	275.732	3.51188	390.751				blank (sterile tap water)	5	1	09:37:00	16:01:00
	biomass	P		b	NA	NA	NA	16.8601	0.0591886	1.01774	NA	NA	NA	NA	NA	2.5593	NA	NA	NA	NA	NA	0.16324	0.429925	34.5854	NA	NA	0.12505	1.07607	10.1977	0.0733289	6.2632	NA	NA	NA	NA	NA	NA	19.4288	211.971	2.21396	99.737				sample	1	1	10:07:00	16:07:00
	biomass	P		b	NA	NA	NA	13.2901	0.0712231	1.06921	NA	NA	NA	NA	NA	2.5555	NA	NA	NA	NA	NA	0.140732	0.403967	32.4557	NA	NA	0.190334	1.1725	10.3835	0.066706	5.70453	NA	NA	NA	NA	NA	NA	24.5406	204.18	2.17502	95.7849				sample	2	1	10:07:00	16:13:00
	biomass	P		c	NA	NA	NA	16.5053	0.0635847	1.03187	NA	NA	NA	NA	NA	3.50416	NA	NA	NA	NA	NA	0.148863	0.376115	29.6917	NA	NA	0.298774	1.2051	11.2588	0.0727759	4.21867	NA	NA	NA	NA	NA	NA	21.3555	193.125	2.87576	205.902				sample	3	1	10:07:00	16:19:00
	biomass	P		c	NA	NA	NA	17.3092	0.0666984	1.00182	NA	NA	NA	NA	NA	3.49564	NA	NA	NA	NA	NA	0.10496	0.408422	29.7181	NA	NA	0.220045	1.19131	10.8848	0.0683712	4.68138	NA	NA	NA	NA	NA	NA	21.7831	246.911	2.82437	211.347				sample	4	1	10:07:00	16:25:00
	blank	P	3	a	NA	NA	NA	NA	NA	0.183471	NA	NA	NA	NA	NA	0.221221	NA	NA	NA	NA	NA	NA	NA	NA	NA	NA	NA	NA	NA	NA	NA	NA	NA	NA	NA	NA	NA	20.9737	14.1721	0.524513	30.2302				sample	5	1	10:07:00	16:31:00
	blank	P		a	NA	NA	NA	NA	NA	0.179802	NA	NA	NA	NA	NA	0.273728	NA	NA	NA	NA	NA	NA	NA	NA	NA	NA	NA	NA	NA	NA	NA	NA	NA	NA	NA	NA	NA	10.0555	10.9374	0.609461	33.0308			Chara braunii (NIES-1604)	blank (modified SWCN-4 medium)	1	3	09:00:00	14:13:00
	blank	P		b	NA	NA	NA	NA	NA	0.224482	NA	NA	NA	NA	NA	0.56464	NA	NA	NA	NA	NA	NA	NA	NA	NA	NA	NA	NA	NA	NA	NA	NA	NA	NA	NA	NA	NA	32.8288	15.2345	2.12966	27.2722				blank (modified SWCN-4 medium)	2	3	09:00:00	14:20:00
	blank	P		b	NA	NA	NA	NA	NA	0.234598	NA	NA	NA	NA	NA	0.439692	NA	NA	NA	NA	NA	NA	NA	NA	NA	NA	NA	NA	NA	NA	NA	NA	NA	NA	NA	NA	NA	31.9754	11.4273	2.16465	24.6631				blank (modified SWCN-4 medium)	3	3	09:00:00	14:27:00
	blank	P		c	NA	NA	NA	NA	NA	NA	NA	NA	NA	NA	NA	NA	NA	NA	NA	NA	NA	NA	NA	NA	NA	NA	NA	NA	NA	NA	NA	NA	NA	NA	NA	NA	NA	NA	NA	NA	NA				blank (modified SWCN-4 medium)	4	3	09:00:00	14:34:00
	blank	P		c	NA	NA	NA	NA	NA	0.487569	NA	NA	NA	NA	NA	0.322229	NA	NA	NA	NA	NA	NA	NA	NA	NA	NA	NA	NA	NA	NA	NA	NA	NA	NA	NA	NA	NA	8.14095	6.03886	0.716957	15.6884				blank (modified SWCN-4 medium)	5	3	09:00:00	14:41:00
Chlorokybus melkonianii (CCAC 0220)	biomass	P	3	a	NA	NA	NA	1.41352	0.076951	0.575728	NA	NA	NA	NA	NA	6.05501	NA	NA	NA	NA	NA	0.0382937	0.0915178	NA	NA	NA	0.69055	0.23868	0.149349	0.0459906	0.795818	NA	0.985176	NA	NA	NA	NA	9.99329	220.131	26.8798	121.348				sample	1	3	11:07:00	17:07:00
	biomass	P		a	NA	NA	NA	2.44578	0.0851852	0.587153	NA	NA	NA	NA	NA	6.07938	NA	NA	NA	NA	NA	0.0452618	0.0913517	NA	NA	NA	0.716166	0.222415	0.146156	0.052429	0.766031	NA	0.663359	NA	NA	NA	NA	7.93888	205.76	28.5123	104.299				sample	2	3	11:07:00	17:13:00
	biomass	P		b	NA	NA	NA	NA	NA	NA	NA	NA	NA	NA	NA	NA	NA	NA	NA	NA	NA	NA	NA	NA	NA	NA	NA	NA	NA	NA	NA	NA	NA	NA	NA	NA	NA	NA	NA	NA	NA				sample	3	3	11:07:00	17:19:00
	biomass	P		b	NA	NA	NA	5.0513	0.108895	0.74591	NA	NA	NA	NA	NA	6.71206	NA	NA	NA	NA	NA	0.0606385	0.0967041	NA	NA	NA	0.793737	0.281056	0.214455	0.0550752	0.878782	NA	0.932104	NA	NA	NA	NA	12.7534	212.983	28.691	175.448				sample	4	3	11:07:00	17:25:00
	biomass	P		c	NA	NA	NA	1.71944	0.0857372	0.708534	NA	NA	NA	NA	NA	7.54857	NA	NA	NA	NA	NA	0.0534747	0.0624145	1.09279	NA	NA	0.34226	0.170762	0.224873	0.043613	0.615343	NA	0.816992	NA	NA	NA	NA	12.0724	199.8	31.2919	170.906				sample	5	3	11:07:00	17:31:00
	biomass	P		c	NA	NA	NA	3.72655	0.0759394	0.691858	NA	NA	NA	NA	NA	7.93407	NA	NA	NA	NA	NA	0.0350086	0.0646918	1.19371	NA	NA	0.256307	0.206353	0.319208	0.0406871	0.59768	NA	1.01237	NA	NA	NA	NA	10.0988	215.593	29.7299	164.309			Chorella sorokiniana (UTEX 1602)	blank (C medium)	1	1	10:37:00	16:37:00
	blank	P	2	a	NA	NA	NA	NA	NA	2.88768	NA	NA	NA	NA	NA	2.49243	NA	NA	NA	NA	NA	NA	NA	NA	NA	NA	0.201057	NA	NA	NA	NA	NA	NA	NA	NA	NA	NA	14.07	137.632	24.3398	57.9277				blank (C medium)	2	1	10:37:00	16:43:00
	blank	P		a	NA	NA	NA	NA	NA	3.01291	NA	NA	NA	NA	NA	2.2324	NA	NA	NA	NA	NA	NA	NA	NA	NA	NA	0.14736	NA	NA	NA	NA	NA	NA	NA	NA	NA	NA	8.50448	184.759	23.0524	77.2719				blank (C medium)	3	1	10:37:00	16:49:00
	blank	P		b	NA	NA	NA	NA	NA	2.93094	NA	NA	NA	NA	NA	3.11441	NA	NA	NA	NA	NA	NA	NA	NA	NA	NA	NA	NA	NA	NA	NA	NA	NA	NA	NA	NA	NA	8.28574	151.361	28.1958	40.8771				blank (C medium)	4	1	10:37:00	16:55:00
	blank	P		b	NA	NA	NA	NA	NA	3.24938	NA	NA	NA	NA	NA	3.28223	NA	NA	NA	NA	NA	NA	NA	NA	NA	NA	NA	NA	NA	NA	NA	NA	NA	NA	NA	NA	NA	5.71325	139.865	29.5826	42.2846				blank (C medium)	5	1	10:37:00	17:01:00
Klebsormidium nitens (NIES-2285)	biomass	P	3	a	NA	NA	NA	27.7301	0.0916983	4.26961	NA	NA	NA	NA	NA	12.8339	NA	NA	NA	NA	NA	0.168178	0.538492	5.8813	NA	NA	0.831778	0.535731	3.66217	0.0964204	8.55638	NA	0.382859	NA	NA	NA	1824.08	9.33312	131.38	16.5654	64.3603				sample	1	1	11:37:00	17:37:00
	biomass	P		a	NA	NA	NA	21.5507	0.0990472	4.21218	NA	NA	NA	NA	NA	12.1261	NA	NA	NA	NA	NA	0.150432	0.518859	5.7298	NA	NA	0.84209	0.626794	2.30068	0.122212	7.53576	NA	0.326902	NA	NA	NA	1264.81	8.47115	170.758	17.3078	71.0836				sample	2	1	11:37:00	17:43:00
	biomass	P		b	NA	NA	NA	NA	0.0919542	3.00123	NA	NA	NA	NA	NA	11.7472	NA	NA	NA	NA	NA	0.085788	0.36835	4.4632	NA	NA	0.280391	0.36372	1.27303	0.0532004	11.2858	NA	0.392024	NA	NA	NA	3638.02	7.21547	132.997	27.5725	60.3008				sample	3	1	11:37:00	17:49:00
	biomass	P		b	NA	NA	NA	4.21288	0.068217	3.0264	NA	NA	NA	NA	NA	10.948	NA	NA	NA	NA	NA	0.107538	0.342521	4.73378	NA	NA	0.212053	0.372576	1.59935	0.0415388	10.0472	NA	0.0589318	NA	NA	NA	4670.07	8.44838	130.623	28.6873	64.0624				sample	4	1	11:37:00	17:55:00
	biomass	P		c	NA	NA	NA	4.95879	0.100775	2.95885	NA	NA	NA	NA	NA	9.00213	NA	NA	NA	NA	NA	0.100714	0.274214	4.34693	NA	NA	0.298988	0.27275	1.63876	0.107326	6.63135	NA	0.386338	NA	NA	NA	1842.6	18.4015	128.919	20.1429	98.2494				sample	5	1	11:37:00	18:01:00
	biomass	P		c	NA	NA	NA	NA	0.0677038	2.93918	NA	NA	NA	NA	NA	8.48045	NA	NA	NA	NA	NA	0.107013	0.281681	4.36565	NA	NA	0.347709	0.313017	2.89564	0.0892178	5.68469	NA	0.431478	NA	NA	NA	1870.28	19.2654	121.664	20.1614	100.571			Mesostigma viride (CCAC 1140)	blank (C medium + SE)	1	1	09:37:00	15:37:00
	blank	P	3	a	NA	NA	NA	NA	NA	3.64899	NA	NA	NA	NA	NA	2.20522	NA	NA	NA	NA	NA	NA	NA	NA	NA	NA	0.245344	NA	NA	NA	NA	NA	NA	NA	NA	NA	NA	12.7287	187.864	19.1297	143.712				blank (C medium + SE)	2	1	09:37:00	15:43:00
	blank	P		a	NA	NA	NA	NA	NA	3.67567	NA	NA	NA	NA	NA	2.66055	NA	NA	NA	NA	NA	NA	NA	NA	NA	NA	0.126255	NA	NA	NA	NA	NA	NA	NA	NA	NA	NA	14.933	224.83	19.675	134.983				blank (C medium + SE)	3	1	09:37:00	15:49:00
	blank	P		b	NA	NA	NA	NA	NA	3.99317	NA	NA	NA	NA	NA	3.77444	NA	NA	NA	NA	NA	NA	NA	NA	NA	NA	0.369995	NA	NA	NA	NA	NA	NA	NA	NA	NA	NA	6.72919	237.031	24.44	86.1576				blank (C medium + SE)	4	1	09:37:00	15:55:00
	blank	P		b	NA	NA	NA	NA	NA	3.86738	NA	NA	NA	NA	NA	3.63714	NA	NA	NA	NA	NA	NA	NA	NA	NA	NA	0.197047	NA	NA	NA	NA	NA	NA	NA	NA	NA	NA	7.78365	237.932	24.866	90.9436				blank (C medium + SE)	5	1	09:37:00	16:01:00
	blank	P		c	NA	NA	NA	NA	NA	3.79678	NA	NA	NA	NA	NA	3.0436	NA	NA	NA	NA	NA	NA	NA	NA	NA	NA	0.192915	NA	NA	NA	NA	NA	NA	NA	NA	NA	NA	11.979	218.901	23.8776	96.0769				sample	1	1	12:07:00	18:07:00
	blank	P		c	NA	NA	NA	NA	NA	3.68064	NA	NA	NA	NA	NA	3.03846	NA	NA	NA	NA	NA	NA	NA	NA	NA	NA	0.120086	NA	NA	NA	NA	NA	NA	NA	NA	NA	NA	13.302	177.387	23.8295	78.9783				sample	2	1	12:07:00	18:13:00
Interfium paradoxum (NIES-2180)	biomass	P	3	a	NA	NA	NA	NA	0.0962764	2.43713	NA	NA	NA	NA	NA	52.8306	NA	NA	NA	NA	NA	0.153297	0.497838	3.46139	NA	NA	1.18357	0.675587	0.551094	0.0248903	12.6428	NA	0.100524	NA	NA	5.6701	1090.24	9.05964	129.883	196.669	74.9241				sample	3	1	12:07:00	18:19:00
	biomass	P		a	NA	NA	NA	NA	0.0916432	2.4372	NA	NA	NA	NA	NA	55.7445	NA	NA	NA	NA	NA	0.215209	0.514834	3.40678	NA	NA	0.763703	0.671217	0.71495	0.0280092	15.5814	NA	0.345726	NA	NA	13.6604	1460.62	9.65822	137.296	196.979	82.1053				sample	4	1	12:07:00	18:25:00
	biomass	P		b	NA	NA	NA	11.1941	0.0864486	2.3163	NA	NA	NA	NA	NA	11.9983	NA	NA	NA	NA	NA	0.146406	1.5313	3.07048	NA	NA	0.253756	1.74918	0.607071	0.0516662	3.61259	NA	0.255216	NA	NA	11.8052	1198.89	9.07142	157.493	56.3682	131.031				sample	5	1	12:07:00	18:31:00
	biomass	P		b	NA	NA	NA	11.792	0.0958399	2.24201	NA	NA	NA	NA	NA	12.5673	NA	NA	NA	NA	NA	0.135866	1.65601	3.024	NA	NA	0.152379	1.53202	0.71342	0.0605043	4.01941	NA	NA	NA	NA	8.85498	1328.73	9.79112	136.883	57.0543	109.771			Mesotaenium endlicheranium (SAG 12.97)	blank (3NBBM medium)	1	1	08:37:00	14:37:00
	biomass	P		c	NA	NA	NA	9.03912	0.102045	2.80084	NA	NA	NA	NA	NA	60.7757	NA	NA	NA	NA	NA	0.191082	0.139913	3.13788	NA	NA	0.769795	0.258165	0.634257	NA	11.4871	NA	0.166864	NA	NA	76.512	2852.61	7.41923	178.107	203.083	104.372				blank (3NBBM medium)	2	1	08:37:00	14:43:00
	biomass	P		c	NA	NA	NA	12.2886	0.0993955	2.83811	NA	NA	NA	NA	NA	63.0901	NA	NA	NA	NA	NA	0.0933265	0.136101	3.15679	NA	NA	1.30966	0.264792	0.610007	NA	11.2845	NA	0.118567	NA	NA	36.1158	2699.56	4.79689	205.872	211.887	120.119				blank (3NBBM medium)	3	1	08:37:00	14:49:00
	blank	P	3	a	NA	NA	NA	NA	NA	3.64899	NA	NA	NA	NA	NA	2.20522	NA	NA	NA	NA	NA	NA	NA	NA	NA	NA	0.245344	NA	NA	NA	NA	NA	NA	NA	NA	NA	NA	12.7287	187.864	19.1297	143.712				blank (3NBBM medium)	4	1	08:37:00	14:55:00
	blank	P		a	NA	NA	NA	NA	NA	3.67567	NA	NA	NA	NA	NA	2.66055	NA	NA	NA	NA	NA	NA	NA	NA	NA	NA	0.126255	NA	NA	NA	NA	NA	NA	NA	NA	NA	NA	14.933	224.83	19.675	134.983				blank (3NBBM medium)	5	1	08:37:00	15:01:00
	blank	P		b	NA	NA	NA	NA	NA	3.99317	NA	NA	NA	NA	NA	3.77444	NA	NA	NA	NA	NA	NA	NA	NA	NA	NA	0.369995	NA	NA	NA	NA	NA	NA	NA	NA	NA	NA	6.72919	237.031	24.44	86.1576				sample	1	1	09:07:00	15:07:00
	blank	P		b	NA	NA	NA	NA	NA	3.86738	NA	NA	NA	NA	NA	3.63714	NA	NA	NA	NA	NA	NA	NA	NA	NA	NA	0.197047	NA	NA	NA	NA	NA	NA	NA	NA	NA	NA	7.78365	237.932	24.866	90.9436				sample	2	1	09:07:00	15:13:00
	blank	P		c	NA	NA	NA	NA	NA	3.79678	NA	NA	NA	NA	NA	3.0436	NA	NA	NA	NA	NA	NA	NA	NA	NA	NA	0.192915	NA	NA	NA	NA	NA	NA	NA	NA	NA	NA	11.979	218.901	23.8776	96.0769				sample	3	1	09:07:00	15:19:00
	blank	P		c	NA	NA	NA	NA	NA	3.68064	NA	NA	NA	NA	NA	3.03846	NA	NA	NA	NA	NA	NA	NA	NA	NA	NA	0.120086	NA	NA	NA	NA	NA	NA	NA	NA	NA	NA	13.302	177.387	23.8295	78.9783				sample	4	1	09:07:00	15:25:00
Chara braunii (NIES-1604)	biomass	P	6	a	NA	NA	NA	18.0285	5.39832	98.5241	NA	NA	NA	NA	NA	142.787	NA	NA	NA	NA	NA	NA	NA	NA	NA	NA	9.13351	0.072842	0.881513	0.0720069	NA	NA	NA	NA	NA	NA	NA	15.4156	106.033	2.43874	176.569				sample	5	1	09:07:00	15:31:00
	biomass	P		a	NA	NA	NA	12.8292	5.17417	88.0101	NA	NA	NA	NA	NA	145.179	NA	NA	NA	NA	NA	NA	NA	NA	NA	NA	9.05988	0.0627491	0.795424	0.0652798	NA	NA	NA	NA	NA	NA	NA	23.4622	92.7262	2.14604	191.159			Chlorokybus melkonianii (CCAC 0220)	blank (C medium + SE)	1	1	09:37:00	15:37:00
	biomass	P		b	NA	NA	NA	18.1002	6.71887	82.053	NA	NA	NA	NA	NA	214.238	NA	NA	NA	NA	NA	NA	NA	NA	NA	NA	9.12794	0.0590753	1.32131	0.045163	NA	NA	NA	NA	NA	NA	NA	15.5091	60.839	1.23984	158.875				blank (C medium + SE)	2	1	09:37:00	15:43:00
	biomass	P		b	NA	NA	NA	25.1285	6.59888	78.0226	NA	NA	NA	NA	NA	211.013	NA	NA	NA	NA	NA	NA	NA	NA	NA	NA	9.50562	0.0642574	1.24008	0.0495722	NA	NA	NA	NA	NA	NA	NA	15.2316	72.2629	1.38234	135.667				blank (C medium + SE)	3	1	09:37:00	15:49:00
	biomass	P		c	NA	NA	NA	10.4451	3.01142	38.6993	NA	NA	NA	NA	NA	92.5464	NA	NA	NA	NA	NA	NA	NA	NA	NA	NA	NA	NA	NA	NA	NA	NA	NA	NA	NA	NA	NA	21.1708	105.412	2.33764	176.951				blank (C medium + SE)	4	1	09:37:00	15:55:00
	biomass	P		c	NA	NA	NA	15.0155	3.39343	37.3537	NA	NA	NA	NA	NA	93.5896	NA	NA	NA	NA	NA	NA	NA	NA	NA	NA	NA	NA	NA	NA	NA	NA	NA	NA	NA	NA	NA	21.9659	129.738	1.94636	184.299				blank (C medium + SE)	5	1	09:37:00	16:01:00
	biomass	P		d	NA	NA	NA	9.64771	1.17881	2.4831	NA	NA	NA	NA	NA	20.6101	NA	NA	NA	NA	NA	NA	NA	NA	NA	NA	9.33786	0.0590461	0.690423	0.0306147	NA	NA	NA	NA	NA	NA	NA	9.08709	36.3806	0.944697	100.683				sample	1	1	10:07:00	16:07:00
	biomass	P		d	NA	NA	NA	7.23228	1.07813	2.31501	NA	NA	NA	NA	NA	20.5902	NA	NA	NA	NA	NA	NA	NA	NA	NA	NA	9.04109	0.04523	0.710107	0.0350537	NA	NA	NA	NA	NA	NA	NA	10.6868	57.8075	1.02973	99.6614				sample	2	1	10:07:00	16:13:00
	biomass	P		e	NA	NA	NA	15.3501	2.55787	12.0514	NA	NA	NA	NA	NA	85.5789	NA	NA	NA	NA	NA	NA	NA	NA	NA	NA	440.626	0.0781606	1.38492	0.0309387	NA	NA	NA	NA	NA	NA	NA	21.2543	46.4412	1.57795	142.663				sample	3	1	10:07:00	16:19:00
	biomass	P		e	NA	NA	NA	16.8852	2.63534	13.001	NA	NA	NA	NA	NA	99.5456	NA	NA	NA	NA	NA	NA	NA	NA	NA	NA	438.467	0.0738865	1.12991	0.065399	NA	NA	NA	NA	NA	NA	NA	16.5212	61.5263	1.48485	146.351				sample	4	1	10:07:00	16:25:00
	biomass	P		f	NA	NA	NA	33.0225	3.37206	87.6406	NA	NA	NA	NA	NA	140.391	NA	NA	NA	NA	NA	NA	NA	NA	NA	NA	19.2017	0.139104	0.330546	0.0931962	NA	NA	NA	NA	NA	NA	NA	31.22	173.908	2.57749	306.457				sample	5	1	10:07:00	16:31:00
	biomass	P		f	NA	NA	NA	38.7591	3.3843	82.5201	NA	NA	NA	NA	NA	137.92	NA	NA	NA	NA	NA	NA	NA	NA	NA	NA	18.179	0.112772	0.252085	0.0810518	NA	NA	NA	NA	NA	NA	NA	28.3999	138.273	2.337	319.761			Coleochaete scutata (CCAC 0493)	blank (C medium + SE)	1	1	09:37:00	15:37:00
	blank	P	2	a	NA	NA	NA	NA	NA	0.587507	NA	NA	NA	NA	NA	5.57366	NA	NA	NA	NA	NA	NA	NA	NA	NA	NA	0.0839405	NA	NA	0.00249362	NA	NA	NA	NA	NA	NA	NA	7.31018	10.2739	7.61708	32.4321				blank (C medium + SE)	2	1	09:37:00	15:43:00
	blank	P		a	NA	NA	NA	NA	NA	0.605346	NA	NA	NA	NA	NA	4.47332	NA	NA	NA	NA	NA	NA	NA	NA	NA	NA	0.0580599	NA	NA	0.00666734	NA	NA	NA	NA	NA	NA	NA	9.8671	11.1458	8.22347	32.5637				blank (C medium + SE)	3	1	09:37:00	15:49:00
	blank	P		b	NA	NA	NA	NA	NA	0.61798	NA	NA	NA	NA	NA	5.1106	NA	NA	NA	NA	NA	NA	NA	NA	NA	NA	0.0338873	NA	NA	0.00474576	NA	NA	NA	NA	NA	NA	NA	6.49534	8.3564	6.92259	23.1069				blank (C medium + SE)	4	1	09:37:00	15:55:00
	blank	P		b	NA	NA	NA	NA	NA	0.567271	NA	NA	NA	NA	NA	4.37692	NA	NA	NA	NA	NA	NA	NA	NA	NA	NA	0.0453918	NA	NA	0.00449105	NA	NA	NA	NA	NA	NA	NA	6.12003	9.95353	6.85448	23.8505				blank (C medium + SE)	5	1	09:37:00	16:01:00
Nitella sp. (wild-collected)	biomass	P	4	a	NA	NA	NA	7.50618	0.452956	4.88676	NA	NA	NA	NA	NA	18.4979	NA	NA	NA	NA	NA	NA	0.0252978	0.340212	NA	NA	NA	0.939744	1.25808	0.155698	2.98208	NA	NA	NA	NA	NA	323.505	443.77	51.9807	5.0942	143.256				sample	1	1	11:07:00	17:07:00
	biomass	P		a	NA	NA	NA	4.72497	0.222952	5.29621	NA	NA	NA	NA	NA	16.7452	NA	NA	NA	NA	NA	NA	0.015157	0.363904	NA	NA	NA	0.90211	1.32123	0.158776	2.2981	NA	NA	NA	NA	NA	301.985	451.859	42.2749	2.72275	136.159				sample	2	1	11:07:00	17:13:00
	biomass	P		b	NA	NA	NA	5.8582	0.382517	5.03686	NA	NA	NA	NA	NA	14.0839	NA	NA	NA	NA	NA	NA	0.0298156	0.323179	NA	NA	NA	0.564505	0.784805	0.149815	0.589992	NA	NA	NA	NA	NA	294.962	504.637	43.3917	7.08314	171.101				sample	3	1	11:07:00	17:19:00
	biomass	P		b	NA	NA	NA	7.07993	0.816714	8.13628	NA	NA	NA	NA	NA	45.7653	NA	NA	NA	NA	NA	NA	0.0762133	0.649073	NA	NA	NA	1.64116	2.29253	0.136623	10.8003	NA	NA	NA	NA	NA	867.858	474.224	67.2021	26.3367	156.647				sample	4	1	11:07:00	17:25:00
	biomass	P		c	NA	NA	NA	20.568	0.62317	16.0591	NA	NA	NA	NA	NA	73.4407	NA	NA	NA	NA	NA	NA	0.109532	2.31018	NA	NA	NA	3.15965	NA	0.18915	5.713	NA	NA	NA	NA	NA	741.824	1493.89	183.747	10.9712	153.037				sample	5	1	11:07:00	17:31:00
	biomass	P		c	NA	NA	NA	9.3103	0.279829	11.1261	NA	NA	NA	NA	NA	39.866	NA	NA	NA	NA	NA	NA	0.0711947	1.29903	NA	NA	NA	1.68039	1.23554	0.139857	3.15316	NA	NA	NA	NA	NA	935.14	488.646	117.547	5.55964	76.9345			Marchantia polymorpha (Tak-1)	blank (1/2 Gamborg, agar)	1	5.5	08:37:00	14:37:00
	biomass	P		d	NA	NA	NA	10.4307	0.352828	5.9453	NA	NA	NA	NA	NA	96.2601	NA	NA	NA	NA	NA	NA	0.0620387	1.40508	NA	NA	NA	2.36745	2.39546	0.135162	12.214	NA	NA	NA	NA	NA	1982.08	627.837	172.423	11.7617	131.767				blank (1/2 Gamborg, agar)	2	5.5	08:37:00	14:43:00
	biomass	P		d	NA	NA	NA	14.1164	1.05705	7.67895	NA	NA	NA	NA	NA	22.3949	NA	NA	NA	NA	NA	NA	0.0654235	0.634733	NA	NA	NA	1.07695	1.3238	0.307394	5.08931	NA	NA	NA	NA	NA	1039.54	262.925	76.5715	15.2791	211.124				blank (1/2 Gamborg, agar)	3	5.5	08:37:00	14:49:00
Coleochaete scutata (CCAC 0493)	biomass	P	3	a	NA	NA	NA	8.39478	0.314442	1.6853	NA	NA	NA	NA	NA	16.9749	NA	NA	NA	NA	NA	0.0829576	0.0437422	6.52143	NA	NA	1.20246	0.443122	1.85045	0.0532965	0.333617	NA	NA	9.58162	NA	93.8397	8915.26	6.72949	NA	NA	159.578				blank (1/2 Gamborg, agar)	4	5.5	08:37:00	14:55:00
	biomass	P		a	NA	NA	NA	8.93236	0.210485	1.73697	NA	NA	NA	NA	NA	17.7457	NA	NA	NA	NA	NA	0.0756722	0.0442404	6.06744	NA	NA	1.34949	0.447054	2.08786	0.0398633	0.327774	NA	NA	17.1719	NA	99.4656	10010	7.75952	NA	NA	199.415				blank (1/2 Gamborg, agar)	5	5.5	08:37:00	15:01:00
	biomass	P		b	NA	NA	NA	16.5285	0.357976	2.43581	NA	NA	NA	NA	NA	60.5437	NA	NA	NA	NA	NA	0.146696	0.0664901	6.53772	NA	NA	2.13781	0.653829	2.21265	0.0296673	1.95957	NA	NA	13.7352	NA	46.4524	4466.95	5.22055	NA	NA	87.687				sample	1	5.5	11:37:00	17:37:00
	biomass	P		b	NA	NA	NA	16.3715	0.340147	2.33635	NA	NA	NA	NA	NA	53.0656	NA	NA	NA	NA	NA	0.172231	0.0672878	6.55077	NA	NA	1.91637	0.605657	2.44874	0.0354601	1.64887	NA	NA	17.3222	NA	71.6261	7083.51	4.04644	NA	NA	113.285				sample	2	5.5	11:37:00	17:43:00
	biomass	P		c	NA	NA	NA	13.1068	0.254569	1.26643	NA	NA	NA	NA	NA	27.3719	NA	NA	NA	NA	NA	0.137252	0.0524725	6.48193	NA	NA	0.677284	0.234608	2.09648	0.034577	0.886196	NA	NA	21.1593	NA	24.6754	3267.55	5.73081	NA	NA	133.024				sample	3	5.5	11:37:00	17:49:00
	biomass	P		c	NA	NA	NA	15.0742	0.302049	1.17259	NA	NA	NA	NA	NA	25.4552	NA	NA	NA	NA	NA	0.120266	0.0437518	6.43011	NA	NA	0.65774	0.206974	2.45482	0.018078	1.11373	NA	NA	NA	NA	20.4752	3677.78	6.42064	NA	NA	120.189				sample	4	5.5	11:37:00	17:55:00
	blank	P	3	a	NA	NA	NA	NA	NA	0.0625832	NA	NA	NA	NA	NA	NA	NA	NA	NA	NA	NA	NA	NA	NA	NA	NA	NA	NA	NA	NA	NA	NA	NA	NA	NA	NA	NA	22.4472	NA	NA	11.1114				sample	5	5.5	11:37:00	18:01:00
	blank	P		a	NA	NA	NA	NA	NA	0.0601889	NA	NA	NA	NA	NA	NA	NA	NA	NA	NA	NA	NA	NA	NA	NA	NA	NA	NA	NA	NA	NA	NA	NA	NA	NA	NA	NA	19.0864	NA	NA	8.90043
	blank	P		b	NA	NA	NA	NA	NA	0.0576091	NA	NA	NA	NA	NA	NA	NA	NA	NA	NA	NA	NA	NA	NA	NA	NA	NA	NA	NA	NA	NA	NA	NA	NA	NA	NA	NA	NA	NA	NA	10.6753
	blank	P		b	NA	NA	NA	NA	NA	0.0502419	NA	NA	NA	NA	NA	NA	NA	NA	NA	NA	NA	NA	NA	NA	NA	NA	NA	NA	NA	NA	NA	NA	NA	NA	NA	NA	NA	5.14928	NA	NA	12.3733
	blank	P		c	NA	NA	NA	NA	NA	2.79753	NA	NA	NA	NA	NA	NA	NA	NA	NA	NA	NA	NA	NA	NA	NA	NA	NA	NA	NA	NA	NA	NA	NA	NA	NA	NA	NA	NA	NA	NA	11.3355
	blank	P		c	NA	NA	NA	NA	NA	2.83401	NA	NA	NA	NA	NA	NA	NA	NA	NA	NA	NA	NA	NA	NA	NA	NA	NA	NA	NA	NA	NA	NA	NA	NA	NA	NA	NA	NA	NA	NA	9.9485
Mesotaenium endlicherianum (SAG 12.97)	biomass	P	4	a	NA	NA	NA	NA	0.0276586	1.33243	NA	NA	NA	NA	NA	1.35411	NA	NA	NA	NA	NA	0.146757	2.89875	3.04906	NA	NA	1.30965	0.175651	1.96931	0.282973	0.0284633	0.0899154	NA	NA	NA	NA	NA	115.134	225.577	30.6307	306.983
	biomass	P		a	NA	NA	NA	NA	0.0256401	1.36385	NA	NA	NA	NA	NA	1.42592	NA	NA	NA	NA	NA	0.191887	2.90251	3.36676	NA	NA	1.29947	0.160703	1.49081	0.255	0.0343731	0.0589351	NA	NA	NA	NA	NA	77.2567	226.591	29.8834	323.287
	biomass	P		b	NA	NA	NA	2.36741	0.013541	2.28119	NA	NA	NA	NA	NA	0.6111	NA	NA	NA	NA	NA	0.222812	1.55824	1.69457	NA	NA	0.827369	0.135472	0.728436	0.164731	0.0436753	0.0969023	NA	NA	NA	NA	NA	19.7695	199.112	23.9944	102.48
	biomass	P		b	NA	NA	NA	NA	0.0153841	2.36581	NA	NA	NA	NA	NA	0.533025	NA	NA	NA	NA	NA	0.211529	1.50651	1.77121	NA	NA	0.907509	0.150789	0.75504	0.202121	0.0593563	0.0819706	NA	NA	NA	NA	NA	17.1469	190.986	23.3118	110.268
	biomass	P		c	NA	NA	NA	NA	0.0227961	1.65487	NA	NA	NA	NA	NA	0.971515	NA	NA	NA	NA	NA	0.232715	2.60625	3.25263	NA	NA	1.00863	0.185766	1.36864	0.217636	0.0899044	0.0532802	NA	NA	NA	NA	NA	52.3885	180.927	24.8077	183.334
	biomass	P		c	NA	NA	NA	NA	0.031956	1.82948	NA	NA	NA	NA	NA	0.954607	NA	NA	NA	NA	NA	0.198664	2.64055	3.08557	NA	NA	0.890844	0.1597	0.925016	0.237007	0.0241019	0.141799	NA	NA	NA	NA	NA	48.4911	159.567	25.6493	196.664
	biomass	P		d	NA	NA	NA	NA	0.0463004	2.7171	NA	NA	NA	NA	NA	4.95366	NA	NA	NA	NA	NA	0.199462	1.57973	1.8622	NA	NA	1.15073	0.184433	1.24499	0.265954	0.0626529	0.0960596	NA	NA	NA	NA	NA	661.717	181.275	26.5062	331.672
	biomass	P		d	NA	NA	NA	9.97331	0.0395479	2.58259	NA	NA	NA	NA	NA	4.66538	NA	NA	NA	NA	NA	0.212417	1.52473	1.69668	NA	NA	0.845638	0.153692	1.03315	0.265769	0.0206104	0.0638204	NA	NA	NA	NA	NA	436.659	236.89	25.073	358.737
	blank	P	2	a	NA	NA	NA	NA	NA	3.10827	NA	NA	NA	NA	NA	0.97409	NA	NA	NA	NA	NA	NA	NA	NA	NA	NA	0.0680748	0.0127378	NA	0.0363034	NA	NA	NA	NA	NA	NA	NA	42.1575	284.394	47.3299	83.1366
	blank	P		a	NA	NA	NA	NA	NA	3.44541	NA	NA	NA	NA	NA	0.904026	NA	NA	NA	NA	NA	NA	NA	NA	NA	NA	0.0945549	0.018919	NA	0.0314379	NA	NA	NA	NA	NA	NA	NA	28.0876	229.552	45.3499	75.7459
	blank	P		b	NA	NA	NA	NA	NA	2.13019	NA	NA	NA	NA	NA	0.828073	NA	NA	NA	NA	NA	NA	NA	NA	NA	NA	0.0530197	0.0107991	NA	0.0441889	NA	NA	NA	NA	NA	NA	NA	23.6932	137.243	31.0859	71.2649
	blank	P		b	NA	NA	NA	NA	NA	2.04928	NA	NA	NA	NA	NA	0.833572	NA	NA	NA	NA	NA	NA	NA	NA	NA	NA	0.0812766	0.0128037	NA	0.0501733	NA	NA	NA	NA	NA	NA	NA	23.8838	148.303	30.8263	62.691
Closterium peracerosum-strigosum-littorale complex (NIES-67)	biomass	P	3	a	NA	NA	NA	1.22283	0.0164528	0.203562	NA	NA	NA	NA	NA	0.704824	NA	NA	NA	NA	NA	0.201204	0.0118825	0.0753618	NA	NA	0.471535	0.0128327	0.28243	0.0344385	NA	NA	NA	NA	NA	NA	NA	19.4872	1.7979	0.21686	6.9583
	biomass	P		a	NA	NA	NA	0.785365	0.016659	0.189284	NA	NA	NA	NA	NA	0.725576	NA	NA	NA	NA	NA	0.194238	0.0111324	0.110856	NA	NA	0.474932	0.0101577	0.259203	0.0330565	NA	NA	NA	NA	NA	NA	NA	17.2944	2.13222	0.191839	6.6178
	biomass	P		b	NA	NA	NA	0.419996	0.0112461	0.163286	NA	NA	NA	NA	NA	0.841545	NA	NA	NA	NA	NA	0.14932	0.0103681	0.0563922	NA	NA	0.475766	0.0104901	0.19506	0.0278794	NA	NA	NA	NA	NA	NA	NA	11.8835	2.18987	0.1928	5.26694
	biomass	P		b	NA	NA	NA	1.14079	0.0136841	0.148799	NA	NA	NA	NA	NA	0.823097	NA	NA	NA	NA	NA	0.157611	0.0111551	0.0491322	NA	NA	0.444326	0.00936797	0.188602	0.0329886	NA	NA	NA	NA	NA	NA	NA	11.4695	1.58914	0.214472	5.73714
	biomass	P		c	NA	NA	NA	0.674192	0.0116656	0.14236	NA	NA	NA	NA	NA	0.982412	NA	NA	NA	NA	NA	0.170661	0.0100311	0.0778942	NA	NA	0.278345	0.0077447	0.186543	0.0403952	NA	NA	NA	NA	NA	NA	NA	4.83529	1.96456	0.228908	4.10077
	biomass	P		c	NA	NA	NA	0.360164	0.012758	0.114854	NA	NA	NA	NA	NA	1.1345	NA	NA	NA	NA	NA	0.159525	0.0110823	0.0838389	NA	NA	0.319908	0.00563577	0.263804	0.0296745	NA	NA	NA	NA	NA	NA	NA	6.27814	1.9799	0.190194	4.19921
	blank	P	2	a	NA	NA	NA	NA	NA	NA	NA	NA	NA	NA	NA	NA	NA	NA	NA	NA	NA	NA	NA	NA	NA	NA	0.0185438	NA	NA	NA	NA	NA	NA	NA	NA	NA	NA	3.7601	NA	NA	18.5763
	blank	P		a	NA	NA	NA	NA	NA	NA	NA	NA	NA	NA	NA	NA	NA	NA	NA	NA	NA	NA	NA	NA	NA	NA	0.0226957	NA	NA	NA	NA	NA	NA	NA	NA	NA	NA	4.56793	NA	NA	19.9753
	blank	P		b	NA	NA	NA	NA	NA	NA	NA	NA	NA	NA	NA	NA	NA	NA	NA	NA	NA	NA	NA	NA	NA	NA	0.0251921	NA	NA	NA	NA	NA	NA	NA	NA	NA	NA	NA	NA	NA	19.9814
	blank	P		b	NA	NA	NA	NA	NA	NA	NA	NA	NA	NA	NA	NA	NA	NA	NA	NA	NA	NA	NA	NA	NA	NA	0.025005	NA	NA	NA	NA	NA	NA	NA	NA	NA	NA	NA	NA	NA	17.2909
Spirogyra sp (170.80)	biomass	P	4	a	NA	NA	NA	7.75684	0.122831	0.603611	NA	NA	NA	NA	NA	3.59665	NA	NA	NA	NA	NA	NA	0.190473	NA	NA	NA	0.195972	0.0518945	NA	0.357687	1.52509	0.598817	NA	NA	NA	NA	NA	41.8646	27.3019	11.4918	947.651
	biomass	P		a	NA	NA	NA	0.656795	0.0889195	0.570791	NA	NA	NA	NA	NA	3.72477	NA	NA	NA	NA	NA	NA	0.181855	NA	NA	NA	0.451448	0.0922559	NA	0.360145	1.0038	0.637146	NA	NA	NA	NA	NA	35.7415	24.6036	11.7299	1153.55
	biomass	P		b	NA	NA	NA	1.60033	0.0510726	0.492259	NA	NA	NA	NA	NA	2.82863	NA	NA	NA	NA	NA	NA	0.142197	NA	NA	NA	0.630746	0.0876237	NA	0.274742	2.33952	0.582132	NA	NA	NA	NA	NA	50.9839	45.5246	8.07061	916.3
	biomass	P		b	NA	NA	NA	2.80548	0.192463	0.54661	NA	NA	NA	NA	NA	3.444	NA	NA	NA	NA	NA	NA	0.0873679	NA	NA	NA	0.629607	0.0536747	NA	0.264125	1.98267	0.658031	NA	NA	NA	NA	NA	36.2971	34.5864	6.55368	939.256
	biomass	P		c	NA	NA	NA	1.12651	0.112741	0.190735	NA	NA	NA	NA	NA	1.08687	NA	NA	NA	NA	NA	NA	0.0462293	NA	NA	NA	0.0843518	0.0408439	NA	0.0975569	0.431687	0.199465	0.519711	NA	NA	NA	NA	13.1965	31.7036	2.57194	397.695
	biomass	P		c	NA	NA	NA	0.118503	0.0615172	0.140287	NA	NA	NA	NA	NA	0.991045	NA	NA	NA	NA	NA	NA	0.0631332	NA	NA	NA	0.103535	0.0417903	NA	0.1408	0.339112	0.343261	NA	NA	NA	NA	NA	8.46993	10.1819	2.48927	383.969
	biomass	P		d	NA	NA	NA	1.76216	0.0613062	0.148566	NA	NA	NA	NA	NA	2.23122	NA	NA	NA	NA	NA	0.156256	0.0373673	NA	NA	NA	0.102513	0.0604731	NA	0.0970977	0.901582	0.177271	0.372463	NA	NA	NA	NA	17.7546	10.3845	4.64663	233.825
	biomass	P		d	NA	NA	NA	0.938291	0.049996	0.152743	NA	NA	NA	NA	NA	2.04079	NA	NA	NA	NA	NA	NA	0.0407832	NA	NA	NA	0.0453367	0.0697082	NA	0.104923	0.756624	0.22227	NA	NA	NA	NA	NA	20.1108	11.2704	5.07096	294.754
	blank	P	2	a	NA	NA	NA	NA	0.0907191	0.434806	NA	NA	NA	NA	NA	0.401855	NA	NA	NA	NA	NA	NA	NA	NA	NA	NA	0.105021	NA	NA	0.0519539	NA	NA	NA	NA	NA	NA	NA	20.9436	1.8658	0.637503	29.7116
	blank	P		a	NA	NA	NA	NA	0.0424055	0.426124	NA	NA	NA	NA	NA	0.443821	NA	NA	NA	NA	NA	NA	NA	NA	NA	NA	0.0407139	NA	NA	0.0483785	NA	NA	NA	NA	NA	NA	NA	62.0204	2.57934	0.675446	27.1462
	blank	P		b	NA	NA	NA	NA	0.0392079	0.368658	NA	NA	NA	NA	NA	0.036874	NA	NA	NA	NA	NA	NA	NA	NA	NA	NA	0.0388655	NA	NA	0.0410598	NA	NA	NA	NA	NA	NA	NA	42.5546	4.87107	0.68338	25.3004
	blank	P		b	NA	NA	NA	NA	0.0358676	0.359341	NA	NA	NA	NA	NA	0.0356944	NA	NA	NA	NA	NA	NA	NA	NA	NA	NA	0.010357	NA	NA	0.0216394	NA	NA	NA	NA	NA	NA	NA	NA	2.54048	0.662163	19.8757
Mougeotia scalaris (164.80)	biomass	P	4	a	NA	NA	NA	4.28593	0.0967562	0.557659	NA	NA	NA	NA	NA	0.757096	NA	NA	NA	NA	NA	NA	0.225148	NA	NA	NA	0.360351	0.0710476	0.142249	0.130753	0.354837	0.154232	0.171754	NA	NA	NA	NA	11.4955	85.2144	2.71361	384.733
	biomass	P		a	NA	NA	NA	3.83833	0.0829289	0.563068	NA	NA	NA	NA	NA	0.769817	NA	NA	NA	NA	NA	NA	0.20799	NA	NA	NA	0.347841	0.0769393	0.186493	0.131331	0.454566	0.177636	NA	NA	NA	NA	NA	12.8439	99.9848	2.60001	413.741
	biomass	P		b	NA	NA	NA	5.60197	0.115473	0.928558	NA	NA	NA	NA	NA	1.26941	NA	NA	NA	NA	NA	NA	0.249656	NA	NA	NA	0.504543	0.0991373	0.238367	0.179075	0.744046	0.203762	NA	NA	NA	NA	NA	23.638	226.721	4.56727	641.38
	biomass	P		b	NA	NA	NA	6.89348	0.0789539	0.940535	NA	NA	NA	NA	NA	1.47689	NA	NA	NA	NA	NA	0.216909	0.24578	NA	NA	NA	0.541556	0.0752225	0.0950033	0.199675	0.837954	0.357066	NA	NA	NA	NA	NA	23.5797	283.787	4.39507	739.743
	biomass	P		c	NA	NA	NA	6.1426	0.0691295	0.760023	NA	NA	NA	NA	NA	0.733846	NA	NA	NA	NA	NA	NA	0.20021	NA	NA	NA	0.341751	0.0900191	0.198998	0.195024	0.505442	0.230379	NA	NA	NA	NA	NA	15.5875	NA	3.642	438.874
	biomass	P		c	NA	NA	NA	6.76511	0.115948	0.733197	NA	NA	NA	NA	NA	0.831926	NA	NA	NA	NA	NA	0.223715	0.206307	NA	NA	NA	0.334521	0.100787	0.118741	0.2075	0.53413	0.29335	0.375606	NA	NA	NA	NA	13.9507	17.1569	3.36889	443.162
	biomass	P		d	NA	NA	NA	5.08621	0.221771	1.40057	NA	NA	NA	NA	NA	2.27152	NA	NA	NA	NA	NA	NA	0.255072	NA	NA	NA	0.866098	0.0875746	0.425556	0.205904	0.556296	0.281875	NA	NA	NA	NA	NA	53.4546	NA	8.74436	1641.94
	biomass	P		d	NA	NA	NA	2.52309	0.21049	1.29886	NA	NA	NA	NA	NA	2.07864	NA	NA	NA	NA	NA	NA	0.247071	NA	NA	NA	0.542199	0.0829014	0.280477	0.197776	0.357109	0.187461	NA	NA	NA	NA	NA	62.0732	NA	10.0291	1800.53
	blank	P	2	a	NA	NA	NA	NA	0.0907191	0.434806	NA	NA	NA	NA	NA	0.401855	NA	NA	NA	NA	NA	NA	NA	NA	NA	NA	0.105021	NA	NA	0.0519539	NA	NA	NA	NA	NA	NA	NA	20.9436	1.8658	0.637503	29.7116
	blank	P		a	NA	NA	NA	NA	0.0424055	0.426124	NA	NA	NA	NA	NA	0.443821	NA	NA	NA	NA	NA	NA	NA	NA	NA	NA	0.0407139	NA	NA	0.0483785	NA	NA	NA	NA	NA	NA	NA	62.0204	2.57934	0.675446	27.1462
	blank	P		b	NA	NA	NA	NA	0.0392079	0.368658	NA	NA	NA	NA	NA	0.036874	NA	NA	NA	NA	NA	NA	NA	NA	NA	NA	0.0388655	NA	NA	0.0410598	NA	NA	NA	NA	NA	NA	NA	42.5546	4.87107	0.68338	25.3004
	blank	P		b	NA	NA	NA	NA	0.0358676	0.359341	NA	NA	NA	NA	NA	0.0356944	NA	NA	NA	NA	NA	NA	NA	NA	NA	NA	0.010357	NA	NA	0.0216394	NA	NA	NA	NA	NA	NA	NA	NA	2.54048	0.662163	19.8757
Marchantia polymorpha (Tak-1)	biomass	P	3	a	1.6607	NA	NA	23.588	NA	25.2622	0.0592089	NA	NA	3.14676	NA	3.53785	0.114304	0.0602539	0.643187	NA	NA	1.04783	0.520118	155.745	0.247782	1.18321	1.07317	0.554279	24.4771	0.0566764	0.741413	NA	0.34013	NA	NA	NA	323.887	48.9306	1240.33	32.0258	379.461
	biomass	P		a	1.72861	NA	NA	24.4245	NA	25.5529	0.0497471	NA	NA	3.42399	NA	3.22705	0.0883673	0.0655319	0.659414	NA	NA	1.05011	0.539785	157.266	0.219537	1.24016	1.06828	0.669516	24.6022	0.0520423	0.499202	NA	0.256559	NA	NA	NA	361.769	42.7033	1253.47	32.7628	397.051
	biomass	P		a'	2.1043	NA	NA	18.2286	NA	16.2899	0.0510732	NA	NA	1.03838	NA	3.10818	0.146986	0.030734	0.273132	NA	NA	1.16466	0.278746	84.449	1.1124	0.936246	0.67131	0.369645	16.6824	0.135356	0.493427	NA	0.115633	NA	NA	NA	128.186	31.4795	1226.57	26.8071	311.243
	biomass	P		a'	1.97665	NA	NA	19.6966	NA	16.2205	0.0433864	NA	NA	1.2119	NA	3.10775	0.150073	0.0285444	0.269891	NA	NA	1.16382	0.27979	85.3361	1.06456	0.829451	0.7277	0.2895	17.7374	0.135138	0.609248	NA	0.394069	NA	NA	NA	140.793	29.7517	1134	26.5097	258.515
	biomass	P		b	3.19299	NA	NA	20.3978	NA	13.3302	0.0523292	NA	NA	3.62544	NA	5.51202	0.0996771	0.0446247	0.740336	NA	NA	1.33143	0.462927	137.664	0.436144	1.06318	1.12224	0.61119	23.5481	0.221736	1.44062	NA	0.811591	NA	NA	NA	169.813	48.6823	1812.23	32.0421	361.333
	biomass	P		b	3.80223	NA	NA	25.6956	NA	13.5456	0.0457958	NA	NA	3.99968	NA	5.21136	0.0854168	0.0497211	0.699182	NA	NA	1.35708	0.460104	138.693	0.440491	1.04805	1.19265	0.53009	23.0518	0.248653	1.24757	NA	0.85843	NA	NA	NA	132.065	54.2787	1904.43	31.8424	374.221
	biomass	P		b'	3.01018	NA	NA	20.4715	NA	15.4775	0.055195	NA	NA	3.04421	NA	3.72085	0.0846075	0.0420727	0.49893	NA	NA	1.40883	0.508995	134.391	0.395367	1.13155	1.34624	0.476071	20.4442	0.168556	1.46831	NA	0.485502	NA	NA	NA	214.944	27.4428	2408.6	29.7692	442.165
	biomass	P		b'	3.36988	NA	NA	22.822	NA	14.4404	0.0535053	NA	NA	2.99593	NA	3.56159	0.109856	0.0404866	0.539978	NA	NA	1.31687	0.499208	133.17	0.440491	1.07603	1.20224	0.472613	21.7608	0.224748	1.39561	NA	0.401007	NA	NA	NA	221.546	24.6163	2370.42	29.2453	431.645
	biomass	P		c	1.29275	NA	NA	13.1813	NA	11.037	0.044189	NA	NA	2.80777	NA	2.84714	0.0748314	0.0253503	0.300628	NA	NA	1.0191	0.301254	81.4373	0.216471	0.799562	0.941579	0.388706	13.8816	0.122772	1.01138	NA	0.212514	NA	NA	NA	338.711	24.2753	886.641	28.0096	208.403
	biomass	P		c	1.50721	NA	NA	13.577	NA	10.5901	0.0392112	NA	NA	2.83552	NA	2.83339	0.0878991	0.0285747	0.29611	NA	NA	1.02343	0.294144	80.161	0.267305	0.743472	0.885684	0.36768	15.5377	0.124794	1.06654	NA	0.39874	NA	NA	NA	320.629	24.2815	867.419	28.7716	194.596
	biomass	P		c'	1.72226	NA	NA	14.5689	NA	14.4021	0.050437	NA	NA	3.26897	NA	2.79998	0.0644958	0.0360516	0.511344	NA	NA	1.21124	0.384168	105.703	0.332203	0.847061	1.16135	0.435393	17.5118	0.164681	1.35154	NA	0.524112	NA	NA	NA	217.921	37.9458	1336.58	31.3656	286.594
	biomass	P		c'	1.65981	NA	NA	15.2454	NA	13.9382	0.0459705	NA	NA	3.44029	NA	2.71545	0.0702731	0.0405435	0.571368	NA	NA	1.11849	0.40432	98.3979	0.281982	0.87527	1.1651	0.381856	16.5092	0.162315	1.31114	NA	0.40555	NA	NA	NA	154.48	32.0985	1312.99	30.4456	276.841
	blank	P	2	a	NA	NA	NA	NA	NA	NA	NA	NA	NA	NA	NA	NA	NA	NA	NA	NA	NA	NA	NA	NA	NA	NA	NA	NA	NA	NA	NA	NA	NA	NA	NA	NA	NA	NA	NA	NA	NA
	blank	P		a	NA	NA	NA	NA	NA	3.79779	NA	NA	NA	NA	NA	1.78849	NA	0.0466887	NA	NA	NA	NA	0.0138376	NA	NA	NA	0.0525237	0.0327453	NA	0.0198888	0.148578	NA	NA	NA	NA	NA	NA	24.8349	76.8982	21.4155	28.5562
	blank	P		a'	NA	NA	NA	NA	NA	3.73162	NA	NA	NA	NA	NA	1.67893	NA	0.0446281	NA	NA	NA	NA	0.0176398	NA	NA	NA	0.0593463	0.0267957	NA	0.0234007	0.211488	NA	NA	NA	NA	NA	NA	18.037	89.7364	23.781	26.4601
	blank	P		a'	NA	NA	NA	NA	NA	3.86024	NA	NA	NA	NA	NA	1.43704	NA	0.0473902	NA	NA	NA	NA	0.0156853	NA	NA	NA	0.0470175	0.0327788	NA	0.0245247	0.208623	NA	NA	NA	NA	NA	NA	19.0408	83.9192	24.889	24.3585
Physcomitrium patens (Gransden, gametophores)	biomass	P	3	a	1.15357	NA	NA	9.65925	NA	182.345	1.1187	NA	NA	NA	NA	1.85727	0.0529167	0.0388696	NA	NA	NA	0.507913	0.231622	0.645058	0.162196	20.8481	1.33844	0.0894769	2.11125	0.244613	6.75319	NA	0.227977	NA	NA	NA	NA	36.4459	1215.48	10.8081	678.128
	biomass	P		a	0.968859	NA	NA	10.1924	NA	182.634	1.07268	NA	NA	NA	NA	1.94946	0.0485027	0.0189469	NA	NA	NA	0.527895	0.223658	0.638975	0.19348	20.7945	1.55469	0.0738043	2.08288	0.227177	7.16387	NA	0.48677	NA	NA	NA	NA	47.9218	1190.2	11.3997	623.389
	biomass	P		a'	1.52772	NA	NA	11.3378	NA	200.08	1.18698	NA	NA	NA	NA	2.12284	0.0863979	0.0401941	NA	NA	NA	0.629919	0.238528	0.534064	0.174511	23.1475	1.98761	0.0585769	1.74151	0.253951	8.98262	NA	0.478721	NA	NA	NA	NA	37.1208	1156.21	12.3664	742.654
	biomass	P		a'	1.12639	NA	NA	8.50272	NA	200.542	1.15409	NA	NA	NA	NA	1.98019	0.0928862	0.0545861	NA	NA	NA	0.588146	0.231619	0.516523	0.183949	23.7485	1.56595	0.0910394	1.63545	0.245757	8.17369	NA	0.739968	NA	NA	NA	NA	42.5842	1142.81	12.1166	743.772
	biomass	P		b	1.14792	NA	NA	13.525	NA	229.461	1.39321	NA	NA	NA	NA	2.59837	0.111493	0.0542198	NA	NA	NA	0.681607	0.243509	0.73037	0.231145	23.2667	1.72846	0.125247	2.18129	0.293623	8.33687	NA	0.201483	NA	NA	NA	NA	43.0072	1082.64	12.4683	649.27
	biomass	P		b	1.68882	NA	NA	12.2265	NA	225.428	1.38899	NA	NA	NA	NA	2.41595	0.114502	0.0439713	NA	NA	NA	0.588515	0.223401	0.646016	0.221563	25.4648	1.72614	0.0999094	2.34181	0.25397	10.1453	NA	0.438697	NA	NA	NA	NA	49.3224	1207.46	11.387	714.743
	biomass	P		b'	1.22493	NA	NA	15.1338	NA	177.115	1.14395	NA	NA	NA	NA	2.30881	0.0847526	0.0480345	NA	NA	NA	0.638514	0.235823	0.538941	0.248922	26.7861	1.74289	0.10354	1.54595	0.247564	8.03195	NA	0.624524	NA	NA	NA	NA	40.203	1108.57	12.9636	680.959
	biomass	P		b'	1.27952	NA	NA	9.54359	NA	174.803	1.12282	NA	NA	NA	NA	2.21625	0.0758828	0.0332575	NA	NA	NA	0.637747	0.227688	0.587346	0.283552	24.3855	1.70764	0.096941	1.66881	0.259374	8.31233	NA	0.274035	NA	NA	NA	NA	40.2752	1194.31	12.7134	729.849
	biomass	P		c	1.09189	NA	NA	7.69306	NA	170.247	1.12427	NA	NA	NA	NA	1.9216	0.0788868	0.0340099	NA	NA	NA	0.511841	0.186125	0.466617	0.196542	23.8628	1.75726	0.0663682	1.46845	0.223619	6.71998	NA	0.653284	NA	NA	NA	NA	45.5909	1002.21	10.731	573.366
	biomass	P		c	1.0964	NA	NA	9.12319	NA	171.793	1.15874	NA	NA	NA	NA	2.13691	0.0823063	0.0383435	NA	NA	NA	0.558292	0.180626	0.440277	0.223694	22.4922	1.56724	0.0539177	1.46184	0.221833	6.61598	NA	0.155138	NA	NA	NA	NA	40.0443	1039.47	11.114	643.146
	biomass	P		c'	1.35705	NA	NA	10.7767	NA	189.753	1.1654	NA	NA	NA	NA	1.79555	NA	0.0194558	NA	NA	NA	0.678773	0.191355	0.433779	0.20962	26.6046	1.6776	0.125631	1.51006	0.246544	8.05076	NA	0.271892	NA	NA	NA	NA	43.9068	883.612	10.6248	601.108
	biomass	P		c'	1.56709	NA	NA	7.89993	NA	185.381	1.20184	NA	NA	NA	NA	1.95407	NA	0.0419906	NA	NA	NA	0.649962	0.21213	0.449622	0.224437	25.0312	1.86118	0.0780916	1.56051	0.270694	8.83068	NA	0.19649	NA	NA	NA	NA	43.0996	1000.75	10.8338	671.296
	blank	P	2	a	NA	NA	NA	NA	NA	5.1014	NA	NA	NA	NA	NA	1.69413	0.018417	0.047178	NA	NA	NA	NA	0.00689764	NA	NA	NA	0.0831506	0.0180379	NA	NA	0.0780441	NA	NA	NA	NA	NA	NA	33.7798	121.428	8.16118	292.706
	blank	P		a	NA	NA	NA	NA	NA	5.10514	NA	NA	NA	NA	NA	1.63718	0.0234031	0.0538406	NA	NA	NA	NA	0.00759454	NA	NA	NA	0.0853616	0.0166162	NA	NA	0.169348	NA	NA	NA	NA	NA	NA	32.5218	127.766	7.67014	290.261
	blank	P		b	NA	NA	NA	NA	NA	4.70809	NA	NA	NA	NA	NA	1.59744	0.0261125	0.0632662	NA	NA	NA	NA	0.00950534	NA	NA	NA	0.0885505	0.0192383	NA	NA	0.13846	NA	NA	NA	NA	NA	NA	42.1148	112.074	8.20664	289.366
	blank	P		b	NA	NA	NA	NA	NA	4.85824	NA	NA	NA	NA	NA	1.63242	0.0361146	0.0560792	NA	NA	NA	NA	0.00965546	NA	NA	NA	0.0549342	0.0190675	NA	NA	0.143073	NA	NA	NA	NA	NA	NA	33.6174	118.72	8.25406	273.598
Physcomitrium patens (Gransden, protonema)	biomass	P	4	a	NA	NA	NA	8.0296	NA	19.3504	0.119848	NA	NA	NA	NA	2.41443	0.0392597	0.0343091	NA	NA	NA	NA	0.183167	0.28759	NA	7.49054	0.229304	0.1061	2.57386	NA	0.494294	NA	NA	NA	NA	NA	NA	32.4878	986.819	7.6163	200.106
	biomass	P		a	NA	NA	NA	8.41644	NA	18.8642	0.116451	NA	NA	NA	NA	2.60225	0.0543186	0.0340185	NA	NA	NA	NA	0.165398	0.240897	NA	7.87844	0.244481	0.082739	2.37637	NA	0.710147	NA	NA	NA	NA	NA	NA	21.897	899.407	7.83233	180.816
	biomass	P		a'	NA	NA	NA	4.38473	NA	16.9813	0.0982489	NA	NA	NA	NA	2.49719	0.0527096	0.0348828	NA	NA	NA	NA	0.114709	0.17855	NA	4.42557	0.202246	0.0886652	1.77245	NA	0.50064	NA	NA	NA	NA	NA	NA	45.1721	825.193	6.99245	165.942
	biomass	P		a'	NA	NA	NA	7.55934	NA	16.2751	0.107589	NA	NA	NA	NA	2.75863	0.0590857	0.0280497	NA	NA	NA	NA	0.129952	0.199753	NA	3.99757	0.30984	0.0856211	1.71125	NA	0.537243	NA	NA	NA	NA	NA	NA	38.2298	853.527	6.75788	173.273
	biomass	P		b	NA	NA	NA	3.41372	NA	11.4868	0.121968	NA	NA	NA	NA	3.47111	0.0668953	0.0404426	NA	NA	NA	NA	0.127143	0.32646	NA	4.05931	0.230415	0.0664904	2.03293	NA	0.561964	NA	NA	NA	NA	NA	NA	33.9626	810.078	8.16333	227.728
	biomass	P		b	NA	NA	NA	7.22314	NA	11.6769	0.114669	NA	NA	NA	NA	3.20645	NA	0.0414521	NA	NA	NA	NA	0.118974	0.245815	NA	4.4224	0.258374	0.101373	1.91623	NA	0.503371	NA	NA	NA	NA	NA	NA	22.862	958.322	8.12106	240.834
	biomass	P		b'	NA	NA	NA	5.21771	NA	11.222	0.104664	NA	NA	NA	NA	3.52994	NA	0.0479852	NA	NA	NA	NA	0.1904	0.237358	NA	3.32682	0.201824	0.0872771	1.60785	NA	0.589968	NA	NA	NA	NA	NA	NA	32.7723	1190.31	8.87503	369.176
	biomass	P		b'	NA	NA	NA	4.69846	NA	11.2547	0.112958	NA	NA	NA	NA	3.93457	NA	0.0542646	NA	NA	NA	NA	0.168679	0.344136	NA	3.34883	0.311073	0.108538	1.66547	NA	0.41934	NA	NA	NA	NA	NA	NA	38.1304	1229.79	8.71218	374.629
	blank	P	2	a	NA	NA	NA	NA	NA	1.99671	NA	NA	NA	NA	NA	0.852437	0.0385378	0.0531368	NA	NA	NA	NA	0.0142569	NA	NA	NA	0.0252623	0.0323895	NA	NA	0.0580729	NA	NA	NA	NA	NA	NA	15.6528	45.8523	6.01099	58.8989
	blank	P		a	NA	NA	NA	NA	NA	2.04846	NA	NA	NA	NA	NA	0.813391	0.0523191	0.0532522	NA	NA	NA	NA	0.0163962	NA	NA	NA	0.0278878	0.0254515	NA	NA	0.0710714	NA	NA	NA	NA	NA	NA	18.9946	45.1409	5.87832	55.6984
	blank	P		b	NA	NA	NA	NA	NA	2.29035	NA	NA	NA	NA	NA	0.814304	0.031158	0.0577947	NA	NA	NA	NA	0.010544	NA	NA	NA	0.0344974	0.0266178	NA	NA	0.103764	NA	NA	NA	NA	NA	NA	42.9234	43.5284	4.26196	96.0842
	blank	P		b	NA	NA	NA	NA	NA	2.27438	NA	NA	NA	NA	NA	0.822627	0.0298456	0.0525788	NA	NA	NA	NA	0.0133138	NA	NA	NA	0.0258622	0.0239957	NA	NA	0.0799455	NA	NA	NA	NA	NA	NA	34.9893	43.1453	4.55062	99.7654
Selaginella uncinata (shoots)	biomass	P	4	a	16.602	3.15042	93.73	19.2343	4.2022	14.4854	4.0174	NA	2.96007	1.1864	4.96907	7.25296	0.476044	0.186126	0.802857	NA	1.05814	0.792039	0.146351	1.15337	NA	0.23523	0.5629	1.50243	9.3622	NA	1.43751	NA	NA	NA	NA	NA	NA	45.1659	126.936	55.4301	555.37
	biomass	P		a	16.687	4.80085	63.6391	18.2918	4.44581	13.8654	4.26344	NA	2.8029	1.18291	4.85745	6.95193	0.518218	0.216352	0.722146	NA	0.927641	0.902641	0.1784	1.21824	NA	0.146256	0.398261	1.55177	10.776	NA	1.95289	NA	NA	NA	NA	NA	NA	60.2741	195.456	55.4155	646.485
	biomass	P		a'	18.2409	3.16332	66.251	14.422	3.60651	11.3397	2.92817	NA	1.05086	0.975154	3.92883	4.30747	0.575383	0.251478	0.514446	NA	2.11562	0.109844	0.160258	1.2207	NA	0.193574	0.22144	0.343665	1.77119	NA	0.0395946	NA	NA	NA	NA	NA	NA	28.8749	104.629	25.6454	173.429
	biomass	P		a'	19.7562	2.37784	59.658	11.4399	3.66601	11.2211	2.94419	NA	1.09414	1.07697	4.06843	4.35433	0.596177	0.252488	0.705291	NA	1.74295	0.0879939	0.133971	1.15337	NA	0.263182	0.113218	0.349302	1.8573	NA	0.10352	NA	NA	NA	NA	NA	NA	22.3445	105.754	26.1555	165.269
	biomass	P		b	2.07464	2.65925	52.043	13.6643	16.0324	8.91775	2.47991	NA	1.67138	0.941898	3.99312	5.24614	0.293549	0.109441	0.303814	NA	0.464848	NA	0.0822872	0.466636	NA	0.265011	0.513739	0.67023	5.8712	NA	1.25019	NA	NA	NA	NA	NA	NA	52.0845	100.984	39.0307	476.512
	biomass	P		b	1.89125	1.75405	46.2979	12.5692	15.6289	9.50566	2.68244	NA	1.68663	1.27651	4.02247	5.0044	0.310564	0.094629	0.367929	NA	0.729489	NA	0.0645552	0.4671	NA	0.211455	0.389958	0.640945	6.04389	NA	1.86764	NA	NA	NA	NA	NA	NA	45.3913	73.8343	38.4631	407.508
	biomass	P		b'	1.13478	3.95213	56.4467	10.3097	12.4298	19.0318	2.49533	NA	1.58924	0.897856	6.41305	5.78487	0.444784	0.247116	0.408689	NA	1.28177	NA	0.290036	1.16612	NA	0.225309	0.0677492	0.740413	1.22538	NA	0.14215	NA	NA	NA	NA	NA	NA	88.5865	70.011	44.5921	243.337
	biomass	P		b'	1.00699	3.5449	56.2309	7.80999	12.4246	18.1542	2.5753	NA	1.56272	0.927901	6.28922	6.12148	0.496236	0.223193	0.528588	NA	1.40515	NA	0.334069	0.999707	NA	0.236231	0.194491	0.668525	0.984038	NA	0.163355	NA	NA	NA	NA	NA	NA	86.6389	60.9818	45.6546	235.952
Selaginella uncinata (rhizophores)	biomass	P	4	a	9.61878	1.70347	128.352	71.5495	3.32534	23.9237	12.9534	NA	4.24315	0.879568	1.71488	9.8085	1.06647	0.236439	0.451668	NA	0.950318	NA	0.199236	0.662444	NA	0.226352	0.367697	0.435534	1.08397	NA	NA	NA	NA	NA	NA	NA	NA	41.8679	207.108	13.7061	254.026
	biomass	P		a	9.55	1.58779	138.409	84.9952	3.43123	23.1722	12.8397	NA	4.34434	0.807236	1.72424	9.80885	1.02532	0.236916	0.404366	NA	0.693242	NA	0.18543	0.67454	NA	0.176045	0.358432	0.403272	1.32399	NA	NA	NA	NA	NA	NA	NA	NA	60.4945	193.193	13.5808	265.825
	biomass	P		a'	15.3572	1.11474	76.4065	93.4043	1.9059	16.1734	9.27276	NA	6.12883	0.548375	1.92231	8.88095	0.335426	0.143022	0.424353	NA	0.938692	NA	0.10716	0.658993	NA	0.19258	0.490728	0.802914	6.86782	NA	NA	NA	NA	NA	NA	NA	NA	51.6051	185.599	14.912	101.709
	biomass	P		a'	16.2761	0.740247	66.8659	82.1669	1.85078	15.9679	9.0436	NA	6.01798	0.807357	1.85753	8.32484	0.320598	0.140447	0.511342	NA	0.743953	NA	0.104069	0.536892	NA	0.195168	0.489867	0.842634	6.30504	NA	NA	NA	NA	NA	NA	NA	NA	50.8646	170.594	14.6236	90.3127
	biomass	P		b	1.24084	NA	78.9542	64.7371	4.67899	14.1042	10.1578	NA	6.35496	NA	1.67535	20.522	0.202815	0.0907217	0.22618	NA	1.18178	NA	0.0720608	0.410426	NA	0.305691	0.40471	0.679103	5.24967	NA	NA	NA	NA	NA	NA	NA	NA	60.5368	253.166	15.0841	752.755
	biomass	P		b	0.868854	NA	77.8584	60.3471	4.38682	14.6084	9.43514	NA	6.33454	NA	1.86231	21.7327	0.228049	0.090269	0.280299	NA	0.99912	NA	0.0686985	0.481883	NA	0.339178	0.385564	0.666933	4.89792	NA	NA	NA	NA	NA	NA	NA	NA	NA	282.498	17.0917	867.041
	biomass	P		b'	2.13431	NA	25.6588	91.2603	3.25566	26.713	4.88189	NA	3.86211	NA	9.13892	22.2769	0.473823	0.147825	0.891203	NA	6.09849	NA	0.121291	0.799165	NA	0.892502	0.249035	0.46702	1.99695	NA	0.489719	NA	NA	NA	NA	NA	NA	61.7126	468.75	22.7908	276.883
	biomass	P		b'	1.86019	NA	19.7849	102.978	3.34496	25.4543	4.60731	NA	4.18942	NA	8.7313	22.8834	0.478049	0.176185	0.33405	NA	5.79989	NA	0.164472	0.766277	NA	0.668891	0.267465	0.400373	2.18946	NA	0.328283	NA	NA	NA	NA	NA	NA	59.5305	531.188	22.4962	261.971
	blank	P	2	a	NA	NA	NA	NA	NA	4.24024	NA	NA	NA	NA	NA	2.15077	NA	0.126592	NA	NA	NA	NA	0.0195355	NA	NA	NA	0.223904	0.0188061	NA	NA	NA	NA	NA	NA	NA	NA	NA	223.983	115.619	5.20634	1512.7
	blank	P		a	NA	NA	NA	NA	NA	4.2761	NA	NA	NA	NA	NA	2.03968	NA	0.155058	NA	NA	NA	NA	0.0161912	NA	NA	NA	0.228948	0.0197604	NA	NA	NA	NA	NA	NA	NA	NA	NA	377.633	87.9868	4.69367	1361.7
	blank	P		b	NA	NA	NA	NA	NA	4.40587	NA	NA	NA	NA	NA	1.32252	NA	0.082794	NA	NA	NA	NA	0.0113335	NA	NA	NA	0.217204	0.0207725	NA	NA	NA	NA	NA	NA	NA	NA	NA	123.519	84.951	3.76263	518.459
	blank	P		b	NA	NA	NA	NA	NA	4.27318	NA	NA	NA	NA	NA	0.978701	NA	0.08282	NA	NA	NA	NA	0.00989234	NA	NA	NA	0.144755	0.0491081	NA	NA	NA	NA	NA	NA	NA	NA	NA	126.112	81.3487	3.63518	545.372
[truncated: 6 more columns]

## Sheet: Supplementary Figure 2
Supplementary Figure 2 | Endogenous phytohormone compounds detected in biomass and culture media of selected green algae, stationary vs. proliferative cultures.
Data obtained by LC/MS-QQQ (MRM) analysis
Supplementary Figure 2a, c:
					Measured values (pmol/g FW or ml of media) - Supp Fig 2a,c:																																								P-values for the differences in levels of detected compounds between proloferative and stationary phase of culture growth (Corresponds to Figure S2b [biomass] and Figure S2d [culture media]) - Fig. S2 b,d
Species (strain)	Type	Culture stage (P-proliferative; S-stationary)	Sample size (n)	Repetition	Abscisic acid			Auxins (and structuraly similar indoles)									Cytokinins																	Jasmonates				Phenolics
					ABA	PA	DPA	IAA	IAM	oxIAA	IAA-Glu	IAA-Asp	oxIAA-Asp	IAA-GE	oxIAA-GE	I3A	tZ	tZR	tZRMP	tZOG	tZROG	cZ	cZR	cZRMP	cZOG	cZROG	iP	iPR	iPRMP	MeS-Z	MeS-ZR	MeS-iP	MeS-iPR	JA	JA-Ile	OPDA	dnOPDA	SA	PAA	PAAM	BA				strain	sample	ABA	PA	DPA
Chlorella sorokiniana (UTEX 1602)	biomass	P	3	a	NA	NA	NA	12.9475	0.0483181	3.46133	NA	NA	NA	NA	NA	1.3299	NA	NA	NA	NA	NA	0.445826	3.60503	NA	NA	NA	0.234053	1.28769	NA	0.548393	1.04604	0.112385	0.354245	NA	NA	NA	NA	38.1465	89.6047	51.0383	59.6074				Chlorella sorokiniana	biomass	NA	NA	NA
	biomass	P		a	NA	NA	NA	13.763	0.0618067	3.42618	NA	NA	NA	NA	NA	1.35177	NA	NA	NA	NA	NA	0.421739	3.74078	NA	NA	NA	0.224791	1.45298	NA	0.606028	1.07445	0.109779	0.308234	NA	NA	NA	NA	52.9232	55.8964	50.8796	56.2267				Mesostigma viride (CCAC 1140)	biomass	NA	NA	NA
	biomass	P		b	NA	NA	NA	17.599	0.0363538	2.91949	NA	NA	NA	NA	NA	1.80799	NA	NA	NA	NA	NA	0.334717	5.30412	NA	NA	NA	0.147279	1.86624	NA	0.481103	1.48101	0.159073	0.326721	NA	NA	NA	NA	35.553	59.7627	53.7644	46.787				Chlorokybus cerffii (SAG-34-98)	biomass	NA	NA	NA
	biomass	P		b	NA	NA	NA	15.6403	0.0376445	2.97852	NA	NA	NA	NA	NA	1.66364	NA	NA	NA	NA	NA	0.325198	5.04636	NA	NA	NA	0.173991	1.71009	NA	0.467293	1.51041	0.169356	0.225584	NA	NA	NA	NA	36.9646	52.0964	52.6799	40.7455				Klebsormidium nitens (NIES-2285)	biomass	NA	NA	NA
	biomass	P		c	NA	NA	NA	18.5514	0.0470943	3.39952	NA	NA	NA	NA	NA	3.01279	NA	NA	NA	NA	NA	0.390586	5.78342	NA	NA	NA	0.439978	2.1307	NA	0.591924	2.07733	0.375245	0.308913	NA	NA	NA	NA	67.8173	114.802	50.9948	129.84				Interfium paradoxum (NIES-2180)	biomass	NA	NA	NA
	biomass	P		c	NA	NA	NA	16.7017	0.0395011	3.80104	NA	NA	NA	NA	NA	2.65245	NA	NA	NA	NA	NA	0.387071	5.33061	NA	NA	NA	0.347089	1.84554	NA	0.60303	2.08849	0.298595	0.350851	NA	NA	NA	NA	69.249	131.002	55.3799	117.545				Chara braunii (NIES-1604)	biomass	NA	NA	NA
	medium	P	3	d	NA	NA	NA	NA	0.0336685	2.49454	NA	NA	NA	NA	NA	0.419023	NA	NA	NA	NA	NA	0.238095	0.586776	NA	NA	NA	0.102545	0.210678	NA	0.518865	0.11838	NA	NA	NA	NA	NA	NA	13.8621	75.9774	49.5359	54.1116				Coleochaete scutata (CCAC 0493)	biomass	NA	NA	NA
	medium	P		d	NA	NA	NA	NA	0.0332842	2.7542	NA	NA	NA	NA	NA	0.408384	NA	NA	NA	NA	NA	0.231691	0.602426	NA	NA	NA	0.148187	0.281803	NA	0.574208	0.111213	NA	NA	NA	NA	NA	NA	11.9121	98.9455	46.9196	59.6084				Mesotaenium endlicherianum (SAG 12.97)	biomass	NA	NA	NA
	medium	P		a	NA	NA	NA	NA	0.0495539	3.26839	NA	NA	NA	NA	NA	0.387832	NA	NA	NA	NA	NA	0.35876	0.805905	NA	NA	NA	0.331309	0.34266	NA	0.783678	0.14728	NA	NA	NA	NA	NA	NA	34.5633	106.516	48.8529	112.117				Closterium p-s-l complex (NIES-67)	biomass	NA	NA	NA
	medium	P		a	NA	NA	NA	NA	0.0250615	3.13537	NA	NA	NA	NA	NA	0.40715	NA	NA	NA	NA	NA	0.328246	0.763211	NA	NA	NA	0.34727	0.297506	NA	0.753912	0.144061	NA	NA	NA	NA	NA	NA	8.34313	98.3712	50.2579	104.078				Spirogyra sp. (SAG 170.80)	biomass	NA	NA	NA
	medium	P		b	NA	NA	NA	NA	0.0166461	2.07134	NA	NA	NA	NA	NA	0.138706	NA	NA	NA	NA	NA	0.210244	0.549123	NA	NA	NA	0.169528	0.20428	NA	0.504692	0.0762325	NA	NA	NA	NA	NA	NA	NA	35.1313	31.4536	28.4271				Mougeotia scalaris (SAG 164.80)	biomass	NA	NA	NA
	medium	P		b	NA	NA	NA	NA	0.0332546	2.12132	NA	NA	NA	NA	NA	NA	NA	NA	NA	NA	NA	NA	0.605779	NA	NA	NA	0.335509	0.185104	NA	0.552625	0.0647273	NA	NA	NA	NA	NA	NA	NA	26.777	35.1714	31.6245				Stage:Strain	biomass	NA	NA	NA
	blank	P	2	c	NA	NA	NA	NA	NA	1.88791	NA	NA	NA	NA	NA	0.592949	NA	NA	NA	NA	NA	NA	NA	NA	NA	NA	0.0706484	NA	NA	NA	NA	NA	NA	NA	NA	NA	NA	19.1086	72.8552	39.1873	65.9008				Stage	biomass	NA	NA	NA
	blank	P		c	NA	NA	NA	NA	NA	1.90186	NA	NA	NA	NA	NA	0.54582	NA	NA	NA	NA	NA	NA	NA	NA	NA	NA	0.106391	NA	NA	NA	NA	NA	NA	NA	NA	NA	NA	20.3979	58.5738	37.1921	68.0057				Chlorella sorokiniana	culture medium	NA	NA	NA
	blank	P		d	NA	NA	NA	NA	NA	1.89767	NA	NA	NA	NA	NA	0.581545	NA	NA	NA	NA	NA	NA	NA	NA	NA	NA	0.106411	NA	NA	NA	NA	NA	NA	NA	NA	NA	NA	15.1895	73.2005	41.4388	67.6484				Mesostigma viride (CCAC 1140)	culture medium	0.000303866	NA	NA
	blank	P		d	NA	NA	NA	NA	NA	1.88897	NA	NA	NA	NA	NA	0.491352	NA	NA	NA	NA	NA	NA	NA	NA	NA	NA	0.085246	NA	NA	NA	NA	NA	NA	NA	NA	NA	NA	10.976	70.0849	40.7991	62.203				Chlorokybus cerffii (SAG-34-98)	culture medium	NA	NA	NA
	biomass	S	3	a	NA	NA	NA	32.7962	0.0997602	2.83889	NA	NA	NA	NA	NA	2.25212	NA	NA	NA	NA	NA	1.22861	8.07647	NA	NA	NA	0.549997	2.3351	NA	1.8405	1.86565	0.214965	0.915349	NA	NA	NA	NA	34.8514	53.5506	41.197	21.8248				Klebsormidium nitens (NIES-2285)	culture medium	NA	NA	NA
	biomass	S		a	NA	NA	NA	22.5437	0.102349	2.69872	NA	NA	NA	NA	NA	2.19074	NA	NA	NA	NA	NA	1.29022	8.97771	NA	NA	NA	0.43724	2.87695	NA	1.79857	1.78141	0.225254	1.24138	NA	NA	NA	NA	58.9784	55.5299	37.931	24.0761				Interfium paradoxum (NIES-2180)	culture medium	NA	NA	NA
	biomass	S		b	NA	NA	NA	25.3079	0.110921	3.0306	NA	NA	NA	NA	NA	2.55753	NA	NA	NA	NA	NA	1.10033	7.75813	NA	NA	NA	0.555149	2.37399	NA	1.61619	1.34448	0.445717	1.20737	NA	NA	NA	NA	87.314	122.729	42.7664	118.57				Chara braunii (NIES-1604)	culture medium	NA	NA	NA
	biomass	S		b	NA	NA	NA	38.5579	0.10528	2.82604	NA	NA	NA	NA	NA	3.08495	NA	NA	NA	NA	NA	1.07755	6.64094	NA	NA	NA	0.579198	2.09792	NA	1.69933	1.67334	0.302619	1.18308	NA	NA	NA	NA	NA	96.9056	42.2016	123.948				Coleochaete scutata (CCAC 0493)	culture medium	NA	NA	NA
	biomass	S		c	NA	NA	NA	26.2303	0.0964685	2.8695	NA	NA	NA	NA	NA	2.53275	NA	NA	NA	NA	NA	1.1939	8.50792	NA	NA	NA	0.440083	2.15064	NA	1.36398	1.69568	0.275343	0.979284	NA	NA	NA	NA	37.7915	66.7807	44.3394	30.7645				Mesotaenium endlicherianum (SAG 12.97)	culture medium	NA	NA	NA
	biomass	S		c	NA	NA	NA	28.2038	0.0840514	2.97905	NA	NA	NA	NA	NA	2.54078	NA	NA	NA	NA	NA	1.21194	8.43907	NA	NA	NA	0.486373	2.30872	NA	1.44073	1.90572	0.38077	1.04645	NA	NA	NA	NA	49.0616	70.055	44.1941	33.1565				Closterium p-s-l complex (NIES-67)	culture medium	NA	NA	NA
	medium	S	3	a	NA	NA	NA	14.077	0.0439903	3.25168	NA	NA	NA	NA	NA	0.653624	NA	NA	NA	NA	NA	1.33934	4.1584	NA	NA	NA	0.556299	0.93868	NA	2.07963	1.0644	NA	0.621013	NA	NA	NA	NA	47.0498	116.507	44.1741	70.6951				Spirogyra sp. (SAG 170.80)	culture medium	NA	NA	NA
	medium	S		a	NA	NA	NA	18.6304	0.0534201	3.32755	NA	NA	NA	NA	NA	0.661099	NA	NA	NA	NA	NA	1.26092	4.23001	NA	NA	NA	0.537419	0.874478	NA	1.90661	0.935869	NA	0.276714	NA	NA	NA	NA	49.7215	112.119	41.9399	80.0206				Mougeotia scalaris (SAG 164.80)	culture medium	NA	NA	NA
	medium	S		b	NA	NA	NA	10.3876	0.0433801	2.60764	NA	NA	NA	NA	NA	0.642561	NA	NA	NA	NA	NA	1.29307	3.38597	NA	NA	NA	0.43973	0.738839	NA	1.96257	0.853067	NA	0.40891	NA	NA	NA	NA	31.4763	89.7643	40.557	71.2002				Stage:Strain	culture medium	9.18369e-06	NA	NA
	medium	S		b	NA	NA	NA	14.2263	0.0548917	2.85543	NA	NA	NA	NA	NA	0.595299	NA	NA	NA	NA	NA	1.31699	3.52386	NA	NA	NA	0.412384	0.695813	NA	1.85564	0.925978	NA	0.329581	NA	NA	NA	NA	24.73	108.797	41.6654	77.6415				Stage	culture medium	NA	NA	NA
	medium	S		c	NA	NA	NA	14.7371	0.0624958	2.79814	NA	NA	NA	NA	NA	0.639415	NA	NA	NA	NA	NA	1.19549	3.74151	NA	NA	NA	0.389402	0.744351	NA	1.65283	0.785529	NA	0.639138	NA	NA	NA	NA	35.2756	104.102	45.1016	81.1913
	medium	S		c	NA	NA	NA	15.0895	0.0571542	3.03812	NA	NA	NA	NA	NA	0.604224	NA	NA	NA	NA	NA	1.20855	3.79762	NA	NA	NA	0.419641	0.785558	NA	1.75374	0.896661	NA	0.423618	NA	NA	NA	NA	2.4794	90.5619	41.7116	73.3514
	blank	S	2	a	NA	NA	NA	NA	NA	2.63249	NA	NA	NA	NA	NA	0.880679	NA	NA	NA	NA	NA	NA	NA	NA	NA	NA	0.176325	NA	NA	NA	NA	NA	NA	NA	NA	NA	NA	17.0592	105.086	54.3864	66.0244
	blank	S		a	NA	NA	NA	NA	NA	2.92729	NA	NA	NA	NA	NA	1.04335	NA	NA	NA	NA	NA	NA	NA	NA	NA	NA	0.0694959	NA	NA	NA	NA	NA	NA	NA	NA	NA	NA	13.9476	100.827	52.4386	74.5124
	blank	S		b	NA	NA	NA	NA	NA	1.83044	NA	NA	NA	NA	NA	0.620097	NA	NA	NA	NA	NA	NA	NA	NA	NA	NA	0.0584991	NA	NA	NA	NA	NA	NA	NA	NA	NA	NA	15.7087	60.8402	33.4886	45.4371
	blank	S		b	NA	NA	NA	NA	NA	1.88342	NA	NA	NA	NA	NA	0.508768	NA	NA	NA	NA	NA	NA	NA	NA	NA	NA	0.0643031	NA	NA	NA	NA	NA	NA	NA	NA	NA	NA	17.9996	55.4942	35.9174	36.9795
Mesostigma viride (CCAC 1140)	biomass	P	3	a	NA	NA	NA	37.7797	0.201109	1.65602	NA	NA	NA	NA	NA	4.78808	NA	NA	NA	NA	NA	0.195925	0.465184	32.7215	NA	NA	0.303546	1.39261	14.4772	0.126646	7.13907	NA	0.298379	NA	NA	NA	NA	26.8058	276.226	3.73234	352.785
	biomass	P		a	NA	NA	NA	28.2943	0.100052	1.64534	NA	NA	NA	NA	NA	5.13688	NA	NA	NA	NA	NA	0.139235	0.471125	37.1293	NA	NA	0.250858	1.38289	14.4646	0.139839	7.47194	NA	0.238742	NA	NA	NA	NA	25.7809	275.732	3.51188	390.751
	biomass	P		b	NA	NA	NA	16.8601	0.0591886	1.01774	NA	NA	NA	NA	NA	2.5593	NA	NA	NA	NA	NA	0.16324	0.429925	34.5854	NA	NA	0.12505	1.07607	10.1977	0.0733289	6.2632	NA	NA	NA	NA	NA	NA	19.4288	211.971	2.21396	99.737
	biomass	P		b	NA	NA	NA	13.2901	0.0712231	1.06921	NA	NA	NA	NA	NA	2.5555	NA	NA	NA	NA	NA	0.140732	0.403967	32.4557	NA	NA	0.190334	1.1725	10.3835	0.066706	5.70453	NA	NA	NA	NA	NA	NA	24.5406	204.18	2.17502	95.7849
	biomass	P		c	NA	NA	NA	16.5053	0.0635847	1.03187	NA	NA	NA	NA	NA	3.50416	NA	NA	NA	NA	NA	0.148863	0.376115	29.6917	NA	NA	0.298774	1.2051	11.2588	0.0727759	4.21867	NA	NA	NA	NA	NA	NA	21.3555	193.125	2.87576	205.902
	biomass	P		c	NA	NA	NA	17.3092	0.0666984	1.00182	NA	NA	NA	NA	NA	3.49564	NA	NA	NA	NA	NA	0.10496	0.408422	29.7181	NA	NA	0.220045	1.19131	10.8848	0.0683712	4.68138	NA	NA	NA	NA	NA	NA	21.7831	246.911	2.82437	211.347
	medium	P	3	a	0.194679	NA	NA	5.22398	0.0113992	0.882433	NA	NA	NA	NA	NA	0.255368	NA	NA	NA	NA	NA	0.0592093	0.160933	0.248319	NA	NA	NA	0.50175	0.0858756	0.0211042	1.55924	NA	NA	NA	NA	NA	NA	6.88774	25.7831	0.776413	20.1126
	medium	P		a	0.215396	NA	NA	5.90467	0.0138157	0.848486	NA	NA	NA	NA	NA	0.283139	NA	NA	NA	NA	NA	0.0504108	0.148855	0.260964	NA	NA	NA	0.504329	0.0893623	0.0265916	1.73247	NA	NA	NA	NA	NA	NA	4.62111	24.0858	0.844838	20.5847
	medium	P		b	NA	NA	NA	NA	NA	NA	NA	NA	NA	NA	NA	NA	NA	NA	NA	NA	NA	NA	NA	NA	NA	NA	NA	NA	NA	NA	NA	NA	NA	NA	NA	NA	NA	NA	NA	NA	NA
	medium	P		b	0.269961	NA	NA	5.30932	0.0158732	0.898978	NA	NA	NA	NA	NA	0.384483	NA	NA	NA	NA	NA	0.0633972	0.185786	0.303604	NA	NA	NA	0.590228	0.10864	0.0300188	2.02195	NA	NA	NA	NA	NA	NA	4.46533	30.2102	0.980864	27.153
	medium	P		c	0.271009	NA	NA	5.20721	0.022828	0.727682	NA	NA	NA	NA	NA	0.473347	NA	NA	NA	NA	NA	0.0591275	0.178133	0.308296	NA	NA	NA	0.564103	0.112376	0.0224638	2.11106	NA	NA	NA	NA	NA	NA	5.47203	22.6785	1.31613	20.3508
	medium	P		c	0.17048	NA	NA	5.34216	0.0269353	0.844872	NA	NA	NA	NA	NA	0.491187	NA	NA	NA	NA	NA	0.0679115	0.194674	0.279622	NA	NA	NA	0.580309	0.0983668	0.0263094	2.09268	NA	NA	NA	NA	NA	NA	8.17245	26.0613	1.30237	17.3181
	blank	P	3	a	NA	NA	NA	NA	NA	0.183471	NA	NA	NA	NA	NA	0.221221	NA	NA	NA	NA	NA	NA	NA	NA	NA	NA	NA	NA	NA	NA	NA	NA	NA	NA	NA	NA	NA	20.9737	14.1721	0.524513	30.2302
	blank	P		a	NA	NA	NA	NA	NA	0.179802	NA	NA	NA	NA	NA	0.273728	NA	NA	NA	NA	NA	NA	NA	NA	NA	NA	NA	NA	NA	NA	NA	NA	NA	NA	NA	NA	NA	10.0555	10.9374	0.609461	33.0308
	blank	P		b	NA	NA	NA	NA	NA	0.224482	NA	NA	NA	NA	NA	0.56464	NA	NA	NA	NA	NA	NA	NA	NA	NA	NA	NA	NA	NA	NA	NA	NA	NA	NA	NA	NA	NA	32.8288	15.2345	2.12966	27.2722
	blank	P		b	NA	NA	NA	NA	NA	0.234598	NA	NA	NA	NA	NA	0.439692	NA	NA	NA	NA	NA	NA	NA	NA	NA	NA	NA	NA	NA	NA	NA	NA	NA	NA	NA	NA	NA	31.9754	11.4273	2.16465	24.6631
	blank	P		c	NA	NA	NA	NA	NA	NA	NA	NA	NA	NA	NA	NA	NA	NA	NA	NA	NA	NA	NA	NA	NA	NA	NA	NA	NA	NA	NA	NA	NA	NA	NA	NA	NA	NA	NA	NA	NA
	blank	P		c	NA	NA	NA	NA	NA	0.487569	NA	NA	NA	NA	NA	0.322229	NA	NA	NA	NA	NA	NA	NA	NA	NA	NA	NA	NA	NA	NA	NA	NA	NA	NA	NA	NA	NA	8.14095	6.03886	0.716957	15.6884
	biomass	S	3	a	1.23384	NA	NA	122.976	0.270446	1.962	NA	NA	NA	NA	NA	5.2585	NA	NA	NA	NA	NA	0.216692	0.651458	10.4648	NA	NA	0.30492	2.68713	4.16575	0.215116	8.78345	NA	0.955666	NA	NA	NA	NA	28.0031	142.67	1.99209	104.114
	biomass	S		a	1.37827	NA	NA	100.224	0.236185	1.96401	NA	NA	NA	NA	NA	5.0887	NA	NA	NA	NA	NA	0.229317	0.653367	11.3137	NA	NA	0.262219	2.16419	4.00312	0.217441	8.30286	NA	1.1185	NA	NA	NA	NA	23.2316	153.746	2.03776	108.638
	biomass	S		b	1.30932	NA	NA	111.281	0.198471	2.59135	NA	NA	NA	NA	NA	5.80613	NA	NA	NA	NA	NA	0.209256	0.638376	15.6455	NA	NA	0.271482	2.49892	5.77543	0.226797	8.26702	NA	1.0351	NA	NA	NA	NA	32.6056	160.34	1.69057	100.545
	biomass	S		b	1.24892	NA	NA	147.939	0.174452	2.54689	NA	NA	NA	NA	NA	6.48522	NA	NA	NA	NA	NA	0.18307	0.636202	14.745	NA	NA	0.350085	2.58098	5.99942	0.217259	9.16355	NA	0.819969	NA	NA	NA	NA	27.3217	144.799	1.60092	96.0651
	biomass	S		c	1.64987	NA	NA	119.841	0.162356	3.07543	NA	NA	NA	NA	NA	5.71744	NA	NA	NA	NA	NA	0.203962	0.738586	15.75	NA	NA	0.279902	3.04247	6.44532	0.229941	7.84569	NA	0.51311	NA	NA	NA	NA	37.8254	168.605	1.60789	116.242
	biomass	S		c	1.44622	NA	NA	109.695	0.155802	2.65945	NA	NA	NA	NA	NA	4.69555	NA	NA	NA	NA	NA	0.205192	0.711124	15.1513	NA	NA	0.381871	3.00489	6.90747	0.265805	7.54007	NA	0.898344	NA	NA	NA	NA	58.7108	159.401	1.71615	101.938
	medium	S	3	a	2.2763	NA	NA	121.445	0.0509784	2.64509	NA	NA	NA	NA	NA	2.61037	NA	NA	NA	NA	NA	0.161541	0.398996	0.719101	NA	NA	0.0952078	1.49924	0.239695	0.0737046	13.9922	NA	0.273806	NA	NA	NA	NA	2.99783	221.732	2.54149	45.5291
	medium	S		a	2.26697	NA	NA	139.273	0.0434033	2.67009	NA	NA	NA	NA	NA	2.91481	NA	NA	NA	NA	NA	0.212628	0.437215	0.663834	NA	NA	0.145197	1.5887	0.257011	0.0599238	14.5442	NA	0.336818	NA	NA	NA	NA	3.17944	264.649	2.58	50.3522
	medium	S		b	1.30438	NA	NA	68.7269	0.0483311	3.45077	NA	NA	NA	NA	NA	1.76247	NA	NA	NA	NA	NA	0.174421	0.388844	0.716234	NA	NA	0.115536	1.50152	0.26494	0.0844192	10.495	NA	0.219927	NA	NA	NA	NA	4.20789	154.541	1.70886	53.9745
	medium	S		b	1.64425	NA	NA	89.8613	0.0458945	3.51754	NA	NA	NA	NA	NA	1.549	NA	NA	NA	NA	NA	0.17104	0.399118	0.754014	NA	NA	0.055038	1.46007	0.259202	0.0738006	9.58218	NA	0.285277	NA	NA	NA	NA	4.87685	175.567	1.72449	53.3789
	medium	S		c	1.03743	NA	NA	69.4578	0.0478863	3.27854	NA	NA	NA	NA	NA	2.84542	NA	NA	NA	NA	NA	0.154069	0.330011	0.468543	NA	NA	0.106895	1.39275	0.201329	0.0887676	10.1322	NA	0.223882	NA	NA	NA	NA	2.41043	149.098	1.38733	52.2604
	medium	S		c	1.44188	NA	NA	104.939	0.0553708	3.26582	NA	NA	NA	NA	NA	2.98112	NA	NA	NA	NA	NA	0.173358	0.328954	0.49964	NA	NA	0.0936542	1.32043	0.182118	0.0838126	9.63598	NA	0.387204	NA	NA	NA	NA	3.95088	134.659	1.41077	56.5081
	blank	S	3	a	NA	NA	NA	NA	NA	0.395539	NA	NA	NA	NA	NA	NA	NA	NA	NA	NA	NA	NA	NA	NA	NA	NA	NA	NA	NA	NA	NA	NA	NA	NA	NA	NA	NA	5.7603	10.1383	NA	13.598
	blank	S		a	NA	NA	NA	NA	NA	0.366423	NA	NA	NA	NA	NA	NA	NA	NA	NA	NA	NA	NA	NA	NA	NA	NA	NA	NA	NA	NA	NA	NA	NA	NA	NA	NA	NA	3.95182	10.9452	NA	18.2266
	blank	S		b	NA	NA	NA	NA	NA	0.205986	NA	NA	NA	NA	NA	NA	NA	NA	NA	NA	NA	NA	NA	NA	NA	NA	NA	NA	NA	NA	NA	NA	NA	NA	NA	NA	NA	NA	NA	NA	13.3034
	blank	S		b	NA	NA	NA	NA	NA	0.166175	NA	NA	NA	NA	NA	NA	NA	NA	NA	NA	NA	NA	NA	NA	NA	NA	NA	NA	NA	NA	NA	NA	NA	NA	NA	NA	NA	NA	NA	NA	10.1253
	blank	S		c	NA	NA	NA	NA	NA	0.815064	NA	NA	NA	NA	NA	NA	NA	NA	NA	NA	NA	NA	NA	NA	NA	NA	NA	NA	NA	NA	NA	NA	NA	NA	NA	NA	NA	NA	NA	NA	NA
	blank	S		c	NA	NA	NA	NA	NA	0.511406	NA	NA	NA	NA	NA	NA	NA	NA	NA	NA	NA	NA	NA	NA	NA	NA	NA	NA	NA	NA	NA	NA	NA	NA	NA	NA	NA	NA	NA	NA	12.5367
Chlorokybus cerffii (SAG 34.98)	biomass	P	4	a	NA	NA	NA	10.5527	0.399396	2.40844	NA	NA	NA	NA	NA	0.866634	NA	NA	NA	NA	NA	0.0768839	0.137317	1.35525	NA	NA	0.195867	0.310987	0.963686	0.979312	0.192797	0.189579	NA	NA	NA	NA	NA	35.5479	65.0945	31.3514	137.791
	biomass	P		a	NA	NA	NA	14.0826	0.396129	2.39686	NA	NA	NA	NA	NA	0.867682	NA	NA	NA	NA	NA	0.0691292	0.13632	1.3811	NA	NA	0.160232	0.295093	1.21931	0.98832	0.206997	0.170018	NA	NA	NA	NA	NA	66.2981	94.4636	31.6276	174.972
	biomass	P		b	NA	NA	NA	12.3377	0.228931	2.02176	NA	NA	NA	NA	NA	0.63892	NA	NA	NA	NA	NA	0.0509302	0.0677807	0.695711	NA	NA	0.165664	0.134135	0.826337	0.854841	0.150967	0.152122	NA	NA	NA	NA	NA	25.8601	72.4213	28.9477	109.604
	biomass	P		b	NA	NA	NA	12.097	0.231046	2.06771	NA	NA	NA	NA	NA	0.623998	NA	NA	NA	NA	NA	0.0505918	0.0637504	0.732241	NA	NA	0.202172	0.137962	0.681175	0.893032	0.121067	0.16873	NA	NA	NA	NA	NA	1.4197	68.9712	29.8209	91.6836
	biomass	P		c	NA	NA	NA	11.5568	0.218776	2.32299	NA	NA	NA	NA	NA	0.746184	NA	NA	NA	NA	NA	0.0602179	0.100452	1.3327	NA	NA	0.176997	0.234398	0.732542	0.763064	0.231757	0.0969323	NA	NA	NA	NA	NA	32.1287	61.4615	31.0081	102.436
	biomass	P		c	NA	NA	NA	12.5404	0.218714	2.26714	NA	NA	NA	NA	NA	0.667864	NA	NA	NA	NA	NA	0.0634678	0.0948852	1.41704	NA	NA	0.14033	0.23005	0.675842	0.842339	0.179929	0.0810801	NA	NA	NA	NA	NA	38.7642	86.2474	30.2994	135.523
	biomass	P		d	NA	NA	NA	9.65024	0.254873	2.12322	NA	NA	NA	NA	NA	0.711068	NA	NA	NA	NA	NA	0.0911332	0.0932029	0.997656	NA	NA	0.266308	0.134883	0.762552	0.940202	0.146315	0.170168	NA	NA	NA	NA	NA	34.6106	62.6891	27.947	111.553
	biomass	P		d	NA	NA	NA	13.0034	0.242093	2.13813	NA	NA	NA	NA	NA	0.683748	NA	NA	NA	NA	NA	0.0755082	0.0952737	0.977402	NA	NA	0.208037	0.133873	0.74466	0.956911	0.13874	0.209653	NA	NA	NA	NA	NA	1.4161	62.9178	27.4017	95.9652
	medium	P	4	a	NA	NA	NA	15.4596	0.132452	3.71044	NA	NA	NA	NA	NA	0.304375	NA	NA	NA	NA	NA	NA	NA	NA	NA	NA	0.0764332	NA	NA	0.616303	0.0351594	0.0397848	NA	NA	NA	NA	NA	19.9035	66.4586	29.4184	89.8168
	medium	P		a	NA	NA	NA	19.8042	0.126688	3.56733	NA	NA	NA	NA	NA	0.344685	NA	NA	NA	NA	NA	NA	NA	NA	NA	NA	0.0875093	NA	NA	0.645164	0.0408413	0.0606458	NA	NA	NA	NA	NA	26.0188	54.4571	29.816	81.8035
	medium	P		b	NA	NA	NA	16.2449	0.132404	3.53695	NA	NA	NA	NA	NA	0.311241	NA	NA	NA	NA	NA	NA	NA	NA	NA	NA	0.0557478	NA	NA	0.751354	0.0193031	0.0574201	NA	NA	NA	NA	NA	0.567702	94.4946	30.491	107.541
	medium	P		b	NA	NA	NA	19.3091	0.140765	3.49783	NA	NA	NA	NA	NA	0.298271	NA	NA	NA	NA	NA	NA	NA	NA	NA	NA	0.108733	NA	NA	0.702892	0.0113378	0.0444868	NA	NA	NA	NA	NA	16.2732	93.7917	30.6786	97.3286
	medium	P		c	NA	NA	NA	18.7306	0.123292	4.33901	NA	NA	NA	NA	NA	0.237381	NA	NA	NA	NA	NA	NA	NA	NA	NA	NA	0.0837612	NA	NA	0.627345	0.0185975	0.039268	NA	NA	NA	NA	NA	28.3096	68.4759	28.1565	72.4872
	medium	P		c	NA	NA	NA	17.7012	0.121098	4.37271	NA	NA	NA	NA	NA	0.168074	NA	NA	NA	NA	NA	NA	NA	NA	NA	NA	0.101978	NA	NA	0.647946	0.00931369	0.0531936	NA	NA	NA	NA	NA	29.0689	62.5813	29.0637	78.4762
	medium	P		d	NA	NA	NA	17.0253	0.135615	3.47598	NA	NA	NA	NA	NA	0.281478	NA	NA	NA	NA	NA	NA	NA	NA	NA	NA	0.0882227	NA	NA	0.706611	0.0249972	0.0344409	NA	NA	NA	NA	NA	30.6456	83.8132	32.1921	77.3299
	medium	P		d	NA	NA	NA	17.657	0.132365	3.45358	NA	NA	NA	NA	NA	0.245841	NA	NA	NA	NA	NA	NA	NA	NA	NA	NA	0.0459483	NA	NA	0.647848	0.00789853	0.0542103	NA	NA	NA	NA	NA	35.5972	95.7232	31.8567	86.8181
	biomass	S	4	a	NA	NA	NA	18.7573	0.157548	0.271629	NA	NA	NA	NA	NA	0.635551	NA	NA	NA	NA	NA	0.223466	0.122062	2.70762	NA	NA	0.308903	0.18839	1.02421	2.3203	0.392757	0.130975	NA	NA	NA	NA	NA	23.3804	118.59	10.2079	116.048
	biomass	S		a	NA	NA	NA	18.0703	0.163432	0.299539	NA	NA	NA	NA	NA	0.624418	NA	NA	NA	NA	NA	0.252382	0.119105	2.64052	NA	NA	0.308988	0.182371	1.20391	2.28961	0.392879	0.13577	NA	NA	NA	NA	NA	31.7938	104.582	10.2056	98.0258
	biomass	S		b	NA	NA	NA	23.332	0.154023	0.265247	NA	NA	NA	NA	NA	0.652903	NA	NA	NA	NA	NA	0.180804	0.0842685	1.69566	NA	NA	0.220813	0.104527	0.637143	1.71496	0.229384	0.201719	NA	NA	NA	NA	NA	18.6627	86.7811	8.72288	89.9932
	biomass	S		b	NA	NA	NA	21.5802	0.152215	0.30731	NA	NA	NA	NA	NA	0.62412	NA	NA	NA	NA	NA	0.176142	0.0911428	1.63953	NA	NA	0.204213	0.111209	0.520711	1.65019	0.273193	0.178557	NA	NA	NA	NA	NA	13.4688	86.517	8.83547	99.7999
	biomass	S		c	NA	NA	NA	18.592	0.126732	0.240565	NA	NA	NA	NA	NA	0.680337	NA	NA	NA	NA	NA	0.226136	0.0950217	1.55058	NA	NA	0.264276	0.117272	0.707507	2.23183	0.355726	0.139836	NA	NA	NA	NA	NA	21.5858	100.537	8.31802	100.367
	biomass	S		c	NA	NA	NA	18.7208	0.14434	0.247722	NA	NA	NA	NA	NA	0.655259	NA	NA	NA	NA	NA	0.220471	0.0919905	1.61073	NA	NA	0.279641	0.0289733	0.719776	2.07495	0.351032	0.107641	NA	NA	NA	NA	NA	16.8957	107.487	8.44266	93.6808
	biomass	S		d	NA	NA	NA	14.7356	0.146821	0.263516	NA	NA	NA	NA	NA	0.432486	NA	NA	NA	NA	NA	0.17885	0.096948	2.18174	NA	NA	0.230001	0.176887	0.926616	1.91067	0.331542	0.140734	NA	NA	NA	NA	NA	31.9469	92.2546	8.14604	94.0254
	biomass	S		d	NA	NA	NA	16.8749	0.149401	0.270105	NA	NA	NA	NA	NA	0.463611	NA	NA	NA	NA	NA	0.172497	0.0963062	2.2429	NA	NA	0.235058	0.167411	0.955164	1.8639	0.353368	0.10498	NA	NA	NA	NA	NA	28.6572	103.299	8.60409	97.4184
	medium	S	4	a	NA	NA	NA	26.4462	0.0920352	0.687855	NA	NA	NA	NA	NA	0.378589	NA	NA	NA	NA	NA	0.191161	0.0188203	NA	NA	NA	0.239025	NA	NA	1.43388	0.108735	0.0432538	NA	NA	NA	NA	NA	30.4279	199.926	8.87809	120.613
	medium	S		a	NA	NA	NA	23.8892	0.0891377	0.700779	NA	NA	NA	NA	NA	0.466311	NA	NA	NA	NA	NA	0.181738	0.0220318	NA	NA	NA	0.204273	NA	NA	1.4791	0.111119	0.0105118	NA	NA	NA	NA	NA	17.9476	157.803	9.17642	113.341
	medium	S		b	NA	NA	NA	33.4947	0.086272	0.812135	NA	NA	NA	NA	NA	0.623447	NA	NA	NA	NA	NA	0.172969	0.0146704	NA	NA	NA	0.173598	NA	NA	1.20338	0.0694591	0.024051	NA	NA	NA	NA	NA	18.8851	161.355	9.85441	133.037
	medium	S		b	NA	NA	NA	31.2032	0.0897456	0.785694	NA	NA	NA	NA	NA	0.646395	NA	NA	NA	NA	NA	0.182977	0.0162767	NA	NA	NA	0.175793	NA	NA	1.19975	0.0584129	0.0318106	NA	NA	NA	NA	NA	25.653	178.992	9.72329	134.114
	medium	S		c	NA	NA	NA	30.9037	0.0897254	0.818832	NA	NA	NA	NA	NA	0.461907	NA	NA	NA	NA	NA	0.205582	0.0275639	NA	NA	NA	0.194225	NA	NA	1.54029	0.130183	0.037981	NA	NA	NA	NA	NA	24.5572	179.834	10.6588	106.027
	medium	S		c	NA	NA	NA	33.6921	0.0955286	0.771253	NA	NA	NA	NA	NA	0.48821	NA	NA	NA	NA	NA	0.199231	0.0232564	NA	NA	NA	0.219462	NA	NA	1.65093	0.0893218	0.0302579	NA	NA	NA	NA	NA	22.4258	191.147	10.6971	108.475
	medium	S		d	NA	NA	NA	28.391	0.0823294	0.650756	NA	NA	NA	NA	NA	0.383431	NA	NA	NA	NA	NA	0.169532	0.0147146	NA	NA	NA	0.163145	NA	NA	1.36959	0.069526	0.03236	NA	NA	NA	NA	NA	16.7378	176.02	8.80397	102.482
	medium	S		d	NA	NA	NA	25.6017	0.080443	0.617238	NA	NA	NA	NA	NA	0.390218	NA	NA	NA	NA	NA	0.169835	0.0189217	NA	NA	NA	0.190213	NA	NA	1.29221	0.0972164	0.0330715	NA	NA	NA	NA	NA	21.9785	143.405	9.18205	106.244
	blank	P	2	a	NA	NA	NA	NA	0.120677	4.11952	NA	NA	NA	NA	NA	0.843022	NA	NA	NA	NA	NA	NA	NA	NA	NA	NA	0.0889293	0.0221484	NA	0.0331826	NA	NA	NA	NA	NA	NA	NA	34.7965	160.998	38.8244	56.4548
	blank	P		a	NA	NA	NA	NA	0.119042	4.24616	NA	NA	NA	NA	NA	0.890241	NA	NA	NA	NA	NA	NA	NA	NA	NA	NA	0.102109	0.0273713	NA	0.0330973	NA	NA	NA	NA	NA	NA	NA	44.0737	155.49	38.7403	56.6368
	blank	P		b	NA	NA	NA	NA	0.0877776	3.06397	NA	NA	NA	NA	NA	1.70004	NA	NA	NA	NA	NA	NA	NA	NA	NA	NA	0.0376137	0.0154565	NA	0.0271293	NA	NA	NA	NA	NA	NA	NA	22.273	161.019	33.7101	66.6368
	blank	P		b	NA	NA	NA	NA	0.0898265	3.05631	NA	NA	NA	NA	NA	1.64585	NA	NA	NA	NA	NA	NA	NA	NA	NA	NA	0.10061	0.0109549	NA	0.0352575	NA	NA	NA	NA	NA	NA	NA	21.4917	194.84	32.9347	76.2062
	blank	S	2	a	NA	NA	NA	NA	0.0695152	3.2777	NA	NA	NA	NA	NA	1.64406	NA	NA	NA	NA	NA	NA	NA	NA	NA	NA	0.093764	0.0255641	NA	0.0376701	NA	NA	NA	NA	NA	NA	NA	29.2901	225.294	44.9537	63.4385
	blank	S		a	NA	NA	NA	NA	0.0711104	3.25866	NA	NA	NA	NA	NA	1.57234	NA	NA	NA	NA	NA	NA	NA	NA	NA	NA	0.0908244	0.0181342	NA	0.0282632	NA	NA	NA	NA	NA	NA	NA	23.0029	238.135	43.0968	64.1549
	blank	S		b	NA	NA	NA	NA	0.0593443	2.73929	NA	NA	NA	NA	NA	1.8991	NA	NA	NA	NA	NA	NA	NA	NA	NA	NA	0.0689084	0.0172851	NA	0.0273606	NA	NA	NA	NA	NA	NA	NA	18.8773	213.18	35.5246	55.7159
	blank	S		b	NA	NA	NA	NA	0.0714705	2.6279	NA	NA	NA	NA	NA	1.71757	NA	NA	NA	NA	NA	NA	NA	NA	NA	NA	0.0961595	0.0160237	NA	0.0299751	NA	NA	NA	NA	NA	NA	NA	15.6845	197.318	36.6208	58.4012
Klebsormidium nitens (NIES-2285)	biomass	P	3	a	NA	NA	NA	27.7301	0.0916983	4.26961	NA	NA	NA	NA	NA	12.8339	NA	NA	NA	NA	NA	0.168178	0.538492	5.8813	NA	NA	0.831778	0.535731	3.66217	0.0964204	8.55638	NA	0.382859	NA	NA	NA	1824.08	9.33312	131.38	16.5654	64.3603
	biomass	P		a	NA	NA	NA	21.5507	0.0990472	4.21218	NA	NA	NA	NA	NA	12.1261	NA	NA	NA	NA	NA	0.150432	0.518859	5.7298	NA	NA	0.84209	0.626794	2.30068	0.122212	7.53576	NA	0.326902	NA	NA	NA	1264.81	8.47115	170.758	17.3078	71.0836
	biomass	P		b	NA	NA	NA	NA	0.0919542	3.00123	NA	NA	NA	NA	NA	11.7472	NA	NA	NA	NA	NA	0.085788	0.36835	4.4632	NA	NA	0.280391	0.36372	1.27303	0.0532004	11.2858	NA	0.392024	NA	NA	NA	3638.02	7.21547	132.997	27.5725	60.3008
	biomass	P		b	NA	NA	NA	4.21288	0.068217	3.0264	NA	NA	NA	NA	NA	10.948	NA	NA	NA	NA	NA	0.107538	0.342521	4.73378	NA	NA	0.212053	0.372576	1.59935	0.0415388	10.0472	NA	0.0589318	NA	NA	NA	4670.07	8.44838	130.623	28.6873	64.0624
	biomass	P		c	NA	NA	NA	4.95879	0.100775	2.95885	NA	NA	NA	NA	NA	9.00213	NA	NA	NA	NA	NA	0.100714	0.274214	4.34693	NA	NA	0.298988	0.27275	1.63876	0.107326	6.63135	NA	0.386338	NA	NA	NA	1842.6	18.4015	128.919	20.1429	98.2494
	biomass	P		c	NA	NA	NA	NA	0.0677038	2.93918	NA	NA	NA	NA	NA	8.48045	NA	NA	NA	NA	NA	0.107013	0.281681	4.36565	NA	NA	0.347709	0.313017	2.89564	0.0892178	5.68469	NA	0.431478	NA	NA	NA	1870.28	19.2654	121.664	20.1614	100.571
	medium	P	3	a	NA	NA	NA	33.7278	NA	7.15444	NA	NA	NA	NA	NA	2.41465	NA	NA	NA	NA	NA	0.159316	0.028291	NA	NA	NA	0.966037	0.10391	NA	0.268065	2.41637	NA	0.282217	NA	NA	NA	NA	11.9266	545.523	18.5937	175.647
	medium	P		a	NA	NA	NA	20.3016	0.0769625	7.55826	NA	NA	NA	NA	NA	1.82247	NA	NA	NA	NA	NA	0.192594	0.0289557	NA	NA	NA	1.00697	0.081166	NA	0.284664	2.64876	NA	0.173758	NA	NA	NA	NA	19.2674	664.801	19.7019	164.478
	medium	P		b	NA	NA	NA	42.8352	0.127122	6.23104	NA	NA	NA	NA	NA	1.76752	NA	NA	NA	NA	NA	0.0957941	0.0317257	NA	NA	NA	0.26037	0.0674016	NA	0.232826	1.47787	NA	0.0809157	NA	NA	NA	NA	17.8574	376.715	27.7885	125.84
	medium	P		b	NA	NA	NA	13.9225	0.197973	6.60485	NA	NA	NA	NA	NA	2.25148	NA	NA	NA	NA	NA	0.145248	0.0300087	NA	NA	NA	0.309649	0.107447	NA	0.240093	1.38514	NA	0.738977	NA	NA	NA	NA	21.3436	350.637	28.1792	119.802
	medium	P		c	NA	NA	NA	10.5942	0.332105	6.15457	NA	NA	NA	NA	NA	1.70488	NA	NA	NA	NA	NA	0.15909	0.0402314	NA	NA	NA	0.251931	0.116661	NA	0.265507	1.82207	NA	0.296259	NA	NA	NA	NA	10.9379	335.636	22.0739	144.205
	medium	P		c	NA	NA	NA	43.4449	0.152603	6.34661	NA	NA	NA	NA	NA	1.70134	NA	NA	NA	NA	NA	0.123056	0.0419406	NA	NA	NA	0.406148	0.107648	NA	0.250573	2.23825	NA	0.270839	NA	NA	NA	NA	11.3885	326.193	22.1326	143.624
	blank	P	3	a	NA	NA	NA	NA	NA	3.64899	NA	NA	NA	NA	NA	2.20522	NA	NA	NA	NA	NA	NA	NA	NA	NA	NA	0.245344	NA	NA	NA	NA	NA	NA	NA	NA	NA	NA	12.7287	187.864	19.1297	143.712
	blank	P		a	NA	NA	NA	NA	NA	3.67567	NA	NA	NA	NA	NA	2.66055	NA	NA	NA	NA	NA	NA	NA	NA	NA	NA	0.126255	NA	NA	NA	NA	NA	NA	NA	NA	NA	NA	14.933	224.83	19.675	134.983
	blank	P		b	NA	NA	NA	NA	NA	3.99317	NA	NA	NA	NA	NA	3.77444	NA	NA	NA	NA	NA	NA	NA	NA	NA	NA	0.369995	NA	NA	NA	NA	NA	NA	NA	NA	NA	NA	6.72919	237.031	24.44	86.1576
	blank	P		b	NA	NA	NA	NA	NA	3.86738	NA	NA	NA	NA	NA	3.63714	NA	NA	NA	NA	NA	NA	NA	NA	NA	NA	0.197047	NA	NA	NA	NA	NA	NA	NA	NA	NA	NA	7.78365	237.932	24.866	90.9436
	blank	P		c	NA	NA	NA	NA	NA	3.79678	NA	NA	NA	NA	NA	3.0436	NA	NA	NA	NA	NA	NA	NA	NA	NA	NA	0.192915	NA	NA	NA	NA	NA	NA	NA	NA	NA	NA	11.979	218.901	23.8776	96.0769
	blank	P		c	NA	NA	NA	NA	NA	3.68064	NA	NA	NA	NA	NA	3.03846	NA	NA	NA	NA	NA	NA	NA	NA	NA	NA	0.120086	NA	NA	NA	NA	NA	NA	NA	NA	NA	NA	13.302	177.387	23.8295	78.9783
	biomass	S	3	a	0.856975	NA	NA	76.712	0.450039	6.49911	NA	NA	NA	NA	NA	13.1962	NA	NA	NA	NA	NA	0.155329	0.196147	0.354543	NA	NA	0.203652	0.215205	0.456474	0.650571	4.98782	NA	1.15251	32.9193	NA	NA	6588.05	12.3383	265.654	8.15411	144.924
	biomass	S		a	0.526051	NA	NA	92.3817	0.470797	6.32638	NA	NA	NA	NA	NA	13.1058	NA	NA	NA	NA	NA	0.169841	0.198787	0.345864	NA	NA	0.184971	0.196719	0.479632	0.637768	5.28368	NA	0.888868	19.5614	NA	NA	3162.96	13.5175	233.972	8.37065	138.192
	biomass	S		b	0.402388	NA	NA	99.1484	0.539597	7.6023	NA	NA	NA	NA	NA	14.015	NA	NA	NA	NA	NA	0.148969	0.264108	0.338278	NA	NA	0.221107	0.213956	0.634226	0.825911	5.25273	NA	0.954319	54.0856	NA	NA	11245.5	12.0077	185.513	7.31766	116.503
	biomass	S		b	0.486764	NA	NA	75.3236	0.541097	7.6134	NA	NA	NA	NA	NA	14.4178	NA	NA	NA	NA	NA	0.165365	0.269696	0.286893	NA	NA	0.184942	0.204185	0.484289	0.691972	5.18956	NA	1.24024	51.7159	NA	NA	4909.75	9.68585	225.001	7.13894	134.927
	biomass	S		c	2.44455	NA	NA	NA	0.923146	28.9824	NA	NA	NA	NA	NA	NA	NA	NA	NA	NA	NA	NA	NA	0.279861	NA	NA	0.810657	NA	0.496439	0.0496388	0.725186	0.232174	NA	26.2041	NA	NA	2141.59	14.7117	202.268	2.3286	132.559
	biomass	S		c	2.6326	NA	NA	NA	0.935773	28.8849	NA	NA	NA	NA	NA	NA	NA	NA	NA	NA	NA	NA	NA	0.332669	NA	NA	0.812468	NA	0.449194	0.047148	0.575069	0.303349	NA	29.7519	NA	NA	7112.33	15.3984	202.124	2.49158	129.89
	medium	S	3	a	0.535907	NA	NA	26.7035	0.0965821	6.08592	NA	NA	NA	NA	NA	2.06896	NA	NA	NA	NA	NA	0.197702	0.130799	NA	NA	NA	0.188257	0.173142	NA	0.994781	6.69008	0.0964383	3.5847	NA	NA	NA	NA	14.4804	400.625	10.6436	122.395
	medium	S		a	0.814666	NA	NA	21.1525	0.11029	6.12484	NA	NA	NA	NA	NA	2.4029	NA	NA	NA	NA	NA	0.193421	0.13184	NA	NA	NA	0.170987	0.238741	NA	1.00565	6.57961	0.118183	4.11377	NA	NA	NA	NA	15.8098	363.848	9.97029	128.081
	medium	S		b	0.440138	NA	NA	19.3325	0.0663398	6.50068	NA	NA	NA	NA	NA	2.01698	NA	NA	NA	NA	NA	0.207617	0.148609	NA	NA	NA	0.16652	0.231584	NA	0.993126	6.09556	0.144537	4.15748	NA	NA	NA	NA	12.5034	460.574	11.533	205.41
	medium	S		b	0.40599	NA	NA	41.2851	0.0750371	6.77672	NA	NA	NA	NA	NA	2.07686	NA	NA	NA	NA	NA	0.18215	0.139439	NA	NA	NA	0.164398	0.184245	NA	1.04159	5.88749	0.123458	4.05629	NA	NA	NA	NA	12.106	491.49	11.0177	239.445
	medium	S		c	2.5952	NA	NA	19.4972	0.0992088	16.0727	NA	NA	NA	NA	NA	2.33664	NA	NA	NA	NA	NA	NA	NA	NA	NA	NA	0.337088	NA	NA	0.0544138	0.198162	0.555772	NA	NA	NA	NA	NA	8.99807	NA	NA	68.2086
	medium	S		c	2.30383	NA	NA	21.1464	0.14678	15.5483	NA	NA	NA	NA	NA	1.91918	NA	NA	NA	NA	NA	NA	NA	NA	NA	NA	0.28756	NA	NA	0.0582671	0.210099	0.574603	NA	NA	NA	NA	NA	9.20059	NA	NA	70.4697
	blank	S	3	a	NA	NA	NA	NA	NA	5.13017	NA	NA	NA	NA	NA	5.09108	NA	NA	NA	NA	NA	NA	NA	NA	NA	NA	0.085414	NA	NA	NA	NA	NA	NA	NA	NA	NA	NA	9.12683	372.256	18.3203	114.597
	blank	S		a	NA	NA	NA	NA	NA	5.16365	NA	NA	NA	NA	NA	5.18781	NA	NA	NA	NA	NA	NA	NA	NA	NA	NA	0.147951	NA	NA	NA	NA	NA	NA	NA	NA	NA	NA	9.04588	311.476	18.1127	96.7714
	blank	S		b	NA	NA	NA	NA	NA	5.67858	NA	NA	NA	NA	NA	5.12995	NA	NA	NA	NA	NA	NA	NA	NA	NA	NA	0.230613	NA	NA	NA	NA	NA	NA	NA	NA	NA	NA	14.8493	273.168	22.3885	73.8587
	blank	S		b	NA	NA	NA	NA	NA	5.90476	NA	NA	NA	NA	NA	5.61729	NA	NA	NA	NA	NA	NA	NA	NA	NA	NA	0.262901	NA	NA	NA	NA	NA	NA	NA	NA	NA	NA	11.5146	312.475	22.5815	60.5201
	blank	S		c	NA	NA	NA	NA	NA	3.48709	NA	NA	NA	NA	NA	6.43082	NA	NA	NA	NA	NA	NA	NA	NA	NA	NA	0.541902	NA	NA	NA	NA	NA	NA	NA	NA	NA	NA	5.69972	199.169	21.9995	57.7554
	blank	S		c	NA	NA	NA	NA	NA	3.88815	NA	NA	NA	NA	NA	4.72411	NA	NA	NA	NA	NA	NA	NA	NA	NA	NA	0.150945	NA	NA	NA	NA	NA	NA	NA	NA	NA	NA	4.70557	222.99	22.2461	62.5176
Interfium paradoxum (NIES-2180)	biomass	P	3	a	NA	NA	NA	NA	0.0962764	2.43713	NA	NA	NA	NA	NA	52.8306	NA	NA	NA	NA	NA	0.153297	0.497838	3.46139	NA	NA	1.18357	0.675587	0.551094	0.0248903	12.6428	NA	0.100524	NA	NA	5.6701	1090.24	9.05964	129.883	196.669	74.9241
	biomass	P		a	NA	NA	NA	NA	0.0916432	2.4372	NA	NA	NA	NA	NA	55.7445	NA	NA	NA	NA	NA	0.215209	0.514834	3.40678	NA	NA	0.763703	0.671217	0.71495	0.0280092	15.5814	NA	0.345726	NA	NA	13.6604	1460.62	9.65822	137.296	196.979	82.1053
	biomass	P		b	NA	NA	NA	11.1941	0.0864486	2.3163	NA	NA	NA	NA	NA	11.9983	NA	NA	NA	NA	NA	0.146406	1.5313	3.07048	NA	NA	0.253756	1.74918	0.607071	0.0516662	3.61259	NA	0.255216	NA	NA	11.8052	1198.89	9.07142	157.493	56.3682	131.031
	biomass	P		b	NA	NA	NA	11.792	0.0958399	2.24201	NA	NA	NA	NA	NA	12.5673	NA	NA	NA	NA	NA	0.135866	1.65601	3.024	NA	NA	0.152379	1.53202	0.71342	0.0605043	4.01941	NA	NA	NA	NA	8.85498	1328.73	9.79112	136.883	57.0543	109.771
	biomass	P		c	NA	NA	NA	9.03912	0.102045	2.80084	NA	NA	NA	NA	NA	60.7757	NA	NA	NA	NA	NA	0.191082	0.139913	3.13788	NA	NA	0.769795	0.258165	0.634257	NA	11.4871	NA	0.166864	NA	NA	76.512	2852.61	7.41923	178.107	203.083	104.372
	biomass	P		c	NA	NA	NA	12.2886	0.0993955	2.83811	NA	NA	NA	NA	NA	63.0901	NA	NA	NA	NA	NA	0.0933265	0.136101	3.15679	NA	NA	1.30966	0.264792	0.610007	NA	11.2845	NA	0.118567	NA	NA	36.1158	2699.56	4.79689	205.872	211.887	120.119
	medium	P	3	a	NA	NA	NA	NA	NA	NA	NA	NA	NA	NA	NA	NA	NA	NA	NA	NA	NA	NA	NA	NA	NA	NA	NA	NA	NA	NA	NA	NA	NA	NA	NA	NA	NA	NA	NA	NA	NA
	medium	P		a	NA	NA	NA	NA	NA	NA	NA	NA	NA	NA	NA	NA	NA	NA	NA	NA	NA	NA	NA	NA	NA	NA	NA	NA	NA	NA	NA	NA	NA	NA	NA	NA	NA	NA	NA	NA	NA
	medium	P		b	NA	NA	NA	2.4362	0.110504	5.65353	NA	NA	NA	NA	NA	0.847091	NA	NA	NA	NA	NA	0.136999	0.017187	NA	NA	NA	0.270075	0.0385067	NA	0.142219	1.31978	NA	0.187204	NA	NA	NA	NA	7.34439	374.072	26.2743	129.045
	medium	P		b	NA	NA	NA	4.20922	0.166405	5.50042	NA	NA	NA	NA	NA	0.649236	NA	NA	NA	NA	NA	0.130729	0.0135847	NA	NA	NA	0.258426	0.0505945	NA	0.154804	1.39478	NA	0.269898	NA	NA	NA	NA	6.57284	453.441	27.2969	139.798
	medium	P		c	NA	NA	NA	5.75149	0.123169	5.1358	NA	NA	NA	NA	NA	0.891348	NA	NA	NA	NA	NA	0.136329	0.0156279	NA	NA	NA	0.268541	0.0391683	NA	0.146302	1.51126	NA	0.0427915	NA	NA	NA	NA	11.057	337.329	21.9399	122.726
	medium	P		c	NA	NA	NA	10.0965	0.0683606	5.05087	NA	NA	NA	NA	NA	1.02496	NA	NA	NA	NA	NA	0.134638	0.0161875	NA	NA	NA	0.33878	0.0479826	NA	0.143235	1.46809	NA	0.143821	NA	NA	NA	NA	8.74849	515.588	21.9194	192.165
	blank	P	3	a	NA	NA	NA	NA	NA	3.64899	NA	NA	NA	NA	NA	2.20522	NA	NA	NA	NA	NA	NA	NA	NA	NA	NA	0.245344	NA	NA	NA	NA	NA	NA	NA	NA	NA	NA	12.7287	187.864	19.1297	143.712
	blank	P		a	NA	NA	NA	NA	NA	3.67567	NA	NA	NA	NA	NA	2.66055	NA	NA	NA	NA	NA	NA	NA	NA	NA	NA	0.126255	NA	NA	NA	NA	NA	NA	NA	NA	NA	NA	14.933	224.83	19.675	134.983
	blank	P		b	NA	NA	NA	NA	NA	3.99317	NA	NA	NA	NA	NA	3.77444	NA	NA	NA	NA	NA	NA	NA	NA	NA	NA	0.369995	NA	NA	NA	NA	NA	NA	NA	NA	NA	NA	6.72919	237.031	24.44	86.1576
	blank	P		b	NA	NA	NA	NA	NA	3.86738	NA	NA	NA	NA	NA	3.63714	NA	NA	NA	NA	NA	NA	NA	NA	NA	NA	0.197047	NA	NA	NA	NA	NA	NA	NA	NA	NA	NA	7.78365	237.932	24.866	90.9436
	blank	P		c	NA	NA	NA	NA	NA	3.79678	NA	NA	NA	NA	NA	3.0436	NA	NA	NA	NA	NA	NA	NA	NA	NA	NA	0.192915	NA	NA	NA	NA	NA	NA	NA	NA	NA	NA	11.979	218.901	23.8776	96.0769
	blank	P		c	NA	NA	NA	NA	NA	3.68064	NA	NA	NA	NA	NA	3.03846	NA	NA	NA	NA	NA	NA	NA	NA	NA	NA	0.120086	NA	NA	NA	NA	NA	NA	NA	NA	NA	NA	13.302	177.387	23.8295	78.9783
	biomass	S	3	a	1.09383	NA	NA	80.1623	0.298006	3.77767	NA	NA	NA	NA	NA	12.9619	NA	NA	NA	NA	NA	0.502231	0.625563	0.42022	NA	NA	0.218671	0.731374	0.195467	0.537032	6.08997	0.404121	1.66657	71.1675	NA	9.52737	209.864	9.20386	142.372	19.5711	117.412
	biomass	S		a	0.581093	NA	NA	77.7254	0.243087	3.56408	NA	NA	NA	NA	NA	12.2657	NA	NA	NA	NA	NA	0.477977	0.644014	0.456028	NA	NA	0.343778	0.669769	0.136743	0.464369	5.82347	0.42885	1.31457	59.8094	NA	8.68432	229.692	9.85398	139.407	19.4108	108.533
	biomass	S		b	0.950275	NA	NA	122.482	0.468284	6.815	NA	NA	NA	NA	NA	53.2577	NA	NA	NA	NA	NA	0.45755	1.17043	1.36009	NA	NA	0.558325	1.57487	0.28775	0.143375	14.8324	NA	0.424325	80.7018	NA	10.3125	4715.79	6.93305	354.085	60.1108	158.638
	biomass	S		b	1.03033	NA	NA	180.478	0.484573	6.6583	NA	NA	NA	NA	NA	55.599	NA	NA	NA	NA	NA	0.455233	1.12072	1.26463	NA	NA	0.348167	1.41044	0.223787	0.131825	15.0902	NA	0.355447	112.264	NA	92.7728	6013.83	4.79978	398.72	62.2454	168.009
	biomass	S		c	2.51266	NA	NA	160.559	0.336158	3.89026	NA	NA	NA	NA	NA	9.54404	NA	NA	NA	NA	NA	0.881878	0.84938	0.415042	NA	NA	0.96833	0.791806	0.0907118	0.955904	10.5807	0.448571	3.04296	82.5035	NA	27.646	278.279	21.3239	91.9459	14.7033	111.294
	biomass	S		c	2.23905	NA	NA	78.8448	0.339274	4.02957	NA	NA	NA	NA	NA	9.62699	NA	NA	NA	NA	NA	0.918675	0.826309	0.427336	NA	NA	1.1105	0.687282	0.0779502	0.820563	12.0019	0.32783	2.79479	67.7492	NA	13.8614	176.565	23.6981	91.4015	14.6734	115.665
	medium	S	3	a	1.02744	NA	NA	9.92372	0.185287	4.83514	NA	NA	NA	NA	NA	1.35388	NA	NA	NA	NA	NA	NA	NA	NA	NA	NA	0.146947	0.150501	NA	0.621028	2.88967	0.126629	0.878234	34.7817	NA	NA	NA	8.97109	306.031	18.1777	132.812
	medium	S		a	1.13441	NA	NA	10.3693	0.146544	4.85698	NA	NA	NA	NA	NA	1.41686	NA	NA	NA	NA	NA	0.453823	0.0969486	0.134702	NA	NA	0.23366	0.15772	NA	0.626841	3.16321	0.188214	1.72088	34.2764	NA	NA	NA	11.4296	255.155	18.4819	126.199
	medium	S		b	0.760196	NA	NA	10.8943	0.0811096	5.69932	NA	NA	NA	NA	NA	1.85965	NA	NA	NA	NA	NA	0.45231	0.0907399	0.125128	NA	NA	0.257465	0.16487	NA	0.595268	3.28102	0.143074	1.29114	42.9614	NA	NA	NA	12.0127	366.192	16.3804	182.868
	medium	S		b	1.1533	NA	NA	6.81648	0.116127	5.79622	NA	NA	NA	NA	NA	1.64045	NA	NA	NA	NA	NA	0.45751	0.09333	0.131411	NA	NA	0.329214	0.16305	NA	0.659805	3.48823	0.182404	1.30659	58.6201	NA	NA	NA	10.4453	436.613	16.6544	207.763
	medium	S		c	1.58747	NA	NA	16.4618	0.145173	6.1345	NA	NA	NA	NA	NA	2.48018	NA	NA	NA	NA	NA	1.10224	0.334561	NA	NA	NA	1.1431	0.451387	NA	0.941469	13.7172	0.143152	1.95271	52.1591	NA	NA	NA	40.6811	137.573	13.8617	132.073
	medium	S		c	1.73109	NA	NA	36.7168	0.137431	6.17599	NA	NA	NA	NA	NA	2.27603	NA	NA	NA	NA	NA	1.06754	0.333876	NA	NA	NA	0.997206	0.478244	NA	1.03911	14.5977	0.116634	1.95619	46.4698	NA	NA	NA	44.8109	129.056	13.393	120.543
	blank	S	3	a	NA	NA	NA	NA	NA	5.13017	NA	NA	NA	NA	NA	5.09108	NA	NA	NA	NA	NA	NA	NA	NA	NA	NA	0.085414	NA	NA	NA	NA	NA	NA	NA	NA	NA	NA	9.12683	372.256	18.3203	114.597
	blank	S		a	NA	NA	NA	NA	NA	5.16365	NA	NA	NA	NA	NA	5.18781	NA	NA	NA	NA	NA	NA	NA	NA	NA	NA	0.147951	NA	NA	NA	NA	NA	NA	NA	NA	NA	NA	9.04588	311.476	18.1127	96.7714
	blank	S		b	NA	NA	NA	NA	NA	5.67858	NA	NA	NA	NA	NA	5.12995	NA	NA	NA	NA	NA	NA	NA	NA	NA	NA	0.230613	NA	NA	NA	NA	NA	NA	NA	NA	NA	NA	14.8493	273.168	22.3885	73.8587
	blank	S		b	NA	NA	NA	NA	NA	5.90476	NA	NA	NA	NA	NA	5.61729	NA	NA	NA	NA	NA	NA	NA	NA	NA	NA	0.262901	NA	NA	NA	NA	NA	NA	NA	NA	NA	NA	11.5146	312.475	22.5815	60.5201
	blank	S		c	NA	NA	NA	NA	NA	3.48709	NA	NA	NA	NA	NA	6.43082	NA	NA	NA	NA	NA	NA	NA	NA	NA	NA	0.541902	NA	NA	NA	NA	NA	NA	NA	NA	NA	NA	5.69972	199.169	21.9995	57.7554
	blank	S		c	NA	NA	NA	NA	NA	3.88815	NA	NA	NA	NA	NA	4.72411	NA	NA	NA	NA	NA	NA	NA	NA	NA	NA	0.150945	NA	NA	NA	NA	NA	NA	NA	NA	NA	NA	4.70557	222.99	22.2461	62.5176
Chara braunii (NIES-1604)	biomass	P	6	a	NA	NA	NA	18.0285	5.39832	98.5241	NA	NA	NA	NA	NA	142.787	NA	NA	NA	NA	NA	NA	NA	NA	NA	NA	9.13351	0.072842	0.881513	0.0720069	NA	NA	NA	NA	NA	NA	NA	15.4156	106.033	2.43874	176.569
	biomass	P		a	NA	NA	NA	12.8292	5.17417	88.0101	NA	NA	NA	NA	NA	145.179	NA	NA	NA	NA	NA	NA	NA	NA	NA	NA	9.05988	0.0627491	0.795424	0.0652798	NA	NA	NA	NA	NA	NA	NA	23.4622	92.7262	2.14604	191.159
	biomass	P		b	NA	NA	NA	18.1002	6.71887	82.053	NA	NA	NA	NA	NA	214.238	NA	NA	NA	NA	NA	NA	NA	NA	NA	NA	9.12794	0.0590753	1.32131	0.045163	NA	NA	NA	NA	NA	NA	NA	15.5091	60.839	1.23984	158.875
	biomass	P		b	NA	NA	NA	25.1285	6.59888	78.0226	NA	NA	NA	NA	NA	211.013	NA	NA	NA	NA	NA	NA	NA	NA	NA	NA	9.50562	0.0642574	1.24008	0.0495722	NA	NA	NA	NA	NA	NA	NA	15.2316	72.2629	1.38234	135.667
	biomass	P		c	NA	NA	NA	10.4451	3.01142	38.6993	NA	NA	NA	NA	NA	92.5464	NA	NA	NA	NA	NA	NA	NA	NA	NA	NA	NA	NA	NA	NA	NA	NA	NA	NA	NA	NA	NA	21.1708	105.412	2.33764	176.951
	biomass	P		c	NA	NA	NA	15.0155	3.39343	37.3537	NA	NA	NA	NA	NA	93.5896	NA	NA	NA	NA	NA	NA	NA	NA	NA	NA	NA	NA	NA	NA	NA	NA	NA	NA	NA	NA	NA	21.9659	129.738	1.94636	184.299
	biomass	P		d	NA	NA	NA	9.64771	1.17881	2.4831	NA	NA	NA	NA	NA	20.6101	NA	NA	NA	NA	NA	NA	NA	NA	NA	NA	9.33786	0.0590461	0.690423	0.0306147	NA	NA	NA	NA	NA	NA	NA	9.08709	36.3806	0.944697	100.683
	biomass	P		d	NA	NA	NA	7.23228	1.07813	2.31501	NA	NA	NA	NA	NA	20.5902	NA	NA	NA	NA	NA	NA	NA	NA	NA	NA	9.04109	0.04523	0.710107	0.0350537	NA	NA	NA	NA	NA	NA	NA	10.6868	57.8075	1.02973	99.6614
	biomass	P		e	NA	NA	NA	15.3501	2.55787	12.0514	NA	NA	NA	NA	NA	85.5789	NA	NA	NA	NA	NA	NA	NA	NA	NA	NA	440.626	0.0781606	1.38492	0.0309387	NA	NA	NA	NA	NA	NA	NA	21.2543	46.4412	1.57795	142.663
	biomass	P		e	NA	NA	NA	16.8852	2.63534	13.001	NA	NA	NA	NA	NA	99.5456	NA	NA	NA	NA	NA	NA	NA	NA	NA	NA	438.467	0.0738865	1.12991	0.065399	NA	NA	NA	NA	NA	NA	NA	16.5212	61.5263	1.48485	146.351
	biomass	P		f	NA	NA	NA	33.0225	3.37206	87.6406	NA	NA	NA	NA	NA	140.391	NA	NA	NA	NA	NA	NA	NA	NA	NA	NA	19.2017	0.139104	0.330546	0.0931962	NA	NA	NA	NA	NA	NA	NA	31.22	173.908	2.57749	306.457
	biomass	P		f	NA	NA	NA	38.7591	3.3843	82.5201	NA	NA	NA	NA	NA	137.92	NA	NA	NA	NA	NA	NA	NA	NA	NA	NA	18.179	0.112772	0.252085	0.0810518	NA	NA	NA	NA	NA	NA	NA	28.3999	138.273	2.337	319.761
	medium	P	6	a	NA	NA	NA	NA	NA	NA	NA	NA	NA	NA	NA	NA	NA	NA	NA	NA	NA	NA	NA	NA	NA	NA	0.0607042	NA	NA	0.0108372	NA	NA	NA	NA	NA	NA	NA	4.61661	NA	NA	16.7449
	medium	P		a	NA	NA	NA	NA	NA	NA	NA	NA	NA	NA	NA	NA	NA	NA	NA	NA	NA	NA	NA	NA	NA	NA	0.0583469	NA	NA	0.0114133	NA	NA	NA	NA	NA	NA	NA	3.53116	NA	NA	14.8746
	medium	P		b	NA	NA	NA	NA	NA	NA	NA	NA	NA	NA	NA	NA	NA	NA	NA	NA	NA	NA	NA	NA	NA	NA	0.0708563	NA	NA	0.00909164	NA	NA	NA	NA	NA	NA	NA	2.8416	NA	NA	17.1043
	medium	P		b	NA	NA	NA	NA	NA	NA	NA	NA	NA	NA	NA	NA	NA	NA	NA	NA	NA	NA	NA	NA	NA	NA	0.0683904	NA	NA	0.0102373	NA	NA	NA	NA	NA	NA	NA	2.8428	NA	NA	14.2194
	medium	P		c	NA	NA	NA	NA	NA	NA	NA	NA	NA	NA	NA	NA	NA	NA	NA	NA	NA	NA	NA	NA	NA	NA	0.0669741	NA	NA	0.0131303	NA	NA	NA	NA	NA	NA	NA	2.39747	NA	NA	17.6439
	medium	P		c	NA	NA	NA	NA	NA	NA	NA	NA	NA	NA	NA	NA	NA	NA	NA	NA	NA	NA	NA	NA	NA	NA	0.0919383	NA	NA	0.0104695	NA	NA	NA	NA	NA	NA	NA	1.52841	NA	NA	13.0216
	medium	P		d	NA	NA	NA	NA	NA	NA	NA	NA	NA	NA	NA	NA	NA	NA	NA	NA	NA	NA	NA	NA	NA	NA	0.0291862	NA	NA	0.00957927	NA	NA	NA	NA	NA	NA	NA	2.47892	NA	NA	20.4792
	medium	P		d	NA	NA	NA	NA	NA	NA	NA	NA	NA	NA	NA	NA	NA	NA	NA	NA	NA	NA	NA	NA	NA	NA	0.0505255	NA	NA	0.00802059	NA	NA	NA	NA	NA	NA	NA	3.41453	NA	NA	20.8218
	medium	P		e	NA	NA	NA	NA	NA	NA	NA	NA	NA	NA	NA	NA	NA	NA	NA	NA	NA	NA	NA	NA	NA	NA	0.0348657	NA	NA	0.0130944	NA	NA	NA	NA	NA	NA	NA	1.99713	NA	NA	22.7465
	medium	P		e	NA	NA	NA	NA	NA	NA	NA	NA	NA	NA	NA	NA	NA	NA	NA	NA	NA	NA	NA	NA	NA	NA	0.0597049	NA	NA	0.0112963	NA	NA	NA	NA	NA	NA	NA	1.8307	NA	NA	20.4576
	medium	P		f	NA	NA	NA	NA	NA	NA	NA	NA	NA	NA	NA	NA	NA	NA	NA	NA	NA	NA	NA	NA	NA	NA	0.0745327	NA	NA	0.0115836	NA	NA	NA	NA	NA	NA	NA	3.54635	NA	NA	17.8754
	medium	P		f	NA	NA	NA	NA	NA	NA	NA	NA	NA	NA	NA	NA	NA	NA	NA	NA	NA	NA	NA	NA	NA	NA	0.0349512	NA	NA	0.0105166	NA	NA	NA	NA	NA	NA	NA	3.18779	NA	NA	22.8313
	blank	P	2	a	NA	NA	NA	NA	NA	0.587507	NA	NA	NA	NA	NA	5.57366	NA	NA	NA	NA	NA	NA	NA	NA	NA	NA	0.0839405	NA	NA	0.00249362	NA	NA	NA	NA	NA	NA	NA	7.31018	10.2739	7.61708	32.4321
	blank	P		a	NA	NA	NA	NA	NA	0.605346	NA	NA	NA	NA	NA	4.47332	NA	NA	NA	NA	NA	NA	NA	NA	NA	NA	0.0580599	NA	NA	0.00666734	NA	NA	NA	NA	NA	NA	NA	9.8671	11.1458	8.22347	32.5637
	blank	P		b	NA	NA	NA	NA	NA	0.61798	NA	NA	NA	NA	NA	5.1106	NA	NA	NA	NA	NA	NA	NA	NA	NA	NA	0.0338873	NA	NA	0.00474576	NA	NA	NA	NA	NA	NA	NA	6.49534	8.3564	6.92259	23.1069
	blank	P		b	NA	NA	NA	NA	NA	0.567271	NA	NA	NA	NA	NA	4.37692	NA	NA	NA	NA	NA	NA	NA	NA	NA	NA	0.0453918	NA	NA	0.00449105	NA	NA	NA	NA	NA	NA	NA	6.12003	9.95353	6.85448	23.8505
	biomass	S	6	a	NA	NA	NA	10.7025	2.48801	7.88414	NA	NA	NA	NA	NA	44.4675	NA	NA	NA	NA	NA	NA	NA	NA	NA	NA	2.33728	0.270598	8.0512	0.0268566	NA	NA	NA	NA	NA	NA	NA	8.83931	41.6903	1.08437	94.8126
	biomass	S		a	NA	NA	NA	11.4051	2.33276	7.98558	NA	NA	NA	NA	NA	43.4742	NA	NA	NA	NA	NA	NA	NA	NA	NA	NA	1.94796	0.243612	7.18281	0.0299785	NA	NA	NA	NA	NA	NA	NA	8.24909	41.9069	1.08732	107.46
	biomass	S		b	NA	NA	NA	18.8773	3.32523	8.13953	NA	NA	NA	NA	NA	58.4622	NA	NA	NA	NA	NA	NA	NA	NA	NA	NA	10.6362	0.15936	4.39409	0.0926424	NA	NA	NA	NA	NA	NA	NA	11.6582	85.7539	3.30275	97.4295
	biomass	S		b	NA	NA	NA	18.5725	3.39089	8.3579	NA	NA	NA	NA	NA	62.6955	NA	NA	NA	NA	NA	NA	NA	NA	NA	NA	10.82	0.142556	3.9601	0.0828848	NA	NA	NA	NA	NA	NA	NA	11.0667	99.4601	3.44465	81.2562
	biomass	S		c	NA	NA	NA	21.7096	5.16811	19.3118	NA	NA	NA	NA	NA	138.685	NA	NA	NA	NA	NA	NA	NA	NA	NA	NA	4.36134	0.0980815	2.14602	0.0740862	NA	NA	NA	NA	NA	NA	NA	13.5494	123.258	2.67147	100.997
	biomass	S		c	NA	NA	NA	21.6784	4.70916	18.8487	NA	NA	NA	NA	NA	150.524	NA	NA	NA	NA	NA	NA	NA	NA	NA	NA	4.76373	0.112317	2.01475	0.0701345	NA	NA	NA	NA	NA	NA	NA	12.4472	103.584	2.84228	103.502
	biomass	S		d	NA	NA	NA	47.6368	4.11936	31.7278	NA	NA	NA	NA	NA	57.2051	NA	NA	NA	NA	NA	NA	NA	NA	NA	NA	5.05012	0.049441	0.478997	0.0883209	NA	NA	NA	NA	NA	NA	NA	20.7128	364.628	10.1057	107.049
	biomass	S		d	NA	NA	NA	58.0998	4.04167	33.7807	NA	NA	NA	NA	NA	59.7241	NA	NA	NA	NA	NA	NA	NA	NA	NA	NA	5.3772	0.0561427	0.386039	0.078112	NA	NA	NA	NA	NA	NA	NA	20.8088	418.517	10.1016	106.125
	biomass	S		e	NA	NA	NA	43.3965	3.56713	18.5593	NA	NA	NA	NA	NA	53.6467	NA	NA	NA	NA	NA	NA	NA	NA	NA	NA	2.28472	0.0822118	0.947896	0.0768227	NA	NA	NA	NA	NA	NA	NA	12.313	411.447	7.16181	103.883
	biomass	S		e	NA	NA	NA	46.6073	3.39287	19.3289	NA	NA	NA	NA	NA	50.381	NA	NA	NA	NA	NA	NA	NA	NA	NA	NA	2.06956	0.0776216	0.999648	0.079581	NA	NA	NA	NA	NA	NA	NA	12.8521	380.793	7.3356	101.873
	biomass	S		f	NA	NA	NA	50.4218	6.07432	49.2091	NA	NA	NA	NA	NA	117.481	NA	NA	NA	NA	NA	NA	NA	NA	NA	NA	2.04629	0.0519693	0.905406	0.0432867	NA	NA	NA	NA	NA	NA	NA	14.4675	486.968	13.2009	121.678
	biomass	S		f	NA	NA	NA	61.5345	6.20592	48.3062	NA	NA	NA	NA	NA	111.847	NA	NA	NA	NA	NA	NA	NA	NA	NA	NA	2.30526	0.0646334	1.02458	0.067819	NA	NA	NA	NA	NA	NA	NA	17.7247	563.344	12.56	126.963
	medium	S	6	a	NA	NA	NA	NA	NA	NA	NA	NA	NA	NA	NA	NA	NA	NA	NA	NA	NA	NA	NA	NA	NA	NA	0.117081	NA	NA	0.010272	NA	NA	NA	NA	NA	NA	NA	0.829944	NA	NA	16.3538
	medium	S		a	NA	NA	NA	NA	NA	NA	NA	NA	NA	NA	NA	NA	NA	NA	NA	NA	NA	NA	NA	NA	NA	NA	0.108615	NA	NA	0.0118292	NA	NA	NA	NA	NA	NA	NA	0.342436	NA	NA	14.4297
	medium	S		b	NA	NA	NA	NA	NA	NA	NA	NA	NA	NA	NA	NA	NA	NA	NA	NA	NA	NA	NA	NA	NA	NA	0.0197859	NA	NA	0.013345	NA	NA	NA	NA	NA	NA	NA	5.08145	NA	NA	11.844
	medium	S		b	NA	NA	NA	NA	NA	NA	NA	NA	NA	NA	NA	NA	NA	NA	NA	NA	NA	NA	NA	NA	NA	NA	0.0242741	NA	NA	0.0107056	NA	NA	NA	NA	NA	NA	NA	4.38673	NA	NA	11.9545
	medium	S		c	NA	NA	NA	NA	NA	NA	NA	NA	NA	NA	NA	NA	NA	NA	NA	NA	NA	NA	NA	NA	NA	NA	0.0281513	NA	NA	0.0172665	NA	NA	NA	NA	NA	NA	NA	2.4609	NA	NA	22.7201
	medium	S		c	NA	NA	NA	NA	NA	NA	NA	NA	NA	NA	NA	NA	NA	NA	NA	NA	NA	NA	NA	NA	NA	NA	0.0308057	NA	NA	0.0152875	NA	NA	NA	NA	NA	NA	NA	3.19304	NA	NA	20.7817
	medium	S		d	NA	NA	NA	NA	NA	NA	NA	NA	NA	NA	NA	NA	NA	NA	NA	NA	NA	NA	NA	NA	NA	NA	NA	NA	NA	NA	NA	NA	NA	NA	NA	NA	NA	NA	NA	NA	NA
	medium	S		d	NA	NA	NA	NA	NA	NA	NA	NA	NA	NA	NA	NA	NA	NA	NA	NA	NA	NA	NA	NA	NA	NA	NA	NA	NA	NA	NA	NA	NA	NA	NA	NA	NA	NA	NA	NA	NA
	medium	S		e	NA	NA	NA	NA	NA	NA	NA	NA	NA	NA	NA	NA	NA	NA	NA	NA	NA	NA	NA	NA	NA	NA	0.0737583	NA	NA	0.0131285	NA	NA	NA	NA	NA	NA	NA	3.50699	NA	NA	16.7008
	medium	S		e	NA	NA	NA	NA	NA	NA	NA	NA	NA	NA	NA	NA	NA	NA	NA	NA	NA	NA	NA	NA	NA	NA	0.0471507	NA	NA	0.0129614	NA	NA	NA	NA	NA	NA	NA	4.05614	NA	NA	15.3788
	medium	S		f	NA	NA	NA	NA	NA	NA	NA	NA	NA	NA	NA	NA	NA	NA	NA	NA	NA	NA	NA	NA	NA	NA	0.0913275	NA	NA	0.0127345	NA	NA	NA	NA	NA	NA	NA	2.7775	NA	NA	17.5287
	medium	S		f	NA	NA	NA	NA	NA	NA	NA	NA	NA	NA	NA	NA	NA	NA	NA	NA	NA	NA	NA	NA	NA	NA	0.10081	NA	NA	0.0147953	NA	NA	NA	NA	NA	NA	NA	2.72354	NA	NA	21.2752
	blank	S	2	a	NA	NA	NA	NA	NA	0.481327	NA	NA	NA	NA	NA	5.06572	NA	NA	NA	NA	NA	NA	NA	NA	NA	NA	0.0578781	NA	NA	0.00532637	NA	NA	NA	NA	NA	NA	NA	5.79023	6.69973	6.92906	24.3473
	blank	S		a	NA	NA	NA	NA	NA	0.531684	NA	NA	NA	NA	NA	5.64515	NA	NA	NA	NA	NA	NA	NA	NA	NA	NA	0.068379	NA	NA	0.00497371	NA	NA	NA	NA	NA	NA	NA	7.53074	7.55894	6.90015	26.8531
	blank	S		b	NA	NA	NA	NA	NA	0.707069	NA	NA	NA	NA	NA	3.70414	NA	NA	NA	NA	NA	NA	NA	NA	NA	NA	0.0738406	NA	NA	0.00480513	NA	NA	NA	NA	NA	NA	NA	7.5388	5.81464	5.64763	30.8559
	blank	S		b	NA	NA	NA	NA	NA	0.641823	NA	NA	NA	NA	NA	3.61254	NA	NA	NA	NA	NA	NA	NA	NA	NA	NA	0.0771651	NA	NA	0.00229603	NA	NA	NA	NA	NA	NA	NA	6.10461	7.67723	5.65294	32.4524
Coleochaete scutata (CCAC 0493)	biomass	P	3	a	NA	NA	NA	8.39478	0.314442	1.6853	NA	NA	NA	NA	NA	16.9749	NA	NA	NA	NA	NA	0.0829576	0.0437422	6.52143	NA	NA	1.20246	0.443122	1.85045	0.0532965	0.333617	NA	NA	9.58162	NA	93.8397	8915.26	6.72949	NA	NA	159.578
	biomass	P		a	NA	NA	NA	8.93236	0.210485	1.73697	NA	NA	NA	NA	NA	17.7457	NA	NA	NA	NA	NA	0.0756722	0.0442404	6.06744	NA	NA	1.34949	0.447054	2.08786	0.0398633	0.327774	NA	NA	17.1719	NA	99.4656	10010	7.75952	NA	NA	199.415
	biomass	P		b	NA	NA	NA	16.5285	0.357976	2.43581	NA	NA	NA	NA	NA	60.5437	NA	NA	NA	NA	NA	0.146696	0.0664901	6.53772	NA	NA	2.13781	0.653829	2.21265	0.0296673	1.95957	NA	NA	13.7352	NA	46.4524	4466.95	5.22055	NA	NA	87.687
	biomass	P		b	NA	NA	NA	16.3715	0.340147	2.33635	NA	NA	NA	NA	NA	53.0656	NA	NA	NA	NA	NA	0.172231	0.0672878	6.55077	NA	NA	1.91637	0.605657	2.44874	0.0354601	1.64887	NA	NA	17.3222	NA	71.6261	7083.51	4.04644	NA	NA	113.285
	biomass	P		c	NA	NA	NA	13.1068	0.254569	1.26643	NA	NA	NA	NA	NA	27.3719	NA	NA	NA	NA	NA	0.137252	0.0524725	6.48193	NA	NA	0.677284	0.234608	2.09648	0.034577	0.886196	NA	NA	21.1593	NA	24.6754	3267.55	5.73081	NA	NA	133.024
	biomass	P		c	NA	NA	NA	15.0742	0.302049	1.17259	NA	NA	NA	NA	NA	25.4552	NA	NA	NA	NA	NA	0.120266	0.0437518	6.43011	NA	NA	0.65774	0.206974	2.45482	0.018078	1.11373	NA	NA	NA	NA	20.4752	3677.78	6.42064	NA	NA	120.189
	medium	P	3	a	NA	NA	NA	6.9177	0.0167957	0.375697	NA	NA	NA	NA	NA	1.79072	NA	NA	NA	NA	NA	0.0931229	0.0287897	NA	NA	NA	0.359707	0.154421	NA	0.0355738	0.312592	NA	NA	2.6426	NA	NA	NA	6.12249	9.32491	0.827055	17.3986
	medium	P		a	NA	NA	NA	4.58229	0.0172318	0.373189	NA	NA	NA	NA	NA	1.78687	NA	NA	NA	NA	NA	0.0878867	0.0286412	NA	NA	NA	0.387929	0.135594	NA	0.0400291	0.348712	NA	NA	2.36538	NA	NA	NA	8.23304	7.18305	0.826726	17.3431
	medium	P		b	NA	NA	NA	NA	NA	NA	NA	NA	NA	NA	NA	NA	NA	NA	NA	NA	NA	NA	NA	NA	NA	NA	NA	NA	NA	NA	NA	NA	NA	NA	NA	NA	NA	NA	NA	NA	NA
	medium	P		b	NA	NA	NA	6.55626	0.0203792	0.676262	NA	NA	NA	NA	NA	1.91093	NA	NA	NA	NA	NA	0.153457	0.0498159	NA	NA	NA	0.542018	0.221939	NA	0.0544445	0.428201	NA	NA	1.36462	NA	NA	NA	4.6478	11.6503	0.613277	22.4275
	medium	P		c	NA	NA	NA	4.93437	0.017209	0.386831	NA	NA	NA	NA	NA	1.46789	NA	NA	NA	NA	NA	0.0804444	0.0223146	NA	NA	NA	0.161818	0.0842999	NA	0.0397523	0.229844	NA	NA	1.63916	NA	NA	NA	15.4774	8.46378	1.05211	32.7536
	medium	P		c	NA	NA	NA	4.94252	0.0245042	0.385643	NA	NA	NA	NA	NA	1.58566	NA	NA	NA	NA	NA	0.0884093	0.0228705	NA	NA	NA	0.173332	0.0780274	NA	0.0485098	0.212915	NA	NA	1.63319	NA	NA	NA	8.06327	9.63163	1.06975	28.2443
	blank	P	3	a	NA	NA	NA	NA	NA	0.0625832	NA	NA	NA	NA	NA	NA	NA	NA	NA	NA	NA	NA	NA	NA	NA	NA	NA	NA	NA	NA	NA	NA	NA	NA	NA	NA	NA	22.4472	NA	NA	11.1114
	blank	P		a	NA	NA	NA	NA	NA	0.0601889	NA	NA	NA	NA	NA	NA	NA	NA	NA	NA	NA	NA	NA	NA	NA	NA	NA	NA	NA	NA	NA	NA	NA	NA	NA	NA	NA	19.0864	NA	NA	8.90043
	blank	P		b	NA	NA	NA	NA	NA	0.0576091	NA	NA	NA	NA	NA	NA	NA	NA	NA	NA	NA	NA	NA	NA	NA	NA	NA	NA	NA	NA	NA	NA	NA	NA	NA	NA	NA	NA	NA	NA	10.6753
	blank	P		b	NA	NA	NA	NA	NA	0.0502419	NA	NA	NA	NA	NA	NA	NA	NA	NA	NA	NA	NA	NA	NA	NA	NA	NA	NA	NA	NA	NA	NA	NA	NA	NA	NA	NA	5.14928	NA	NA	12.3733
	blank	P		c	NA	NA	NA	NA	NA	2.79753	NA	NA	NA	NA	NA	NA	NA	NA	NA	NA	NA	NA	NA	NA	NA	NA	NA	NA	NA	NA	NA	NA	NA	NA	NA	NA	NA	NA	NA	NA	11.3355
	blank	P		c	NA	NA	NA	NA	NA	2.83401	NA	NA	NA	NA	NA	NA	NA	NA	NA	NA	NA	NA	NA	NA	NA	NA	NA	NA	NA	NA	NA	NA	NA	NA	NA	NA	NA	NA	NA	NA	9.9485
	biomass	S	3	a	NA	NA	NA	51.037	0.888007	23.0544	NA	NA	NA	NA	NA	1669.18	NA	NA	NA	NA	NA	NA	NA	6.22036	NA	NA	3.95832	3.04454	4.14421	0.0469835	25.4374	NA	NA	2.52674	NA	109.002	11444.3	8.66715	43.9951	29.6403	114.047
	biomass	S		a	NA	NA	NA	57.8458	0.78572	21.9278	NA	NA	NA	NA	NA	1631.94	NA	NA	NA	NA	NA	NA	NA	6.18146	NA	NA	5.22936	3.05824	4.17792	0.0657406	24.4861	NA	NA	7.04108	NA	136.366	15551.7	7.84686	57.5451	28.6482	119.721
	biomass	S		b	NA	NA	NA	39.443	0.656972	15.8543	NA	NA	NA	NA	NA	1180.52	NA	NA	NA	NA	NA	0.288797	0.255638	4.96967	NA	NA	4.22327	2.88041	3.16615	0.0356222	19.0075	NA	NA	4.76546	NA	145.558	16779.6	4.77914	43.9655	17.7055	97.1346
	biomass	S		b	NA	NA	NA	41.977	0.683301	15.6061	NA	NA	NA	NA	NA	1360.65	NA	NA	NA	NA	NA	1.0674	0.241095	4.79172	NA	NA	3.96587	3.28658	3.01388	0.0170183	20.0121	NA	NA	8.21751	NA	155.741	15103.9	5.43893	39.1399	16.6676	89.7944
	biomass	S		c	NA	NA	NA	72.7181	1.00482	23.3705	NA	NA	NA	NA	NA	1634.2	NA	NA	NA	NA	NA	NA	NA	5.29888	NA	NA	2.31518	2.44913	3.37576	0.0529501	22.1062	NA	NA	15.5253	NA	340.708	23386.3	3.88282	38.4467	17.4752	93.5817
	biomass	S		c	NA	NA	NA	105.938	1.07505	23.6252	NA	NA	NA	NA	NA	1805.22	NA	NA	NA	NA	NA	0.779661	0.255177	5.45725	NA	NA	4.2031	2.14878	3.46982	0.0464853	23.8426	NA	NA	13.6977	NA	260.796	17398.7	6.01766	45.0634	15.7131	118.774
	medium	S	3	a	NA	NA	NA	8.67683	NA	2.27881	NA	NA	NA	NA	NA	2.33376	NA	NA	NA	NA	NA	0.210992	0.0704674	NA	NA	NA	0.777213	0.309979	NA	0.0580097	0.57551	NA	NA	2.94773	NA	NA	NA	17.293	NA	NA	19.3281
	medium	S		a	NA	NA	NA	4.98112	NA	1.74312	NA	NA	NA	NA	NA	2.11224	NA	NA	NA	NA	NA	0.229551	0.0732931	NA	NA	NA	0.686705	0.320363	NA	0.0551811	0.53512	NA	NA	2.47717	NA	NA	NA	25.8722	NA	NA	20.9956
	medium	S		b	NA	NA	NA	8.61536	NA	1.86254	NA	NA	NA	NA	NA	3.19409	NA	NA	NA	NA	NA	0.264235	0.0881071	NA	NA	NA	0.858872	0.364211	NA	0.0557885	0.557579	NA	NA	2.53908	NA	NA	NA	9.87414	NA	NA	33.1477
	medium	S		b	NA	NA	NA	5.66397	NA	1.75279	NA	NA	NA	NA	NA	2.8269	NA	NA	NA	NA	NA	0.26705	0.0884459	NA	NA	NA	0.734104	0.346337	NA	0.0548546	0.474436	NA	NA	4.36596	NA	NA	NA	9.6534	NA	NA	27.8887
	medium	S		c	NA	NA	NA	7.03237	NA	1.82944	NA	NA	NA	NA	NA	2.86509	NA	NA	NA	NA	NA	0.210243	0.0816791	NA	NA	NA	0.444154	0.215441	NA	0.0646297	0.520027	NA	NA	4.18535	NA	NA	NA	8.4461	NA	NA	31.7415
	medium	S		c	NA	NA	NA	8.11469	NA	1.84871	NA	NA	NA	NA	NA	2.84376	NA	NA	NA	NA	NA	0.228776	0.0810544	NA	NA	NA	0.47566	0.215835	NA	0.0576243	0.587212	NA	NA	3.34769	NA	NA	NA	12.92	NA	NA	24.4419
	blank	S	3	a	NA	NA	NA	NA	NA	0.385009	NA	NA	NA	NA	NA	NA	NA	NA	NA	NA	NA	NA	NA	NA	NA	NA	NA	NA	NA	NA	NA	NA	NA	NA	NA	NA	NA	22.4472	NA	NA	18.4303
	blank	S		a	NA	NA	NA	NA	NA	0.409568	NA	NA	NA	NA	NA	NA	NA	NA	NA	NA	NA	NA	NA	NA	NA	NA	NA	NA	NA	NA	NA	NA	NA	NA	NA	NA	NA	19.0864	NA	NA	20.8691
	blank	S		b	NA	NA	NA	NA	NA	NA	NA	NA	NA	NA	NA	NA	NA	NA	NA	NA	NA	NA	NA	NA	NA	NA	NA	NA	NA	NA	NA	NA	NA	NA	NA	NA	NA	NA	NA	NA	NA
	blank	S		b	NA	NA	NA	NA	NA	0.30036	NA	NA	NA	NA	NA	NA	NA	NA	NA	NA	NA	NA	NA	NA	NA	NA	NA	NA	NA	NA	NA	NA	NA	NA	NA	NA	NA	5.14928	NA	NA	16.4105
	blank	S		c	NA	NA	NA	NA	NA	NA	NA	NA	NA	NA	NA	NA	NA	NA	NA	NA	NA	NA	NA	NA	NA	NA	NA	NA	NA	NA	NA	NA	NA	NA	NA	NA	NA	NA	NA	NA	NA
	blank	S		c	NA	NA	NA	NA	NA	NA	NA	NA	NA	NA	NA	NA	NA	NA	NA	NA	NA	NA	NA	NA	NA	NA	NA	NA	NA	NA	NA	NA	NA	NA	NA	NA	NA	NA	NA	NA	NA
Mesotaenium endlicherianum (SAG 12.97)	biomass	P	4	a	NA	NA	NA	NA	0.0276586	1.33243	NA	NA	NA	NA	NA	1.35411	NA	NA	NA	NA	NA	0.146757	2.89875	3.04906	NA	NA	1.30965	0.175651	1.96931	0.282973	0.0284633	0.0899154	NA	NA	NA	NA	NA	115.134	225.577	30.6307	306.983
	biomass	P		a	NA	NA	NA	NA	0.0256401	1.36385	NA	NA	NA	NA	NA	1.42592	NA	NA	NA	NA	NA	0.191887	2.90251	3.36676	NA	NA	1.29947	0.160703	1.49081	0.255	0.0343731	0.0589351	NA	NA	NA	NA	NA	77.2567	226.591	29.8834	323.287
	biomass	P		b	NA	NA	NA	2.36741	0.013541	2.28119	NA	NA	NA	NA	NA	0.6111	NA	NA	NA	NA	NA	0.222812	1.55824	1.69457	NA	NA	0.827369	0.135472	0.728436	0.164731	0.0436753	0.0969023	NA	NA	NA	NA	NA	19.7695	199.112	23.9944	102.48
	biomass	P		b	NA	NA	NA	NA	0.0153841	2.36581	NA	NA	NA	NA	NA	0.533025	NA	NA	NA	NA	NA	0.211529	1.50651	1.77121	NA	NA	0.907509	0.150789	0.75504	0.202121	0.0593563	0.0819706	NA	NA	NA	NA	NA	17.1469	190.986	23.3118	110.268
	biomass	P		c	NA	NA	NA	NA	0.0227961	1.65487	NA	NA	NA	NA	NA	0.971515	NA	NA	NA	NA	NA	0.232715	2.60625	3.25263	NA	NA	1.00863	0.185766	1.36864	0.217636	0.0899044	0.0532802	NA	NA	NA	NA	NA	52.3885	180.927	24.8077	183.334
	biomass	P		c	NA	NA	NA	NA	0.031956	1.82948	NA	NA	NA	NA	NA	0.954607	NA	NA	NA	NA	NA	0.198664	2.64055	3.08557	NA	NA	0.890844	0.1597	0.925016	0.237007	0.0241019	0.141799	NA	NA	NA	NA	NA	48.4911	159.567	25.6493	196.664
	biomass	P		d	NA	NA	NA	NA	0.0463004	2.7171	NA	NA	NA	NA	NA	4.95366	NA	NA	NA	NA	NA	0.199462	1.57973	1.8622	NA	NA	1.15073	0.184433	1.24499	0.265954	0.0626529	0.0960596	NA	NA	NA	NA	NA	661.717	181.275	26.5062	331.672
	biomass	P		d	NA	NA	NA	9.97331	0.0395479	2.58259	NA	NA	NA	NA	NA	4.66538	NA	NA	NA	NA	NA	0.212417	1.52473	1.69668	NA	NA	0.845638	0.153692	1.03315	0.265769	0.0206104	0.0638204	NA	NA	NA	NA	NA	436.659	236.89	25.073	358.737
	medium	P	4	a	NA	NA	NA	0.53965	NA	3.12012	NA	NA	NA	NA	NA	0.174942	NA	NA	NA	NA	NA	0.14583	0.0931219	NA	NA	NA	0.428549	0.102331	NA	0.141086	NA	NA	NA	NA	NA	NA	NA	21.6867	188.019	40.8857	62.6745
	medium	P		a	NA	NA	NA	0.837076	NA	3.13018	NA	NA	NA	NA	NA	0.157338	NA	NA	NA	NA	NA	0.140659	0.0867231	NA	NA	NA	0.393461	0.0887613	NA	0.128244	NA	NA	NA	NA	NA	NA	NA	22.4246	171.744	41.3005	51.4544
	medium	P		b	NA	NA	NA	NA	NA	3.00069	NA	NA	NA	NA	NA	0.126368	NA	NA	NA	NA	NA	0.113397	0.0752426	NA	NA	NA	0.330052	0.0646227	NA	0.0991532	NA	NA	NA	NA	NA	NA	NA	19.7155	226.88	42.7643	60.2963
	medium	P		b	NA	NA	NA	NA	NA	2.96392	NA	NA	NA	NA	NA	0.113623	NA	NA	NA	NA	NA	0.119118	0.0760254	NA	NA	NA	0.302921	0.064036	NA	0.110174	NA	NA	NA	NA	NA	NA	NA	16.3777	219.126	43.4509	63.6337
	medium	P		c	NA	NA	NA	NA	NA	2.87568	NA	NA	NA	NA	NA	0.057	NA	NA	NA	NA	NA	0.0968041	0.0690519	NA	NA	NA	0.330071	0.0561521	NA	0.111067	NA	NA	NA	NA	NA	NA	NA	20.8209	219.034	39.3084	59.7548
	medium	P		c	NA	NA	NA	NA	NA	2.93658	NA	NA	NA	NA	NA	0.120015	NA	NA	NA	NA	NA	0.110851	0.064661	NA	NA	NA	0.340259	0.0633778	NA	0.106947	NA	NA	NA	NA	NA	NA	NA	18.6361	217.184	39.5854	62.3107
	medium	P		d	NA	NA	NA	0.927734	NA	3.11097	NA	NA	NA	NA	NA	0.143833	NA	NA	NA	NA	NA	0.158948	0.0941856	NA	NA	NA	0.341659	0.078535	NA	0.118807	NA	NA	NA	NA	NA	NA	NA	13.264	225.402	41.9645	60.86
	medium	P		d	NA	NA	NA	0.791937	NA	2.76992	NA	NA	NA	NA	NA	0.134267	NA	NA	NA	NA	NA	0.128677	0.0912471	NA	NA	NA	0.398424	0.0761038	NA	0.125643	NA	NA	NA	NA	NA	NA	NA	11.0321	236.323	41.2485	59.0512
	biomass	S	4	a	0.121243	NA	NA	6.00722	0.0426966	1.37729	NA	NA	NA	NA	NA	2.05798	NA	NA	NA	NA	NA	1.89128	1.93344	45.2282	NA	NA	6.83658	0.760164	1.84727	1.37258	0.430036	0.72681	NA	NA	NA	NA	NA	23.5776	32.0585	18.1112	23.0795
	biomass	S		a	0.136796	NA	NA	5.70821	0.050015	1.37736	NA	NA	NA	NA	NA	1.80456	NA	NA	NA	NA	NA	1.88184	1.94097	44.1639	NA	NA	6.61794	0.857221	3.19983	1.46165	0.49347	1.03505	NA	NA	NA	NA	NA	23.0826	29.4686	18.4194	23.062
	biomass	S		b	NA	NA	NA	NA	NA	1.2043	NA	NA	NA	NA	NA	1.5225	NA	NA	NA	NA	NA	1.98341	2.38141	7.1088	NA	NA	5.75405	0.801919	2.09709	0.781862	0.077761	0.144828	NA	NA	NA	NA	NA	NA	84.5946	18.864	290.741
	biomass	S		b	NA	NA	NA	NA	NA	1.24217	NA	NA	NA	NA	NA	1.45535	NA	NA	NA	NA	NA	2.20169	2.31034	7.53208	NA	NA	5.58006	0.7866	5.38024	0.676717	0.0980574	0.134816	NA	NA	NA	NA	NA	NA	21.2561	18.113	259.687
	biomass	S		c	0.317815	NA	NA	24.7469	0.0329479	0.885176	NA	NA	NA	NA	NA	2.21446	NA	NA	NA	NA	NA	2.98217	1.4075	27.0526	NA	NA	4.08656	0.720444	2.85574	1.9246	0.724977	1.88437	NA	NA	NA	NA	NA	12.1489	45.1854	4.20873	20.1796
	biomass	S		c	0.29397	NA	NA	17.6978	0.036332	0.842598	NA	NA	NA	NA	NA	2.31076	NA	NA	NA	NA	NA	2.97899	1.42443	27.5372	NA	NA	4.03498	0.755128	1.9658	1.99091	0.834873	2.18681	NA	NA	NA	NA	NA	12.6391	45.5632	4.03078	17.8939
	biomass	S		d	0.109154	NA	NA	6.43013	0.0389488	1.28434	NA	NA	NA	NA	NA	1.8806	NA	NA	NA	NA	NA	2.2272	2.0843	33.5855	NA	NA	7.90148	0.751391	1.5766	1.39919	0.394443	0.624772	NA	NA	NA	NA	NA	27.2362	20.6863	16.2246	20.9211
	biomass	S		d	0.16196	NA	NA	7.94125	0.0275819	1.33999	NA	NA	NA	NA	NA	2.161	NA	NA	NA	NA	NA	2.26688	2.12684	32.5446	NA	NA	8.22183	0.711567	1.37009	1.25521	0.405383	0.563784	NA	NA	NA	NA	NA	26.091	29.2042	16.5372	22.7171
	medium	S	4	a	0.25149	NA	NA	4.20355	0.0213727	2.28254	NA	NA	NA	NA	NA	0.247429	NA	NA	NA	NA	NA	3.00454	1.68334	NA	NA	NA	5.26892	0.972796	0.106811	1.61738	0.382696	0.071785	NA	NA	NA	NA	NA	14.5059	230.802	37.6	73.429
	medium	S		a	0.270474	NA	NA	3.25451	0.0182234	2.29046	NA	NA	NA	NA	NA	0.234245	NA	NA	NA	NA	NA	2.98605	1.62419	NA	NA	NA	4.69888	0.980781	0.0841369	1.55221	0.422421	0.0739641	NA	NA	NA	NA	NA	9.79054	239.164	37.4133	70.7467
	medium	S		b	0.462509	NA	NA	29.5565	0.049707	1.27731	NA	NA	NA	NA	NA	0.419325	NA	NA	NA	NA	NA	3.42868	1.96843	NA	NA	NA	3.68706	0.966812	0.119042	2.28072	0.586971	0.158139	NA	NA	NA	NA	NA	13.5061	447.441	9.59755	81.1326
	medium	S		b	0.554394	NA	NA	30.8625	0.0493524	1.35111	NA	NA	NA	NA	NA	0.405044	NA	NA	NA	NA	NA	3.24787	1.97764	NA	NA	NA	3.64038	0.955924	0.174082	2.18534	0.619579	0.158003	NA	NA	NA	NA	NA	17.4747	525.729	9.60888	83.5767
	medium	S		c	0.442073	NA	NA	36.6922	0.0220705	1.05611	NA	NA	NA	NA	NA	0.720016	NA	NA	NA	NA	NA	3.387	1.3554	NA	NA	NA	2.48906	0.787652	NA	1.99282	0.573696	0.213552	NA	NA	NA	NA	NA	12.1059	392.924	9.44674	68.6264
	medium	S		c	0.426336	NA	NA	38.4826	0.0282789	1.09971	NA	NA	NA	NA	NA	0.751808	NA	NA	NA	NA	NA	3.36207	1.33027	NA	NA	NA	2.34091	0.815759	NA	2.00544	0.544366	0.185962	NA	NA	NA	NA	NA	16.2202	365.457	9.61034	77.5511
	medium	S		d	0.352315	NA	NA	5.48066	0.0153111	1.46758	NA	NA	NA	NA	NA	0.211546	NA	NA	NA	NA	NA	4.108	2.03497	NA	NA	NA	6.52974	1.14586	0.104099	2.29728	0.580191	0.110392	NA	NA	NA	NA	NA	12.2923	278.093	43.934	79.7257
	medium	S		d	0.430161	NA	NA	5.63407	0.0159853	1.51007	NA	NA	NA	NA	NA	0.190832	NA	NA	NA	NA	NA	4.07543	2.10814	NA	NA	NA	6.76518	1.1545	0.0956648	2.39758	0.540783	0.155945	NA	NA	NA	NA	NA	13.6501	273.984	43.7032	79.3009
	blank	P	2	a	NA	NA	NA	NA	NA	3.10827	NA	NA	NA	NA	NA	0.97409	NA	NA	NA	NA	NA	NA	NA	NA	NA	NA	0.0680748	0.0127378	NA	0.0363034	NA	NA	NA	NA	NA	NA	NA	42.1575	284.394	47.3299	83.1366
	blank	P		a	NA	NA	NA	NA	NA	3.44541	NA	NA	NA	NA	NA	0.904026	NA	NA	NA	NA	NA	NA	NA	NA	NA	NA	0.0945549	0.018919	NA	0.0314379	NA	NA	NA	NA	NA	NA	NA	28.0876	229.552	45.3499	75.7459
	blank	P		b	NA	NA	NA	NA	NA	2.13019	NA	NA	NA	NA	NA	0.828073	NA	NA	NA	NA	NA	NA	NA	NA	NA	NA	0.0530197	0.0107991	NA	0.0441889	NA	NA	NA	NA	NA	NA	NA	23.6932	137.243	31.0859	71.2649
	blank	P		b	NA	NA	NA	NA	NA	2.04928	NA	NA	NA	NA	NA	0.833572	NA	NA	NA	NA	NA	NA	NA	NA	NA	NA	0.0812766	0.0128037	NA	0.0501733	NA	NA	NA	NA	NA	NA	NA	23.8838	148.303	30.8263	62.691
	blank	S	2	a	NA	NA	NA	NA	NA	2.6619	NA	NA	NA	NA	NA	1.17985	NA	NA	NA	NA	NA	NA	NA	NA	NA	NA	0.0394437	0.0147049	NA	0.0331508	NA	NA	NA	NA	NA	NA	NA	25.5701	259.575	47.2587	74.7855
	blank	S		a	NA	NA	NA	NA	NA	2.61856	NA	NA	NA	NA	NA	1.13182	NA	NA	NA	NA	NA	NA	NA	NA	NA	NA	0.0936302	0.0132326	NA	0.0347751	NA	NA	NA	NA	NA	NA	NA	24.1227	250.284	46.4357	74.8037
	blank	S		b	NA	NA	NA	NA	NA	1.8856	NA	NA	NA	NA	NA	0.63856	NA	NA	NA	NA	NA	NA	NA	NA	NA	NA	0.057096	0.00893946	NA	0.024684	NA	NA	NA	NA	NA	NA	NA	22.1065	147.368	31.6205	45.129
	blank	S		b	NA	NA	NA	NA	NA	2.05955	NA	NA	NA	NA	NA	0.674541	NA	NA	NA	NA	NA	NA	NA	NA	NA	NA	0.0432344	0.0023582	NA	0.0228227	NA	NA	NA	NA	NA	NA	NA	28.6734	148.464	31.4873	45.2513
Closterium peracerosum-strigosum-littorale complex (NIES-67)	biomass	P	3	a	NA	NA	NA	1.22283	0.0164528	0.203562	NA	NA	NA	NA	NA	0.704824	NA	NA	NA	NA	NA	0.201204	0.0118825	0.0753618	NA	NA	0.471535	0.0128327	0.28243	0.0344385	NA	NA	NA	NA	NA	NA	NA	19.4872	1.7979	0.21686	6.9583
	biomass	P		a	NA	NA	NA	0.785365	0.016659	0.189284	NA	NA	NA	NA	NA	0.725576	NA	NA	NA	NA	NA	0.194238	0.0111324	0.110856	NA	NA	0.474932	0.0101577	0.259203	0.0330565	NA	NA	NA	NA	NA	NA	NA	17.2944	2.13222	0.191839	6.6178
	biomass	P		b	NA	NA	NA	0.419996	0.0112461	0.163286	NA	NA	NA	NA	NA	0.841545	NA	NA	NA	NA	NA	0.14932	0.0103681	0.0563922	NA	NA	0.475766	0.0104901	0.19506	0.0278794	NA	NA	NA	NA	NA	NA	NA	11.8835	2.18987	0.1928	5.26694
	biomass	P		b	NA	NA	NA	1.14079	0.0136841	0.148799	NA	NA	NA	NA	NA	0.823097	NA	NA	NA	NA	NA	0.157611	0.0111551	0.0491322	NA	NA	0.444326	0.00936797	0.188602	0.0329886	NA	NA	NA	NA	NA	NA	NA	11.4695	1.58914	0.214472	5.73714
	biomass	P		c	NA	NA	NA	0.674192	0.0116656	0.14236	NA	NA	NA	NA	NA	0.982412	NA	NA	NA	NA	NA	0.170661	0.0100311	0.0778942	NA	NA	0.278345	0.0077447	0.186543	0.0403952	NA	NA	NA	NA	NA	NA	NA	4.83529	1.96456	0.228908	4.10077
	biomass	P		c	NA	NA	NA	0.360164	0.012758	0.114854	NA	NA	NA	NA	NA	1.1345	NA	NA	NA	NA	NA	0.159525	0.0110823	0.0838389	NA	NA	0.319908	0.00563577	0.263804	0.0296745	NA	NA	NA	NA	NA	NA	NA	6.27814	1.9799	0.190194	4.19921
	medium	P	3	a	NA	NA	NA	NA	0.00228132	0.045319	NA	NA	NA	NA	NA	0.0557806	NA	NA	NA	NA	NA	0.079202	0.00398599	0.00368717	NA	NA	0.0886586	0.00191565	NA	0.0129367	NA	NA	NA	NA	NA	NA	NA	1.91578	0.451836	0.0981026	17.4167
	medium	P		a	NA	NA	NA	NA	0.00256852	0.052144	NA	NA	NA	NA	NA	0.0539669	NA	NA	NA	NA	NA	0.0799703	0.00350314	0.000173228	NA	NA	0.0841585	0.00201667	NA	0.0127895	NA	NA	NA	NA	NA	NA	NA	2.58594	0.636364	0.09223	17.2709
	medium	P		b	NA	NA	NA	NA	0.00248123	0.0340979	NA	NA	NA	NA	NA	0.0441714	NA	NA	NA	NA	NA	0.059883	0.0036952	0.00404959	NA	NA	0.0662628	0.00236242	NA	0.0116528	NA	NA	NA	NA	NA	NA	NA	2.82682	0.502739	0.0787005	14.4737
	medium	P		b	NA	NA	NA	NA	0.00257849	0.0365264	NA	NA	NA	NA	NA	0.0545495	NA	NA	NA	NA	NA	0.0624601	0.00330689	0.00308923	NA	NA	0.0788709	0.00217652	NA	0.0111966	NA	NA	NA	NA	NA	NA	NA	2.27481	0.553851	0.0846426	15.5914
	medium	P		c	NA	NA	NA	NA	0.00263808	0.059342	NA	NA	NA	NA	NA	0.0779782	NA	NA	NA	NA	NA	0.0965338	0.00426527	0.000624096	NA	NA	0.114697	0.00276372	NA	0.0137236	NA	NA	NA	NA	NA	NA	NA	2.2062	0.755254	0.0895408	15.2699
	medium	P		c	NA	NA	NA	NA	0.00303417	0.0579761	NA	NA	NA	NA	NA	0.0831812	NA	NA	NA	NA	NA	0.0935859	0.00390034	0.00259242	NA	NA	0.116686	0.00308571	NA	0.0161606	NA	NA	NA	NA	NA	NA	NA	2.35542	0.98426	0.0951619	16.8469
	biomass	S	3	a	NA	NA	NA	1.8477	0.051122	0.464381	NA	NA	NA	NA	NA	2.53817	NA	NA	NA	NA	NA	0.977558	0.0405885	0.277636	NA	NA	1.16385	0.0291495	0.441755	0.178493	NA	NA	NA	NA	NA	NA	NA	15.7018	9.18416	0.418588	13.2329
	biomass	S		a	NA	NA	NA	2.1908	0.0383641	0.477559	NA	NA	NA	NA	NA	2.5533	NA	NA	NA	NA	NA	0.808827	0.0428008	0.266702	NA	NA	1.14974	0.0273467	0.521766	0.161623	NA	NA	NA	NA	NA	NA	NA	20.5585	8.8443	0.460227	13.9444
	biomass	S		b	NA	NA	NA	3.59427	0.0787122	0.538916	NA	NA	NA	NA	NA	3.29062	NA	NA	NA	NA	NA	0.889949	0.0431244	0.308821	NA	NA	1.5432	0.0400379	0.656743	0.230826	NA	NA	NA	NA	NA	NA	NA	7.55998	9.0008	0.447201	6.69083
	biomass	S		b	NA	NA	NA	3.62058	0.0731321	0.561129	NA	NA	NA	NA	NA	3.37902	NA	NA	NA	NA	NA	0.961918	0.0484896	0.319928	NA	NA	1.29124	0.0371383	0.621618	0.188174	NA	NA	NA	NA	NA	NA	NA	7.59188	8.64762	0.417011	6.99304
	biomass	S		c	NA	NA	NA	4.26153	0.0646489	0.543019	NA	NA	NA	NA	NA	3.89847	NA	NA	NA	NA	NA	0.858272	0.0382384	0.247558	NA	NA	1.15311	0.0272357	0.554915	0.150742	NA	NA	NA	NA	NA	NA	NA	NA	13.5629	0.455221	NA
	biomass	S		c	NA	NA	NA	5.37311	0.0534857	0.467593	NA	NA	NA	NA	NA	3.39304	NA	NA	NA	NA	NA	0.848085	0.0368207	0.248015	NA	NA	0.992996	0.0320704	0.546308	0.150243	NA	NA	NA	NA	NA	NA	NA	NA	13.3318	0.53353	NA
	medium	S	3	a	NA	NA	NA	0.973415	0.00570095	0.419909	NA	NA	NA	NA	NA	0.394651	NA	NA	NA	NA	NA	0.870102	0.0356161	0.00471233	NA	NA	0.699135	0.0125285	0.0311359	0.143049	NA	NA	NA	NA	NA	NA	NA	1.15402	1.93782	0.254493	15.279
	medium	S		a	NA	NA	NA	0.892357	0.00642555	0.450853	NA	NA	NA	NA	NA	0.402219	NA	NA	NA	NA	NA	0.850323	0.0353319	0.000389458	NA	NA	0.648278	0.0115359	0.0340061	0.120904	NA	NA	NA	NA	NA	NA	NA	1.10327	2.01678	0.258439	14.0928
	medium	S		b	NA	NA	NA	1.30729	0.00622751	0.449442	NA	NA	NA	NA	NA	0.418834	NA	NA	NA	NA	NA	0.912346	0.0346267	0.000183886	NA	NA	0.54123	0.0141952	0.0295861	0.127213	NA	NA	NA	NA	NA	NA	NA	2.04656	2.49258	0.236211	16.8365
	medium	S		b	NA	NA	NA	1.37618	0.00703066	0.476922	NA	NA	NA	NA	NA	0.460375	NA	NA	NA	NA	NA	0.814783	0.0355198	0.00021614	NA	NA	0.610424	0.0112098	0.0361488	0.124296	NA	NA	NA	NA	NA	NA	NA	2.7976	2.23053	0.231355	14.3928
	medium	S		c	NA	NA	NA	1.64027	0.00624861	0.52236	NA	NA	NA	NA	NA	0.335069	NA	NA	NA	NA	NA	0.991114	0.0371731	0.00234062	NA	NA	0.736793	0.0136038	0.0378158	0.158459	NA	NA	NA	NA	NA	NA	NA	1.91096	1.84778	0.250317	13.5743
	medium	S		c	NA	NA	NA	1.67789	0.00685957	0.46368	NA	NA	NA	NA	NA	0.330789	NA	NA	NA	NA	NA	0.947333	0.0376523	0.00316677	NA	NA	0.65869	0.0142364	0.0396484	0.143965	NA	NA	NA	NA	NA	NA	NA	1.65754	2.03739	0.238476	14.4614
	blank	P	2	a	NA	NA	NA	NA	NA	NA	NA	NA	NA	NA	NA	NA	NA	NA	NA	NA	NA	NA	NA	NA	NA	NA	0.0185438	NA	NA	NA	NA	NA	NA	NA	NA	NA	NA	3.7601	NA	NA	18.5763
	blank	P		a	NA	NA	NA	NA	NA	NA	NA	NA	NA	NA	NA	NA	NA	NA	NA	NA	NA	NA	NA	NA	NA	NA	0.0226957	NA	NA	NA	NA	NA	NA	NA	NA	NA	NA	4.56793	NA	NA	19.9753
	blank	P		b	NA	NA	NA	NA	NA	NA	NA	NA	NA	NA	NA	NA	NA	NA	NA	NA	NA	NA	NA	NA	NA	NA	0.0251921	NA	NA	NA	NA	NA	NA	NA	NA	NA	NA	NA	NA	NA	19.9814
	blank	P		b	NA	NA	NA	NA	NA	NA	NA	NA	NA	NA	NA	NA	NA	NA	NA	NA	NA	NA	NA	NA	NA	NA	0.025005	NA	NA	NA	NA	NA	NA	NA	NA	NA	NA	NA	NA	NA	17.2909
	blank	S	2	a	NA	NA	NA	NA	NA	NA	NA	NA	NA	NA	NA	NA	NA	NA	NA	NA	NA	NA	NA	NA	NA	NA	0.0151343	NA	NA	NA	NA	NA	NA	NA	NA	NA	NA	NA	NA	NA	19.0191
	blank	S		a	NA	NA	NA	NA	NA	NA	NA	NA	NA	NA	NA	NA	NA	NA	NA	NA	NA	NA	NA	NA	NA	NA	0.0249509	NA	NA	NA	NA	NA	NA	NA	NA	NA	NA	NA	NA	NA	21.8117
	blank	S		b	NA	NA	NA	NA	NA	NA	NA	NA	NA	NA	NA	NA	NA	NA	NA	NA	NA	NA	NA	NA	NA	NA	0.0423454	NA	NA	NA	NA	NA	NA	NA	NA	NA	NA	NA	NA	NA	20.7598
	blank	S		b	NA	NA	NA	NA	NA	NA	NA	NA	NA	NA	NA	NA	NA	NA	NA	NA	NA	NA	NA	NA	NA	NA	0.0232398	NA	NA	NA	NA	NA	NA	NA	NA	NA	NA	NA	NA	NA	19.9858
Spirogyra sp (170.80)	biomass	P	4	a	NA	NA	NA	7.75684	0.122831	0.603611	NA	NA	NA	NA	NA	3.59665	NA	NA	NA	NA	NA	NA	0.190473	NA	NA	NA	0.195972	0.0518945	NA	0.357687	1.52509	0.598817	NA	NA	NA	NA	NA	41.8646	27.3019	11.4918	947.651
	biomass	P		a	NA	NA	NA	0.656795	0.0889195	0.570791	NA	NA	NA	NA	NA	3.72477	NA	NA	NA	NA	NA	NA	0.181855	NA	NA	NA	0.451448	0.0922559	NA	0.360145	1.0038	0.637146	NA	NA	NA	NA	NA	35.7415	24.6036	11.7299	1153.55
	biomass	P		b	NA	NA	NA	1.60033	0.0510726	0.492259	NA	NA	NA	NA	NA	2.82863	NA	NA	NA	NA	NA	NA	0.142197	NA	NA	NA	0.630746	0.0876237	NA	0.274742	2.33952	0.582132	NA	NA	NA	NA	NA	50.9839	45.5246	8.07061	916.3
	biomass	P		b	NA	NA	NA	2.80548	0.192463	0.54661	NA	NA	NA	NA	NA	3.444	NA	NA	NA	NA	NA	NA	0.0873679	NA	NA	NA	0.629607	0.0536747	NA	0.264125	1.98267	0.658031	NA	NA	NA	NA	NA	36.2971	34.5864	6.55368	939.256
	biomass	P		c	NA	NA	NA	1.12651	0.112741	0.190735	NA	NA	NA	NA	NA	1.08687	NA	NA	NA	NA	NA	NA	0.0462293	NA	NA	NA	0.0843518	0.0408439	NA	0.0975569	0.431687	0.199465	0.519711	NA	NA	NA	NA	13.1965	31.7036	2.57194	397.695
	biomass	P		c	NA	NA	NA	0.118503	0.0615172	0.140287	NA	NA	NA	NA	NA	0.991045	NA	NA	NA	NA	NA	NA	0.0631332	NA	NA	NA	0.103535	0.0417903	NA	0.1408	0.339112	0.343261	NA	NA	NA	NA	NA	8.46993	10.1819	2.48927	383.969
	biomass	P		d	NA	NA	NA	1.76216	0.0613062	0.148566	NA	NA	NA	NA	NA	2.23122	NA	NA	NA	NA	NA	0.156256	0.0373673	NA	NA	NA	0.102513	0.0604731	NA	0.0970977	0.901582	0.177271	0.372463	NA	NA	NA	NA	17.7546	10.3845	4.64663	233.825
	biomass	P		d	NA	NA	NA	0.938291	0.049996	0.152743	NA	NA	NA	NA	NA	2.04079	NA	NA	NA	NA	NA	NA	0.0407832	NA	NA	NA	0.0453367	0.0697082	NA	0.104923	0.756624	0.22227	NA	NA	NA	NA	NA	20.1108	11.2704	5.07096	294.754
	medium	P	4	a	NA	NA	NA	NA	NA	0.0296623	NA	NA	NA	NA	NA	0.078557	NA	NA	NA	NA	NA	0.0421256	NA	NA	NA	NA	NA	NA	NA	0.0350704	NA	0.0145454	NA	NA	NA	NA	NA	NA	NA	0.162274	8.29539
	medium	P		a	NA	NA	NA	NA	NA	0.0459732	NA	NA	NA	NA	NA	0.109439	NA	NA	NA	NA	NA	0.0565736	NA	NA	NA	NA	NA	NA	NA	0.0257024	NA	0.0219826	NA	NA	NA	NA	NA	NA	NA	0.190638	5.77592
	medium	P		b	NA	NA	NA	NA	NA	0.768831	NA	NA	NA	NA	NA	NA	NA	NA	NA	NA	NA	NA	NA	NA	NA	NA	NA	NA	NA	NA	NA	NA	NA	NA	NA	NA	NA	NA	NA	NA	NA
	medium	P		b	NA	NA	NA	NA	NA	NA	NA	NA	NA	NA	NA	NA	NA	NA	NA	NA	NA	NA	NA	NA	NA	NA	NA	NA	NA	NA	NA	NA	NA	NA	NA	NA	NA	NA	NA	NA	NA
	medium	P		c	NA	NA	NA	NA	NA	0.0386822	NA	NA	NA	NA	NA	NA	NA	NA	NA	NA	NA	0.0324207	NA	NA	NA	NA	NA	NA	NA	0.0331392	NA	0.0653099	NA	NA	NA	NA	NA	NA	NA	0.227922	7.83352
	medium	P		c	NA	NA	NA	NA	NA	0.047025	NA	NA	NA	NA	NA	NA	NA	NA	NA	NA	NA	0.034414	NA	NA	NA	NA	NA	NA	NA	0.0286647	NA	0.0423415	NA	NA	NA	NA	NA	NA	NA	0.1878	7.07677
	medium	P		d	NA	NA	NA	NA	NA	NA	NA	NA	NA	NA	NA	NA	NA	NA	NA	NA	NA	NA	NA	NA	NA	NA	NA	NA	NA	NA	NA	NA	NA	NA	NA	NA	NA	NA	NA	NA	NA
	medium	P		d	NA	NA	NA	NA	NA	NA	NA	NA	NA	NA	NA	NA	NA	NA	NA	NA	NA	NA	NA	NA	NA	NA	NA	NA	NA	NA	NA	NA	NA	NA	NA	NA	NA	NA	NA	NA	NA
	blank	P	2	a	NA	NA	NA	NA	0.0907191	0.434806	NA	NA	NA	NA	NA	0.401855	NA	NA	NA	NA	NA	NA	NA	NA	NA	NA	0.105021	NA	NA	0.0519539	NA	NA	NA	NA	NA	NA	NA	20.9436	1.8658	0.637503	29.7116
	blank	P		a	NA	NA	NA	NA	0.0424055	0.426124	NA	NA	NA	NA	NA	0.443821	NA	NA	NA	NA	NA	NA	NA	NA	NA	NA	0.0407139	NA	NA	0.0483785	NA	NA	NA	NA	NA	NA	NA	62.0204	2.57934	0.675446	27.1462
	blank	P		b	NA	NA	NA	NA	0.0392079	0.368658	NA	NA	NA	NA	NA	0.036874	NA	NA	NA	NA	NA	NA	NA	NA	NA	NA	0.0388655	NA	NA	0.0410598	NA	NA	NA	NA	NA	NA	NA	42.5546	4.87107	0.68338	25.3004
	blank	P		b	NA	NA	NA	NA	0.0358676	0.359341	NA	NA	NA	NA	NA	0.0356944	NA	NA	NA	NA	NA	NA	NA	NA	NA	NA	0.010357	NA	NA	0.0216394	NA	NA	NA	NA	NA	NA	NA	NA	2.54048	0.662163	19.8757
	biomass	S	4	a	NA	NA	NA	89.5107	0.549118	1.45278	NA	NA	NA	NA	NA	NA	NA	NA	NA	NA	NA	NA	1.17609	NA	NA	NA	NA	NA	NA	NA	NA	NA	NA	NA	NA	NA	NA	NA	132.02	NA	NA
	biomass	S		a	NA	NA	NA	0.492843	0.0627168	0.180954	NA	NA	NA	NA	NA	NA	NA	NA	NA	NA	NA	NA	NA	NA	NA	NA	NA	NA	NA	NA	NA	NA	NA	NA	NA	NA	NA	NA	3.56907	NA	NA
	biomass	S		b	NA	NA	NA	46.5736	4.2653	2.5369	NA	NA	NA	NA	NA	NA	NA	NA	NA	NA	NA	NA	NA	NA	NA	NA	NA	NA	NA	NA	NA	NA	NA	NA	NA	NA	NA	NA	79.2237	NA	NA
	biomass	S		b	NA	NA	NA	0.632803	0.0298557	0.161663	NA	NA	NA	NA	NA	NA	NA	NA	NA	NA	NA	NA	NA	NA	NA	NA	NA	NA	NA	NA	NA	NA	NA	NA	NA	NA	NA	NA	6.06297	NA	NA
	biomass	S		c	NA	NA	NA	51.6084	2.8617	5.04765	NA	NA	NA	NA	NA	3.88764	NA	NA	NA	NA	NA	0.361869	NA	NA	NA	NA	0.126625	0.0263116	NA	0.975413	0.246518	1.56744	0.275108	NA	NA	NA	NA	14.1219	132.934	2.60311	284.059
	biomass	S		c	NA	NA	NA	43.2846	0.901691	3.25867	NA	NA	NA	NA	NA	3.66082	NA	NA	NA	NA	NA	0.405075	0.0173543	NA	NA	NA	0.108123	0.0326848	NA	1.06442	0.249815	1.82128	NA	NA	NA	NA	NA	14.191	NA	2.84702	316.875
	biomass	S		d	NA	NA	NA	91.1416	4.44463	2.70491	NA	NA	NA	NA	NA	NA	NA	NA	NA	NA	NA	NA	NA	NA	NA	NA	NA	NA	NA	NA	NA	NA	NA	NA	NA	NA	NA	NA	57.4592	NA	NA
	biomass	S		d	NA	NA	NA	1.51525	0.0859034	0.293588	NA	NA	NA	NA	NA	3.19342	NA	NA	NA	NA	NA	NA	0.0423645	NA	NA	NA	NA	NA	NA	1.18097	NA	NA	NA	NA	NA	NA	NA	NA	8.93298	NA	NA
	medium	S	4	a	NA	NA	NA	NA	NA	NA	NA	NA	NA	NA	NA	NA	NA	NA	NA	NA	NA	NA	NA	NA	NA	NA	NA	NA	NA	NA	NA	NA	NA	NA	NA	NA	NA	NA	NA	NA	NA
	medium	S		a	NA	NA	NA	NA	NA	0.0702283	NA	NA	NA	NA	NA	NA	NA	NA	NA	NA	NA	0.000524777	NA	NA	NA	NA	0.0361803	NA	NA	0.553947	NA	0.126479	NA	NA	NA	NA	NA	3.34011	NA	0.231902	7.02689
	medium	S		b	NA	NA	NA	NA	NA	0.0662146	NA	NA	NA	NA	NA	0.212844	NA	NA	NA	NA	NA	0.524933	NA	NA	NA	NA	0.0368747	NA	NA	0.789392	0.135934	0.0868198	NA	NA	NA	NA	NA	6.0025	NA	0.157517	8.14994
	medium	S		b	NA	NA	NA	NA	NA	0.0806306	NA	NA	NA	NA	NA	0.201143	NA	NA	NA	NA	NA	0.493234	NA	NA	NA	NA	NA	NA	NA	0.779252	0.162485	0.114826	NA	NA	NA	NA	NA	5.21599	NA	0.159518	6.47581
	medium	S		c	NA	NA	NA	NA	NA	NA	NA	NA	NA	NA	NA	NA	NA	NA	NA	NA	NA	NA	NA	NA	NA	NA	NA	NA	NA	1.18203	NA	NA	NA	NA	NA	NA	NA	NA	NA	NA	NA
	medium	S		c	NA	NA	NA	NA	NA	NA	NA	NA	NA	NA	NA	NA	NA	NA	NA	NA	NA	0.458532	NA	NA	NA	NA	0.12	NA	NA	0.804822	NA	NA	NA	NA	NA	NA	NA	NA	NA	NA	NA
	medium	S		d	NA	NA	NA	NA	NA	0.066515	NA	NA	NA	NA	NA	0.253076	NA	NA	NA	NA	NA	0.538841	NA	NA	NA	NA	0.0346776	NA	NA	0.765527	0.110204	0.0727798	NA	NA	NA	NA	NA	NA	NA	0.182005	7.81166
	medium	S		d	NA	NA	NA	NA	NA	0.0768266	NA	NA	NA	NA	NA	0.226597	NA	NA	NA	NA	NA	0.54334	NA	NA	NA	NA	0.0313325	NA	NA	0.761708	0.123814	0.0991846	NA	NA	NA	NA	NA	NA	NA	0.223716	7.06972
	blank	S	2	a	NA	NA	NA	NA	0.0303539	0.334734	NA	NA	NA	NA	NA	0.0600115	NA	NA	NA	NA	NA	NA	NA	NA	NA	NA	0.06901	NA	NA	0.0579447	NA	NA	NA	NA	NA	NA	NA	8.05754	5.43915	0.756507	23.9076
	blank	S		a	NA	NA	NA	NA	0.0322831	0.316832	NA	NA	NA	NA	NA	0.14991	NA	NA	NA	NA	NA	NA	NA	NA	NA	NA	0.0258063	NA	NA	0.0406995	NA	NA	NA	NA	NA	NA	NA	10.2762	0.686899	0.716232	24.7562
	blank	S		b	NA	NA	NA	NA	0.0373332	0.327559	NA	NA	NA	NA	NA	0.105975	NA	NA	NA	NA	NA	NA	NA	NA	NA	NA	0.127652	NA	NA	0.0400056	NA	NA	NA	NA	NA	NA	NA	24.2619	1.32616	0.674873	17.4136
	blank	S		b	NA	NA	NA	NA	0.0287893	0.328947	NA	NA	NA	NA	NA	0.0272168	NA	NA	NA	NA	NA	NA	NA	NA	NA	NA	0.0514258	NA	NA	0.0557628	NA	NA	NA	NA	NA	NA	NA	33.027	3.54152	0.622586	22.1572
Mougeotia scalaris (164.80)	biomass	P	4	a	NA	NA	NA	4.28593	0.0967562	0.557659	NA	NA	NA	NA	NA	0.757096	NA	NA	NA	NA	NA	NA	0.225148	NA	NA	NA	0.360351	0.0710476	0.142249	0.130753	0.354837	0.154232	0.171754	NA	NA	NA	NA	11.4955	85.2144	2.71361	384.733
	biomass	P		a	NA	NA	NA	3.83833	0.0829289	0.563068	NA	NA	NA	NA	NA	0.769817	NA	NA	NA	NA	NA	NA	0.20799	NA	NA	NA	0.347841	0.0769393	0.186493	0.131331	0.454566	0.177636	NA	NA	NA	NA	NA	12.8439	99.9848	2.60001	413.741
	biomass	P		b	NA	NA	NA	5.60197	0.115473	0.928558	NA	NA	NA	NA	NA	1.26941	NA	NA	NA	NA	NA	NA	0.249656	NA	NA	NA	0.504543	0.0991373	0.238367	0.179075	0.744046	0.203762	NA	NA	NA	NA	NA	23.638	226.721	4.56727	641.38
	biomass	P		b	NA	NA	NA	6.89348	0.0789539	0.940535	NA	NA	NA	NA	NA	1.47689	NA	NA	NA	NA	NA	0.216909	0.24578	NA	NA	NA	0.541556	0.0752225	0.0950033	0.199675	0.837954	0.357066	NA	NA	NA	NA	NA	23.5797	283.787	4.39507	739.743
	biomass	P		c	NA	NA	NA	6.1426	0.0691295	0.760023	NA	NA	NA	NA	NA	0.733846	NA	NA	NA	NA	NA	NA	0.20021	NA	NA	NA	0.341751	0.0900191	0.198998	0.195024	0.505442	0.230379	NA	NA	NA	NA	NA	15.5875	NA	3.642	438.874
	biomass	P		c	NA	NA	NA	6.76511	0.115948	0.733197	NA	NA	NA	NA	NA	0.831926	NA	NA	NA	NA	NA	0.223715	0.206307	NA	NA	NA	0.334521	0.100787	0.118741	0.2075	0.53413	0.29335	0.375606	NA	NA	NA	NA	13.9507	17.1569	3.36889	443.162
	biomass	P		d	NA	NA	NA	5.08621	0.221771	1.40057	NA	NA	NA	NA	NA	2.27152	NA	NA	NA	NA	NA	NA	0.255072	NA	NA	NA	0.866098	0.0875746	0.425556	0.205904	0.556296	0.281875	NA	NA	NA	NA	NA	53.4546	NA	8.74436	1641.94
	biomass	P		d	NA	NA	NA	2.52309	0.21049	1.29886	NA	NA	NA	NA	NA	2.07864	NA	NA	NA	NA	NA	NA	0.247071	NA	NA	NA	0.542199	0.0829014	0.280477	0.197776	0.357109	0.187461	NA	NA	NA	NA	NA	62.0732	NA	10.0291	1800.53
	medium	P	4	a	NA	NA	NA	10.5445	0.0955455	NA	NA	NA	NA	NA	NA	0.424464	NA	NA	NA	NA	NA	0.236942	0.0399778	NA	NA	NA	0.225049	0.0993626	NA	0.102969	0.239099	NA	NA	NA	NA	NA	NA	NA	NA	0.98064	15.8705
	medium	P		b	NA	NA	NA	NA	NA	3.3501	NA	NA	NA	NA	NA	NA	NA	NA	NA	NA	NA	NA	NA	NA	NA	NA	NA	NA	NA	NA	NA	NA	NA	NA	NA	NA	NA	NA	NA	NA	NA
	medium	P		b	NA	NA	NA	NA	NA	NA	NA	NA	NA	NA	NA	0.837226	NA	NA	NA	NA	NA	NA	0.0460098	NA	NA	NA	0.406728	0.146716	NA	0.211602	0.690122	NA	NA	NA	NA	NA	NA	NA	NA	1.30028	NA
	medium	P		c	NA	NA	NA	10.3991	0.0658102	0.841289	NA	NA	NA	NA	NA	0.748024	NA	NA	NA	NA	NA	0.224233	0.0404931	NA	NA	NA	0.248274	0.107425	NA	0.264975	0.510416	NA	NA	NA	NA	NA	NA	NA	NA	0.813683	NA
	medium	P		c	NA	NA	NA	11.7244	0.0801144	0.796322	NA	NA	NA	NA	NA	0.481879	NA	NA	NA	NA	NA	0.247338	0.048529	NA	NA	NA	0.32714	0.0899875	NA	0.200011	0.643623	NA	NA	NA	NA	NA	NA	NA	13.3234	0.512637	6.01032
	medium	P		d	NA	NA	NA	6.69831	NA	0.684943	NA	NA	NA	NA	NA	0.443147	NA	NA	NA	NA	NA	0.176731	0.042752	NA	NA	NA	0.257358	0.0853656	NA	0.175651	NA	NA	NA	NA	NA	NA	NA	NA	NA	1.41662	31.8918
	medium	P		d	NA	NA	NA	7.68285	0.0794865	0.677073	NA	NA	NA	NA	NA	0.384537	NA	NA	NA	NA	NA	0.186982	0.0355318	NA	NA	NA	0.224857	0.0851121	NA	0.144747	0.504162	0.033461	NA	NA	NA	NA	NA	NA	NA	0.622115	5.839
	blank	P	2	a	NA	NA	NA	NA	0.0907191	0.434806	NA	NA	NA	NA	NA	0.401855	NA	NA	NA	NA	NA	NA	NA	NA	NA	NA	0.105021	NA	NA	0.0519539	NA	NA	NA	NA	NA	NA	NA	20.9436	1.8658	0.637503	29.7116
	blank	P		a	NA	NA	NA	NA	0.0424055	0.426124	NA	NA	NA	NA	NA	0.443821	NA	NA	NA	NA	NA	NA	NA	NA	NA	NA	0.0407139	NA	NA	0.0483785	NA	NA	NA	NA	NA	NA	NA	62.0204	2.57934	0.675446	27.1462
	blank	P		b	NA	NA	NA	NA	0.0392079	0.368658	NA	NA	NA	NA	NA	0.036874	NA	NA	NA	NA	NA	NA	NA	NA	NA	NA	0.0388655	NA	NA	0.0410598	NA	NA	NA	NA	NA	NA	NA	42.5546	4.87107	0.68338	25.3004
	blank	P		b	NA	NA	NA	NA	0.0358676	0.359341	NA	NA	NA	NA	NA	0.0356944	NA	NA	NA	NA	NA	NA	NA	NA	NA	NA	0.010357	NA	NA	0.0216394	NA	NA	NA	NA	NA	NA	NA	NA	2.54048	0.662163	19.8757
	biomass	S	4	a	NA	NA	NA	42.2788	0.147382	1.4522	NA	NA	NA	NA	NA	3.42858	NA	NA	NA	NA	NA	0.904742	0.447227	NA	NA	NA	3.12818	0.35787	0.24774	1.82723	2.93535	1.78495	2.52068	NA	NA	NA	NA	13.8077	NA	3.04317	360.966
	biomass	S		a	NA	NA	NA	NA	NA	NA	NA	NA	NA	NA	NA	NA	NA	NA	NA	NA	NA	NA	NA	NA	NA	NA	NA	NA	NA	NA	NA	NA	NA	NA	NA	NA	NA	NA	NA	NA	NA
	biomass	S		b	NA	NA	NA	37.8454	0.115813	0.865715	NA	NA	NA	NA	NA	2.54083	NA	NA	NA	NA	NA	0.957736	0.399233	NA	NA	NA	3.67245	0.264741	0.289733	1.42359	2.93373	1.82168	1.63116	NA	NA	NA	NA	9.10147	32.5956	2.03602	390.827
	biomass	S		b	NA	NA	NA	39.55	0.139663	0.87642	NA	NA	NA	NA	NA	2.07525	NA	NA	NA	NA	NA	0.933457	0.403013	NA	NA	NA	3.66045	0.288329	0.288759	1.48411	3.11619	1.92372	1.58228	NA	NA	NA	NA	14.9007	35.7372	2.26636	465.11
	biomass	S		c	NA	NA	NA	76.3624	0.103534	0.882584	NA	NA	NA	NA	NA	2.58273	NA	NA	NA	NA	NA	1.22999	0.565466	NA	NA	NA	3.7509	0.336785	0.328692	2.40661	4.66038	2.46086	2.78707	NA	NA	NA	NA	10.8548	29.0701	2.23878	316.893
	biomass	S		c	NA	NA	NA	75.1094	0.115983	0.941988	NA	NA	NA	NA	NA	2.6838	NA	NA	NA	NA	NA	1.21974	0.534516	NA	NA	NA	3.91827	0.386391	0.276784	2.19985	4.55572	2.18548	2.81036	NA	NA	NA	NA	12.3915	34.679	2.12311	317.206
	biomass	S		d	NA	NA	NA	60.8231	0.107868	0.94919	NA	NA	NA	NA	NA	1.84939	NA	NA	NA	NA	NA	1.10776	0.521783	NA	NA	NA	3.88637	0.274475	0.231671	2.08887	2.91403	2.18946	1.75073	NA	NA	NA	NA	34.3068	36.0755	1.55677	356.321
	biomass	S		d	NA	NA	NA	59.6369	0.11118	0.968306	NA	NA	NA	NA	NA	2.04387	NA	NA	NA	NA	NA	1.19463	0.518259	NA	NA	NA	4.14032	0.240687	0.257005	1.96505	3.27689	2.55268	1.06793	NA	NA	NA	NA	30.8735	27.5259	1.65366	305.854
	medium	S	4	a	NA	NA	NA	NA	NA	4.36598	NA	NA	NA	NA	NA	13.048	NA	NA	NA	NA	NA	1.3886	0.496836	NA	NA	NA	3.89563	NA	NA	2.50674	7.0217	NA	NA	NA	NA	NA	NA	NA	NA	NA	NA
	medium	S		a	NA	NA	NA	NA	NA	6.0266	NA	NA	NA	NA	NA	15.3991	NA	NA	NA	NA	NA	NA	0.491927	NA	NA	NA	3.10332	NA	NA	2.16109	7.43066	NA	NA	NA	NA	NA	NA	NA	NA	NA	NA
	medium	S		b	NA	NA	NA	167.324	0.079418	1.61203	NA	NA	NA	NA	NA	13.5765	NA	NA	NA	NA	NA	1.56845	0.537017	NA	NA	NA	2.75584	0.448113	0.0848033	NA	4.35016	0.20342	0.652899	NA	NA	NA	NA	3.63605	50.7947	0.398197	8.99196
	medium	S		b	NA	NA	NA	131.206	0.085134	1.65955	NA	NA	NA	NA	NA	14.3655	NA	NA	NA	NA	NA	1.67296	0.562383	NA	NA	NA	2.96834	0.470461	0.0791093	2.34224	4.56724	0.20165	0.700291	NA	NA	NA	NA	3.33861	46.9744	0.453793	8.546
	medium	S		c	NA	NA	NA	56.1245	NA	1.46707	NA	NA	NA	NA	NA	14.2364	NA	NA	NA	NA	NA	1.66365	0.593703	NA	NA	NA	3.26122	0.825635	NA	3.06414	5.57625	NA	NA	NA	NA	NA	NA	NA	NA	NA	NA
	medium	S		c	NA	NA	NA	163.973	0.069895	1.29493	NA	NA	NA	NA	NA	14.0631	NA	NA	NA	NA	NA	1.59868	0.50439	NA	NA	NA	2.9552	0.469432	0.0914235	2.50087	4.89994	0.282195	0.995531	NA	NA	NA	NA	NA	51.6179	0.517959	8.69347
	medium	S		d	NA	NA	NA	83.8627	NA	1.39786	NA	NA	NA	NA	NA	10.2817	NA	NA	NA	NA	NA	1.66498	0.510852	NA	NA	NA	3.02199	0.533982	NA	2.42974	4.94176	0.291081	1.07724	NA	NA	NA	NA	NA	NA	0.766046	NA
	medium	S		d	NA	NA	NA	160.718	0.106876	1.32462	NA	NA	NA	NA	NA	10.8675	NA	NA	NA	NA	NA	1.57536	0.54449	NA	NA	NA	3.27937	0.426934	0.108648	2.38962	5.62151	0.286258	0.931022	NA	NA	NA	NA	NA	84.4911	0.63208	14.1666
	blank	S	2	a	NA	NA	NA	NA	0.0303539	0.334734	NA	NA	NA	NA	NA	0.0600115	NA	NA	NA	NA	NA	NA	NA	NA	NA	NA	0.06901	NA	NA	0.0579447	NA	NA	NA	NA	NA	NA	NA	8.05754	5.43915	0.756507	23.9076
	blank	S		a	NA	NA	NA	NA	0.0322831	0.316832	NA	NA	NA	NA	NA	0.14991	NA	NA	NA	NA	NA	NA	NA	NA	NA	NA	0.0258063	NA	NA	0.0406995	NA	NA	NA	NA	NA	NA	NA	10.2762	0.686899	0.716232	24.7562
	blank	S		b	NA	NA	NA	NA	0.0373332	0.327559	NA	NA	NA	NA	NA	0.105975	NA	NA	NA	NA	NA	NA	NA	NA	NA	NA	0.127652	NA	NA	0.0400056	NA	NA	NA	NA	NA	NA	NA	24.2619	1.32616	0.674873	17.4136
	blank	S		b	NA	NA	NA	NA	0.0287893	0.328947	NA	NA	NA	NA	NA	0.0272168	NA	NA	NA	NA	NA	NA	NA	NA	NA	NA	0.0514258	NA	NA	0.0557628	NA	NA	NA	NA	NA	NA	NA	33.027	3.54152	0.622586	22.1572
Supplementary Figure 2b,d:
P-values for the differences in levels of detected compounds between proloferative and stationary phase of culture growth (Corresponds to Figure S2b [biomass] and Figure S2d [culture media])
Log-transformed data were analyzed by linear mixed-effects model (two-sided hypothesis) and group differences were determined by multiple comparison (Tukey method, independently for each metabolite without additional adjustment).
strain	sample	ABA	PA	DPA	IAA	IAM	oxIAA	IAA.Glu	IAA.Asp	oxIAA.Asp	IAA.GE	oxIAA.GE	I3A	tZ	tZR	tZRMP	tZOG	tZROG	cZ	cZR	cZRMP	cZOG	cZROG	iP	iPR	iPRMP	MeS.Z	MeS.ZR	MeS.iP	MeS.iPR	JA	JA.Ile	OPDA	dnOPDA	SA	PAA	PAAM	BA
Chlorella sorokiniana	biomass	NA	NA	NA	0.169533	0.0146447	0.768871	NA	NA	NA	NA	NA	0.479031	NA	NA	NA	NA	NA	1.07e-08	0.279455	NA	NA	NA	0.183158	0.284031	NA	0.00648007	0.759897	0.23799	0.00340478	NA	NA	NA	NA	0.819739	0.887247	0.581979	0.306494
Mesostigma viride (CCAC 1140)	biomass	NA	NA	NA	0.000132325	0.0111829	0.155534	NA	NA	NA	NA	NA	0.292727	NA	NA	NA	NA	NA	0.029393	0.350462	0.00484085	NA	NA	0.55767	0.0141351	0.0440544	0.0147234	0.407953	NA	0.0378686	NA	NA	NA	NA	0.465047	0.32333	0.242072	0.125728
Chlorokybus cerffii (SAG-34-98)	biomass	NA	NA	NA	0.227724	0.041894	6.19e-06	NA	NA	NA	NA	NA	0.572989	NA	NA	NA	NA	NA	4.75e-10	0.932467	0.0187219	NA	NA	0.512704	0.080701	0.997435	0.0199273	0.0759985	0.862263	NA	NA	NA	NA	NA	0.462854	0.343301	0.000958947	0.618625
Klebsormidium nitens (NIES-2285)	biomass	NA	NA	NA	0.000165968	8.49e-08	0.0163872	NA	NA	NA	NA	NA	0.600285	NA	NA	NA	NA	NA	0.0764631	0.373187	8.52e-11	NA	NA	0.657375	0.059753	0.00039306	0.0014578	0.0116835	NA	0.005322	NA	NA	NA	0.262011	0.745183	0.249048	0.00091075	0.164395
Interfium paradoxum (NIES-2180)	biomass	NA	NA	NA	1.3e-05	0.000146719	0.21614	NA	NA	NA	NA	NA	0.14205	NA	NA	NA	NA	NA	1.35e-10	0.248294	2.57e-06	NA	NA	0.804908	0.282222	0.000393416	1.36e-06	0.700844	NA	0.000107289	NA	NA	0.934246	0.195078	0.557392	0.834796	0.000148979	0.575922
Chara braunii (NIES-1604)	biomass	NA	NA	NA	0.0647168	0.405526	0.15963	NA	NA	NA	NA	NA	0.326124	NA	NA	NA	NA	NA	NA	NA	NA	NA	NA	3.19e-05	0.163814	0.00562593	0.538909	NA	NA	NA	NA	NA	NA	NA	0.361004	0.00771947	0.000822929	0.101628
Coleochaete scutata (CCAC 0493)	biomass	NA	NA	NA	0.00076609	0.00180413	4.48e-06	NA	NA	NA	NA	NA	2.35e-13	NA	NA	NA	NA	NA	6.1e-12	0.00564128	0.573164	NA	NA	0.0349639	3.15e-08	0.205937	0.605484	2.26e-09	NA	NA	0.0512979	NA	0.0675792	0.15382	0.995187	NA	NA	0.584767
Mesotaenium endlicherianum (SAG 12.97)	biomass	NA	NA	NA	0.262909	0.220727	0.236688	NA	NA	NA	NA	NA	0.376001	NA	NA	NA	NA	NA	5.77e-20	0.863834	1.68e-10	NA	NA	0.000411982	2.21e-07	0.032541	4.03e-06	1.3e-06	3.96e-06	NA	NA	NA	NA	NA	0.00247206	8.35e-06	0.0332507	1.38e-05
Closterium p-s-l complex (NIES-67)	biomass	NA	NA	NA	0.000648532	3e-05	0.0199648	NA	NA	NA	NA	NA	0.0025726	NA	NA	NA	NA	NA	7.74e-13	0.00844029	5.65e-05	NA	NA	0.0479213	0.000116725	0.0211558	5.81e-05	NA	NA	NA	NA	NA	NA	NA	0.855277	0.000149735	0.0517098	0.203046
Spirogyra sp. (SAG 170.80)	biomass	NA	NA	NA	1.16e-07	2.2e-08	0.00406369	NA	NA	NA	NA	NA	0.320993	NA	NA	NA	NA	NA	0.00345312	0.729118	NA	NA	NA	0.535581	0.0905103	NA	5.65e-05	0.0272809	0.0111201	0.468636	NA	NA	NA	NA	0.42688	0.28754	0.183869	0.264571
Mougeotia scalaris (SAG 164.80)	biomass	NA	NA	NA	6.08e-08	0.861679	0.686334	NA	NA	NA	NA	NA	0.0326949	NA	NA	NA	NA	NA	1.11e-11	0.087602	NA	NA	NA	4.69e-05	8.5e-06	0.287383	2.9e-09	1.17e-05	1e-06	9e-05	NA	NA	NA	NA	0.422256	0.0231308	0.0446604	0.0745772
Stage:Strain	biomass	NA	NA	NA	1.18e-16	2.02e-09	0.13274	NA	NA	NA	NA	NA	0.00180918	NA	NA	NA	NA	NA	1.19e-20	0.00195954	0.924188	NA	NA	0.0375737	1.78e-06	0.688154	2.07e-15	0.000105302	5.94e-07	7.19e-09	0.0139859	NA	0.107994	0.434361	0.311249	0.515561	0.00407703	0.0024155
Stage	biomass	NA	NA	NA	2.68e-05	3.68e-10	2.37e-10	NA	NA	NA	NA	NA	2.12e-12	NA	NA	NA	NA	NA	1.83e-16	0.037972	3.89e-19	NA	NA	1.57e-08	7.51e-12	3.54e-08	8.42e-07	5.61e-12	6.1e-06	0.00832542	NA	NA	0.0975976	0.04353	0.0884321	1.47e-08	1.68e-08	0.000491457
Chlorella sorokiniana	culture medium	NA	NA	NA	NA	0.0123146	0.735247	NA	NA	NA	NA	NA	0.00192441	NA	NA	NA	NA	NA	0.0473673	2.69927e-11	NA	NA	NA	0.0321851	2.71812e-06	NA	0.000317962	7.26485e-05	NA	NA	NA	NA	NA	NA	0.342479	0.0573733	0.960902	0.156772
Mesostigma viride (CCAC 1140)	culture medium	0.000303866	NA	NA	1.71834e-09	1.78613e-05	0.00170338	NA	NA	NA	NA	NA	7.68134e-10	NA	NA	NA	NA	NA	0.183065	0.000229083	0.247115	NA	NA	NA	4.53495e-05	7.67011e-05	0.000475033	0.00074689	NA	NA	NA	NA	NA	NA	0.279894	1.95537e-09	0.0161636	5.6395e-05
Chlorokybus cerffii (SAG-34-98)	culture medium	NA	NA	NA	0.11028	0.0336123	1.58847e-05	NA	NA	NA	NA	NA	0.00857059	NA	NA	NA	NA	NA	NA	NA	NA	NA	NA	0.00335317	NA	NA	0.00544324	0.00046664	0.105489	NA	NA	NA	NA	NA	0.394882	0.000309555	1.56115e-06	0.0935879
Klebsormidium nitens (NIES-2285)	culture medium	NA	NA	NA	0.995785	0.0472607	0.509824	NA	NA	NA	NA	NA	0.667924	NA	NA	NA	NA	NA	0.720699	6.37828e-08	NA	NA	NA	0.0302882	0.00224623	NA	0.168508	0.942652	NA	8.92883e-07	NA	NA	NA	NA	0.60216	0.933292	0.00678382	0.456822
Interfium paradoxum (NIES-2180)	culture medium	NA	NA	NA	0.0189663	0.482872	0.924421	NA	NA	NA	NA	NA	0.0063552	NA	NA	NA	NA	NA	0.0918469	1.06822e-12	NA	NA	NA	0.41301	3.49386e-08	NA	8.95114e-06	0.019665	NA	3.81109e-06	NA	NA	NA	NA	0.13807	0.056359	0.123289	0.91378
Chara braunii (NIES-1604)	culture medium	NA	NA	NA	NA	NA	NA	NA	NA	NA	NA	NA	NA	NA	NA	NA	NA	NA	NA	NA	NA	NA	NA	0.848744	NA	NA	0.352361	NA	NA	NA	NA	NA	NA	NA	0.648234	NA	NA	0.57009
Coleochaete scutata (CCAC 0493)	culture medium	NA	NA	NA	0.528929	NA	0.000778152	NA	NA	NA	NA	NA	0.0732673	NA	NA	NA	NA	NA	0.31241	1.85968e-05	NA	NA	NA	0.0446297	0.000855698	NA	0.393624	0.264455	NA	NA	0.0229537	NA	NA	NA	0.215746	NA	NA	0.552991
Mesotaenium endlicherianum (SAG 12.97)	culture medium	NA	NA	NA	1.23752e-08	NA	0.0434901	NA	NA	NA	NA	NA	7.56238e-06	NA	NA	NA	NA	NA	1.64048e-05	1.98345e-20	NA	NA	NA	4.87979e-11	9.49969e-16	NA	9.5117e-16	NA	NA	NA	NA	NA	NA	NA	0.480849	0.0369382	0.000766934	0.156991
Closterium p-s-l complex (NIES-67)	culture medium	NA	NA	NA	NA	0.000104008	4.71482e-07	NA	NA	NA	NA	NA	7.52914e-10	NA	NA	NA	NA	NA	0.00317217	3.1111e-14	0.420505	NA	NA	4.23142e-07	1.75611e-09	NA	9.13461e-11	NA	NA	NA	NA	NA	NA	NA	0.4429	1.30138e-05	0.000112026	0.654839
Spirogyra sp. (SAG 170.80)	culture medium	NA	NA	NA	NA	NA	0.32242	NA	NA	NA	NA	NA	0.0170602	NA	NA	NA	NA	NA	0.33524	NA	NA	NA	NA	NA	NA	NA	1.98094e-14	NA	0.00623119	NA	NA	NA	NA	NA	NA	NA	0.944099	0.962603
Mougeotia scalaris (SAG 164.80)	culture medium	NA	NA	NA	2.66124e-08	0.844387	0.19041	NA	NA	NA	NA	NA	3.11896e-19	NA	NA	NA	NA	NA	0.00993903	8.94944e-18	NA	NA	NA	7.87372e-11	1.43643e-09	NA	8.69193e-15	1.00221e-06	0.00074864	NA	NA	NA	NA	NA	NA	0.000102968	0.0165797	0.663926
Stage:Strain	culture medium	9.18369e-06	NA	NA	1.21775e-08	0.0199151	0.175669	NA	NA	NA	NA	NA	3.64278e-13	NA	NA	NA	NA	NA	7.80793e-09	8.34929e-23	0.7822	NA	NA	1.3278e-08	1.29967e-18	6.78341e-07	5.80292e-16	1.24254e-10	0.0874471	1.12621e-12	0.00346127	NA	NA	NA	0.834984	1.55756e-07	0.0149839	0.0288984
Stage	culture medium	NA	NA	NA	4.09586e-11	3.42258e-08	1.89286e-11	NA	NA	NA	NA	NA	6.30971e-17	NA	NA	NA	NA	NA	0.0420413	1.95638e-15	0.0819934	NA	NA	8.57831e-14	8.71769e-10	NA	1.46823e-18	0.000538898	1.2975e-05	0.314977	NA	NA	NA	NA	0.204038	1.20573e-09	1.80759e-10	0.00242282
[truncated: 34 more columns]

## Sheet: Supplementary Figure 3
Supplementary Figure 3 | Relative errors of data from LC/MS-analyzed samples.
For each analyte, the table lists mean values, standard deviation (SD), relative error of biological replication (RE (bio)), and relative error of technical replication (RE(tech))
			ABA				PA				DPA				IAA				IAM				oxIAA				IAA-Glu				IAA-Asp				oxIAA-Asp				IAA-GE				oxIAA-GE				I3A
Strain	Type	Stage	Mean	SD	RE (bio)	RE(tech)	Mean	SD	RE (bio)	RE(tech)	Mean	SD	RE (bio)	RE(tech)	Mean	SD	RE (bio)	RE(tech)	Mean	SD	RE (bio)	RE(tech)	Mean	SD	RE (bio)	RE(tech)	Mean	SD	RE (bio)	RE(tech)	Mean	SD	RE (bio)	RE(tech)	Mean	SD	RE (bio)	RE(tech)	Mean	SD	RE (bio)	RE(tech)	Mean	SD	RE (bio)	RE(tech)	Mean	SD	RE (bio)
Picocystis salinarum	biomass	P	NA	NA	NA	NA	NA	NA	NA	NA	NA	NA	NA	NA	9.63978	4.72583	0.490242	NA	0.16006	0.0680115	0.0719077	0.515416	3.73183	3.49033	1.14508	0.0306141	NA	NA	NA	NA	NA	NA	NA	NA	NA	NA	NA	NA	NA	NA	NA	NA	NA	NA	NA	NA	22.2606	8.98954	0.494568
Picocystis salinarum	medium	P	NA	NA	NA	NA	NA	NA	NA	NA	NA	NA	NA	NA	NA	NA	NA	NA	NA	NA	NA	NA	NA	NA	NA	NA	NA	NA	NA	NA	NA	NA	NA	NA	NA	NA	NA	NA	NA	NA	NA	NA	NA	NA	NA	NA	NA	NA	NA
Picocystis salinarum	blank	P	NA	NA	NA	NA	NA	NA	NA	NA	NA	NA	NA	NA	NA	NA	NA	NA	NA	NA	NA	NA	NA	NA	NA	NA	NA	NA	NA	NA	NA	NA	NA	NA	NA	NA	NA	NA	NA	NA	NA	NA	NA	NA	NA	NA	NA	NA	NA
Trentepohlia annulata	biomass	P	NA	NA	NA	NA	NA	NA	NA	NA	NA	NA	NA	NA	8.69387	1.82522	0.239289	0.0486854	NA	NA	NA	NA	3.64316	0.0858311	0.0241708	0.0188926	NA	NA	NA	NA	NA	NA	NA	NA	NA	NA	NA	NA	NA	NA	NA	NA	NA	NA	NA	NA	10.775	1.80635	0.192703
Trentepohlia annulata	medium	P	NA	NA	NA	NA	NA	NA	NA	NA	NA	NA	NA	NA	NA	NA	NA	NA	NA	NA	NA	NA	3.26818	0.450172	0.153684	0.0114264	NA	NA	NA	NA	NA	NA	NA	NA	NA	NA	NA	NA	NA	NA	NA	NA	NA	NA	NA	NA	4.16939	1.13463	0.303822
Trentepohlia annulata	blank	P	NA	NA	NA	NA	NA	NA	NA	NA	NA	NA	NA	NA	NA	NA	NA	NA	NA	NA	NA	NA	4.70248	1.40657	0.366003	0.0156355	NA	NA	NA	NA	NA	NA	NA	NA	NA	NA	NA	NA	NA	NA	NA	NA	NA	NA	NA	NA	2.76207	0.849774	0.376063
Desmodesmus communis	biomass	P	NA	NA	NA	NA	NA	NA	NA	NA	NA	NA	NA	NA	29.0109	13.2521	0.505982	0.0895696	7.36212	4.2022	0.636711	0.0496082	78.0877	72.5349	1.03826	0.0274388	NA	NA	NA	NA	NA	NA	NA	NA	NA	NA	NA	NA	NA	NA	NA	NA	NA	NA	NA	NA	470.816	240.385	0.569714
Desmodesmus communis	medium	P	NA	NA	NA	NA	NA	NA	NA	NA	NA	NA	NA	NA	NA	NA	NA	NA	NA	NA	NA	NA	0.296773	0.0435122	0.143724	0.0480391	NA	NA	NA	NA	NA	NA	NA	NA	NA	NA	NA	NA	NA	NA	NA	NA	NA	NA	NA	NA	0.697047	0.0786313	0.135254
Desmodesmus communis	blank	P	NA	NA	NA	NA	NA	NA	NA	NA	NA	NA	NA	NA	NA	NA	NA	NA	NA	NA	NA	NA	0.0527427	0.0206031	0.247468	0.409454	NA	NA	NA	NA	NA	NA	NA	NA	NA	NA	NA	NA	NA	NA	NA	NA	NA	NA	NA	NA	0.260248	0.0928727	0.299574
Chlorella sorokiniana	biomass	P	NA	NA	NA	NA	NA	NA	NA	NA	NA	NA	NA	NA	15.8671	2.18653	0.140724	0.0724222	0.0451198	0.00955899	0.2032	0.140544	3.33101	0.330231	0.102059	0.0499255	NA	NA	NA	NA	NA	NA	NA	NA	NA	NA	NA	NA	NA	NA	NA	NA	NA	NA	NA	NA	1.96976	0.702169	0.392394
Chlorella sorokiniana	medium	P	NA	NA	NA	NA	NA	NA	NA	NA	NA	NA	NA	NA	NA	NA	NA	NA	0.0319115	0.0109362	0.198217	0.378624	2.64086	0.503363	0.209387	0.0457578	NA	NA	NA	NA	NA	NA	NA	NA	NA	NA	NA	NA	NA	NA	NA	NA	NA	NA	NA	NA	0.352219	0.119886	0.487323
Chlorella sorokiniana	blank	P	NA	NA	NA	NA	NA	NA	NA	NA	NA	NA	NA	NA	NA	NA	NA	NA	NA	NA	NA	NA	1.8941	0.00677005	0.000584992	0.00433831	NA	NA	NA	NA	NA	NA	NA	NA	NA	NA	NA	NA	NA	NA	NA	NA	NA	NA	NA	NA	0.552917	0.04569	0.0421208
Chlorella sorokiniana	biomass	S	NA	NA	NA	NA	NA	NA	NA	NA	NA	NA	NA	NA	28.94	5.82004	0.0899034	0.237971	0.0998048	0.00915794	0.0900348	0.0567832	2.8738	0.118182	0.0316482	0.0385119	NA	NA	NA	NA	NA	NA	NA	NA	NA	NA	NA	NA	NA	NA	NA	NA	NA	NA	NA	NA	2.52648	0.316571	0.118756
Chlorella sorokiniana	medium	S	NA	NA	NA	NA	NA	NA	NA	NA	NA	NA	NA	NA	14.5247	2.63159	0.141221	0.16769	0.0525553	0.00753291	0.119862	0.122819	2.97976	0.277568	0.0953428	0.0483893	NA	NA	NA	NA	NA	NA	NA	NA	NA	NA	NA	NA	NA	NA	NA	NA	NA	NA	NA	NA	0.632704	0.0268193	0.033828
Chlorella sorokiniana	blank	S	NA	NA	NA	NA	NA	NA	NA	NA	NA	NA	NA	NA	NA	NA	NA	NA	NA	NA	NA	NA	2.31841	0.546719	0.281499	0.0645951	NA	NA	NA	NA	NA	NA	NA	NA	NA	NA	NA	NA	NA	NA	NA	NA	NA	NA	NA	NA	0.763223	0.24324	0.368348
Mesostigma viride (CCAC 1140)	biomass	P	NA	NA	NA	NA	NA	NA	NA	NA	NA	NA	NA	NA	21.6731	9.40693	0.456046	0.191508	0.0936427	0.0546064	0.526572	0.443892	1.237	0.321228	0.289818	0.0199852	NA	NA	NA	NA	NA	NA	NA	NA	NA	NA	NA	NA	NA	NA	NA	NA	NA	NA	NA	NA	3.67326	1.08954	0.329919
Mesostigma viride (CCAC 1140)	medium	P	0.224305	0.0450553	0.146056	0.221292	NA	NA	NA	NA	NA	NA	NA	NA	5.39747	0.28913	0.0293854	0.0644601	0.0181702	0.00649234	0.357388	0.133956	0.84049	0.0670612	0.0680654	0.0717492	NA	NA	NA	NA	NA	NA	NA	NA	NA	NA	NA	NA	NA	NA	NA	NA	NA	NA	NA	NA	0.377505	0.107215	0.281581
Mesostigma viride (CCAC 1140)	blank	P	NA	NA	NA	NA	NA	NA	NA	NA	NA	NA	NA	NA	NA	NA	NA	NA	NA	NA	NA	NA	0.261984	0.128416	0.549279	0.0179597	NA	NA	NA	NA	NA	NA	NA	NA	NA	NA	NA	NA	NA	NA	NA	NA	NA	NA	NA	NA	0.364302	0.138081	0.366413
Mesostigma viride (CCAC 1140)	biomass	S	1.37774	0.155389	0.107497	0.0761156	NA	NA	NA	NA	NA	NA	NA	NA	118.659	16.4437	0.0810309	0.152487	0.199619	0.0453799	0.242845	0.0866156	2.46652	0.432919	0.186848	0.0692455	NA	NA	NA	NA	NA	NA	NA	NA	NA	NA	NA	NA	NA	NA	NA	NA	NA	NA	NA	NA	5.50859	0.630214	0.100203
Mesostigma viride (CCAC 1140)	medium	S	1.66187	0.511881	0.325508	0.1298	NA	NA	NA	NA	NA	NA	NA	NA	98.9505	28.403	0.277776	0.185588	0.048644	0.00415687	0.05314	0.0916828	3.13797	0.384672	0.136812	0.009422	NA	NA	NA	NA	NA	NA	NA	NA	NA	NA	NA	NA	NA	NA	NA	NA	NA	NA	NA	NA	2.44386	0.626812	0.280982
Mesostigma viride (CCAC 1140)	blank	S	NA	NA	NA	NA	NA	NA	NA	NA	NA	NA	NA	NA	NA	NA	NA	NA	NA	NA	NA	NA	0.410099	0.235602	0.584996	0.306249	NA	NA	NA	NA	NA	NA	NA	NA	NA	NA	NA	NA	NA	NA	NA	NA	NA	NA	NA	NA	NA	NA	NA
Mesostigma viride (NIES-995)	biomass	P	1.01299	0.179729	0.109332	0.192766	NA	NA	NA	NA	NA	NA	NA	NA	15.9234	4.70384	0.311213	0.0861958	0.0431624	0.00454122	0.0972705	0.0719696	0.332387	0.08909	0.283617	0.0711516	NA	NA	NA	NA	NA	NA	NA	NA	NA	NA	NA	NA	NA	NA	NA	NA	NA	NA	NA	NA	0.508785	0.133241	0.279844
Mesostigma viride (NIES-995)	medium	P	NA	NA	NA	NA	NA	NA	NA	NA	NA	NA	NA	NA	NA	NA	NA	NA	NA	NA	NA	NA	0.0634631	0.00944975	0.0787948	0.187913	NA	NA	NA	NA	NA	NA	NA	NA	NA	NA	NA	NA	NA	NA	NA	NA	NA	NA	NA	NA	NA	NA	NA
Mesostigma viride (NIES-995)	blank	P	NA	NA	NA	NA	NA	NA	NA	NA	NA	NA	NA	NA	NA	NA	NA	NA	NA	NA	NA	NA	0.03663	0.00762264	0.0885283	0.238998	NA	NA	NA	NA	NA	NA	NA	NA	NA	NA	NA	NA	NA	NA	NA	NA	NA	NA	NA	NA	NA	NA	NA
Chlorokybus cerffii (SAG-34-98)	biomass	P	NA	NA	NA	NA	NA	NA	NA	NA	NA	NA	NA	NA	11.9776	1.39223	0.0373893	0.146789	0.273745	0.0774648	0.30533	0.0172545	2.21828	0.15031	0.0725396	0.0119134	NA	NA	NA	NA	NA	NA	NA	NA	NA	NA	NA	NA	NA	NA	NA	NA	NA	NA	NA	NA	0.725762	0.0953445	0.13788
Chlorokybus cerffii (SAG-34-98)	medium	P	NA	NA	NA	NA	NA	NA	NA	NA	NA	NA	NA	NA	17.7415	1.49566	0.0205454	0.108646	0.130585	0.00651672	0.0482324	0.0294736	3.74423	0.385691	0.110629	0.0145209	NA	NA	NA	NA	NA	NA	NA	NA	NA	NA	NA	NA	NA	NA	NA	NA	NA	NA	NA	NA	0.273918	0.0551686	0.196438
Chlorokybus cerffii (SAG-34-98)	biomass	S	NA	NA	NA	NA	NA	NA	NA	NA	NA	NA	NA	NA	18.8329	2.64762	0.14542	0.0535419	0.149314	0.0109454	0.0703122	0.0445879	0.270704	0.0229616	0.0734058	0.067143	NA	NA	NA	NA	NA	NA	NA	NA	NA	NA	NA	NA	NA	NA	NA	NA	NA	NA	NA	NA	0.596086	0.0935708	0.16778
Chlorokybus cerffii (SAG-34-98)	medium	S	NA	NA	NA	NA	NA	NA	NA	NA	NA	NA	NA	NA	29.2027	3.68256	0.126017	0.0633085	0.0881521	0.00496208	0.0554782	0.0304669	0.730568	0.076591	0.110266	0.0315618	NA	NA	NA	NA	NA	NA	NA	NA	NA	NA	NA	NA	NA	NA	NA	NA	NA	NA	NA	NA	0.479814	0.104551	0.228365
Chlorokybus cerffii (SAG-34-98)	blank	P	NA	NA	NA	NA	NA	NA	NA	NA	NA	NA	NA	NA	NA	NA	NA	NA	0.104331	0.0179627	0.21049	0.0125628	3.62149	0.650257	0.219211	0.0175158	NA	NA	NA	NA	NA	NA	NA	NA	NA	NA	NA	NA	NA	NA	NA	NA	NA	NA	NA	NA	1.26979	0.466451	0.449013
Chlorokybus cerffii (SAG-34-98)	blank	S	NA	NA	NA	NA	NA	NA	NA	NA	NA	NA	NA	NA	NA	NA	NA	NA	0.06786	0.00574059	0.0511105	0.0901226	2.97589	0.340647	0.138904	0.0189864	NA	NA	NA	NA	NA	NA	NA	NA	NA	NA	NA	NA	NA	NA	NA	NA	NA	NA	NA	NA	1.70827	0.140357	0.0828418
Chlorokybus melkonianii (CCAC 0220)	biomass	P	NA	NA	NA	NA	NA	NA	NA	NA	NA	NA	NA	NA	2.87132	1.50971	0.501601	0.34888	0.0865414	0.0132906	0.178722	0.070892	0.661837	0.0760635	0.125612	0.0149548	NA	NA	NA	NA	NA	NA	NA	NA	NA	NA	NA	NA	NA	NA	NA	NA	NA	NA	NA	NA	6.86582	0.852475	0.123445
Chlorokybus melkonianii (CCAC 0220)	medium	P	NA	NA	NA	NA	NA	NA	NA	NA	NA	NA	NA	NA	NA	NA	NA	NA	NA	NA	NA	NA	0.656398	0.0518765	0.082384	0.018697	NA	NA	NA	NA	NA	NA	NA	NA	NA	NA	NA	NA	NA	NA	NA	NA	NA	NA	NA	NA	2.51657	0.562042	0.262968
Chlorokybus melkonianii (CCAC 0220)	blank	P	NA	NA	NA	NA	NA	NA	NA	NA	NA	NA	NA	NA	NA	NA	NA	NA	NA	NA	NA	NA	3.02022	0.161353	0.0327452	0.0566476	NA	NA	NA	NA	NA	NA	NA	NA	NA	NA	NA	NA	NA	NA	NA	NA	NA	NA	NA	NA	2.78037	0.498873	0.212588
Klebsormidium nitens	biomass	P	NA	NA	NA	NA	NA	NA	NA	NA	NA	NA	NA	NA	14.6131	11.854	1.02784	0.387688	0.0865658	0.0148694	0.0913126	0.195084	3.40124	0.651372	0.214006	0.0078877	NA	NA	NA	NA	NA	NA	NA	NA	NA	NA	NA	NA	NA	NA	NA	NA	NA	NA	NA	NA	10.8563	1.75544	0.176594
Klebsormidium nitens	medium	P	NA	NA	NA	NA	NA	NA	NA	NA	NA	NA	NA	NA	27.471	14.4925	0.0286194	0.68027	0.177353	0.0969374	0.514956	0.600727	6.67496	0.56404	0.089289	0.0356459	NA	NA	NA	NA	NA	NA	NA	NA	NA	NA	NA	NA	NA	NA	NA	NA	NA	NA	NA	NA	1.94372	0.309204	0.110815
Klebsormidium nitens	blank	P	NA	NA	NA	NA	NA	NA	NA	NA	NA	NA	NA	NA	NA	NA	NA	NA	NA	NA	NA	NA	3.77711	0.135075	0.0365455	0.0187274	NA	NA	NA	NA	NA	NA	NA	NA	NA	NA	NA	NA	NA	NA	NA	NA	NA	NA	NA	NA	3.0599	0.588976	0.208066
Klebsormidium nitens	biomass	S	1.22489	1.03095	0.934262	0.12994	NA	NA	NA	NA	NA	NA	NA	NA	85.8914	11.7447	0.0221385	0.166	0.643408	0.224571	0.390002	0.0154459	14.3181	11.334	0.885004	0.00566434	NA	NA	NA	NA	NA	NA	NA	NA	NA	NA	NA	NA	NA	NA	NA	NA	NA	NA	NA	NA	13.6837	0.637763	0.0550527
Klebsormidium nitens	medium	S	1.18262	0.996047	0.933845	0.1397	NA	NA	NA	NA	NA	NA	NA	NA	24.8529	8.48567	0.203491	0.372943	0.0990397	0.0284857	0.266849	0.207195	9.5182	4.88346	0.5732	0.025474	NA	NA	NA	NA	NA	NA	NA	NA	NA	NA	NA	NA	NA	NA	NA	NA	NA	NA	NA	NA	2.13692	0.190083	0.0443747
Klebsormidium nitens	blank	S	NA	NA	NA	NA	NA	NA	NA	NA	NA	NA	NA	NA	NA	NA	NA	NA	NA	NA	NA	NA	4.8754	0.975167	0.221107	0.0386577	NA	NA	NA	NA	NA	NA	NA	NA	NA	NA	NA	NA	NA	NA	NA	NA	NA	NA	NA	NA	5.36351	0.59532	0.0408658
Interfium paradoxum	biomass	P	NA	NA	NA	NA	NA	NA	NA	NA	NA	NA	NA	NA	11.0784	1.4313	0.0529217	0.149121	0.0952748	0.00557183	0.0516573	0.046284	2.51193	0.249868	0.110597	0.0135083	NA	NA	NA	NA	NA	NA	NA	NA	NA	NA	NA	NA	NA	NA	NA	NA	NA	NA	NA	NA	42.8344	23.9405	0.624105
Interfium paradoxum	medium	P	NA	NA	NA	NA	NA	NA	NA	NA	NA	NA	NA	NA	5.62336	3.27533	0.578588	0.417265	0.11711	0.0403601	0.257759	0.334246	5.33515	0.288234	0.0641005	0.0164088	NA	NA	NA	NA	NA	NA	NA	NA	NA	NA	NA	NA	NA	NA	NA	NA	NA	NA	NA	NA	0.85316	0.15556	0.174044
Interfium paradoxum	blank	P	NA	NA	NA	NA	NA	NA	NA	NA	NA	NA	NA	NA	NA	NA	NA	NA	NA	NA	NA	NA	3.77711	0.135075	0.0365455	0.0187274	NA	NA	NA	NA	NA	NA	NA	NA	NA	NA	NA	NA	NA	NA	NA	NA	NA	NA	NA	NA	3.0599	0.588976	0.208066
Interfium paradoxum	biomass	S	1.40121	0.780418	0.604853	0.170927	NA	NA	NA	NA	NA	NA	NA	NA	116.709	45.4131	0.31155	0.350618	0.361564	0.0956442	0.290384	0.0647758	4.78915	1.51701	0.353459	0.0255142	NA	NA	NA	NA	NA	NA	NA	NA	NA	NA	NA	NA	NA	NA	NA	NA	NA	NA	NA	NA	25.5426	22.4291	0.981171
Interfium paradoxum	medium	S	1.23232	0.362107	0.304251	0.143108	NA	NA	NA	NA	NA	NA	NA	NA	15.1971	10.996	0.65059	0.555169	0.135279	0.0347313	0.251706	0.159322	5.58303	0.600197	0.119999	0.00787204	NA	NA	NA	NA	NA	NA	NA	NA	NA	NA	NA	NA	NA	NA	NA	NA	NA	NA	NA	NA	1.83784	0.459452	0.27323
Interfium paradoxum	blank	S	NA	NA	NA	NA	NA	NA	NA	NA	NA	NA	NA	NA	NA	NA	NA	NA	NA	NA	NA	NA	4.8754	0.975167	0.221107	0.0386577	NA	NA	NA	NA	NA	NA	NA	NA	NA	NA	NA	NA	NA	NA	NA	NA	NA	NA	NA	NA	5.36351	0.59532	0.0408658
Chara braunii	biomass	P	NA	NA	NA	NA	NA	NA	NA	NA	NA	NA	NA	NA	18.3703	9.49873	0.523057	0.184879	3.70847	1.88336	0.531868	0.0370764	51.8895	37.7455	0.761027	0.0694288	NA	NA	NA	NA	NA	NA	NA	NA	NA	NA	NA	NA	NA	NA	NA	NA	NA	NA	NA	NA	116.999	61.6156	0.551615
Chara braunii	medium	P	NA	NA	NA	NA	NA	NA	NA	NA	NA	NA	NA	NA	NA	NA	NA	NA	NA	NA	NA	NA	NA	NA	NA	NA	NA	NA	NA	NA	NA	NA	NA	NA	NA	NA	NA	NA	NA	NA	NA	NA	NA	NA	NA	NA	NA	NA	NA
Chara braunii	blank	P	NA	NA	NA	NA	NA	NA	NA	NA	NA	NA	NA	NA	NA	NA	NA	NA	NA	NA	NA	NA	0.594526	0.022055	0.00452077	0.0452085	NA	NA	NA	NA	NA	NA	NA	NA	NA	NA	NA	NA	NA	NA	NA	NA	NA	NA	NA	NA	4.88362	0.563552	0.0405033
Chara braunii	biomass	S	NA	NA	NA	NA	NA	NA	NA	NA	NA	NA	NA	NA	34.2202	18.7426	0.565302	0.131734	4.06795	1.25933	0.323318	0.038397	22.62	14.9884	0.694544	0.0309835	NA	NA	NA	NA	NA	NA	NA	NA	NA	NA	NA	NA	NA	NA	NA	NA	NA	NA	NA	NA	79.0494	38.9501	0.51517
Chara braunii	medium	S	NA	NA	NA	NA	NA	NA	NA	NA	NA	NA	NA	NA	NA	NA	NA	NA	NA	NA	NA	NA	NA	NA	NA	NA	NA	NA	NA	NA	NA	NA	NA	NA	NA	NA	NA	NA	NA	NA	NA	NA	NA	NA	NA	NA	NA	NA	NA
Chara braunii	blank	S	NA	NA	NA	NA	NA	NA	NA	NA	NA	NA	NA	NA	NA	NA	NA	NA	NA	NA	NA	NA	0.590476	0.102633	0.201112	0.0697902	NA	NA	NA	NA	NA	NA	NA	NA	NA	NA	NA	NA	NA	NA	NA	NA	NA	NA	NA	NA	4.50689	1.00866	0.266266
Nitella sp.	biomass	P	NA	NA	NA	NA	NA	NA	NA	NA	NA	NA	NA	NA	9.94934	5.19608	0.438533	0.434562	0.523501	0.288906	0.308653	0.624568	8.02069	3.87011	0.472809	0.268542	NA	NA	NA	NA	NA	NA	NA	NA	NA	NA	NA	NA	NA	NA	NA	NA	NA	NA	NA	NA	40.8818	29.9886	0.499321
Nitella sp.	medium	P	NA	NA	NA	NA	NA	NA	NA	NA	NA	NA	NA	NA	NA	NA	NA	NA	NA	NA	NA	NA	NA	NA	NA	NA	NA	NA	NA	NA	NA	NA	NA	NA	NA	NA	NA	NA	NA	NA	NA	NA	NA	NA	NA	NA	NA	NA	NA
Coleochaete scuatata (CCAC 0493)	biomass	P	NA	NA	NA	NA	NA	NA	NA	NA	NA	NA	NA	NA	13.068	3.62925	0.305528	0.0639048	0.296611	0.0551249	0.155452	0.159204	1.77224	0.525885	0.330475	0.0336734	NA	NA	NA	NA	NA	NA	NA	NA	NA	NA	NA	NA	NA	NA	NA	NA	NA	NA	NA	NA	33.5262	18.6425	0.616286
Coleochaete scuatata (CCAC 0493)	medium	P	NA	NA	NA	NA	NA	NA	NA	NA	NA	NA	NA	NA	5.58663	1.06782	0.140723	0.203143	0.019224	0.0032839	0.107861	0.188191	0.439524	0.132475	0.356909	0.00289692	NA	NA	NA	NA	NA	NA	NA	NA	NA	NA	NA	NA	NA	NA	NA	NA	NA	NA	NA	NA	1.70841	0.178089	0.112662
Coleochaete scuatata (CCAC 0493)	blank	P	NA	NA	NA	NA	NA	NA	NA	NA	NA	NA	NA	NA	NA	NA	NA	NA	NA	NA	NA	NA	0.977027	1.42434	1.62984	0.0155858	NA	NA	NA	NA	NA	NA	NA	NA	NA	NA	NA	NA	NA	NA	NA	NA	NA	NA	NA	NA	NA	NA	NA
Coleochaete scuatata (CCAC 0493)	biomass	S	NA	NA	NA	NA	NA	NA	NA	NA	NA	NA	NA	NA	61.4931	24.8639	0.407596	0.225756	0.848978	0.170432	0.218141	0.0609914	20.5731	3.79664	0.205325	0.0234432	NA	NA	NA	NA	NA	NA	NA	NA	NA	NA	NA	NA	NA	NA	NA	NA	NA	NA	NA	NA	1546.95	230.417	0.156324
Coleochaete scuatata (CCAC 0493)	medium	S	NA	NA	NA	NA	NA	NA	NA	NA	NA	NA	NA	NA	7.18072	1.57032	0.0520801	0.275843	NA	NA	NA	NA	1.8859	0.198797	0.0580305	0.118446	NA	NA	NA	NA	NA	NA	NA	NA	NA	NA	NA	NA	NA	NA	NA	NA	NA	NA	NA	NA	2.69598	0.396898	0.154665
Coleochaete scuatata (CCAC 0493)	blank	S	NA	NA	NA	NA	NA	NA	NA	NA	NA	NA	NA	NA	NA	NA	NA	NA	NA	NA	NA	NA	0.364979	0.0572931	0.196485	0.0497839	NA	NA	NA	NA	NA	NA	NA	NA	NA	NA	NA	NA	NA	NA	NA	NA	NA	NA	NA	NA	NA	NA	NA
Coleochaete scuatata (NIES-4262)	biomass	P	NA	NA	NA	NA	NA	NA	NA	NA	NA	NA	NA	NA	26.9655	6.09502	0.242846	0.0807304	0.148147	0.0177851	0.0964904	0.107732	2.34726	0.178896	0.0801135	0.0335209	NA	NA	NA	NA	NA	NA	NA	NA	NA	NA	NA	NA	NA	NA	NA	NA	NA	NA	NA	NA	4.75528	0.975032	0.223258
Coleochaete scuatata (NIES-4262)	medium	P	NA	NA	NA	NA	NA	NA	NA	NA	NA	NA	NA	NA	NA	NA	NA	NA	NA	NA	NA	NA	0.0969795	0.0168045	0.183659	0.0711912	NA	NA	NA	NA	NA	NA	NA	NA	NA	NA	NA	NA	NA	NA	NA	NA	NA	NA	NA	NA	NA	NA	NA
Coleochaete scuatata (NIES-4262)	biomass	S	NA	NA	NA	NA	NA	NA	NA	NA	NA	NA	NA	NA	26.2556	5.2802	0.187177	0.143852	0.350352	0.0409414	0.124017	0.0474619	2.79175	0.095375	0.0376296	0.00756503	NA	NA	NA	NA	NA	NA	NA	NA	NA	NA	NA	NA	NA	NA	NA	NA	NA	NA	NA	NA	4.18092	0.711762	0.176457
Coleochaete scuatata (NIES-4262)	medium	S	NA	NA	NA	NA	NA	NA	NA	NA	NA	NA	NA	NA	NA	NA	NA	NA	NA	NA	NA	NA	0.247303	0.0507917	0.222138	0.0671515	NA	NA	NA	NA	NA	NA	NA	NA	NA	NA	NA	NA	NA	NA	NA	NA	NA	NA	NA	NA	NA	NA	NA
Coleochaete scuatata (NIES-4262)	blank	P	NA	NA	NA	NA	NA	NA	NA	NA	NA	NA	NA	NA	NA	NA	NA	NA	NA	NA	NA	NA	0.01327	0.00382176	0.352115	0.0207634	NA	NA	NA	NA	NA	NA	NA	NA	NA	NA	NA	NA	NA	NA	NA	NA	NA	NA	NA	NA	NA	NA	NA
Coleochaete scuatata (NIES-4262)	blank	S	NA	NA	NA	NA	NA	NA	NA	NA	NA	NA	NA	NA	NA	NA	NA	NA	NA	NA	NA	NA	0.0110317	0.00272606	0.289881	0.0869749	NA	NA	NA	NA	NA	NA	NA	NA	NA	NA	NA	NA	NA	NA	NA	NA	NA	NA	NA	NA	NA	NA	NA
Mesotaenium endlicherianum	biomass	P	NA	NA	NA	NA	NA	NA	NA	NA	NA	NA	NA	NA	6.17036	5.37818	0.871616	NA	0.027853	0.0112422	0.418754	0.148557	2.01591	0.542882	0.288869	0.0417726	NA	NA	NA	NA	NA	NA	NA	NA	NA	NA	NA	NA	NA	NA	NA	NA	NA	NA	NA	NA	1.93367	1.80363	1.00644
Mesotaenium endlicherianum	medium	P	NA	NA	NA	NA	NA	NA	NA	NA	NA	NA	NA	NA	0.774099	0.166187	0.156633	0.211188	NA	NA	NA	NA	2.98851	0.128926	0.0322148	0.0412338	NA	NA	NA	NA	NA	NA	NA	NA	NA	NA	NA	NA	NA	NA	NA	NA	NA	NA	NA	NA	0.128423	0.0351871	0.254305
Mesotaenium endlicherianum	biomass	S	0.190156	0.0916807	0.527375	0.128796	NA	NA	NA	NA	NA	NA	NA	NA	11.4219	7.94907	0.745352	0.257898	0.0380872	0.00779893	0.18888	0.149377	1.19415	0.21313	0.191814	0.0235819	NA	NA	NA	NA	NA	NA	NA	NA	NA	NA	NA	NA	NA	NA	NA	NA	NA	NA	NA	NA	1.9259	0.317359	0.167812
Mesotaenium endlicherianum	medium	S	0.398719	0.101567	0.260352	0.109002	NA	NA	NA	NA	NA	NA	NA	NA	19.2708	15.9124	0.891151	0.0443197	0.0275375	0.0141699	0.550927	0.0899228	1.54186	0.485998	0.339982	0.0220132	NA	NA	NA	NA	NA	NA	NA	NA	NA	NA	NA	NA	NA	NA	NA	NA	NA	NA	NA	NA	0.397531	0.225689	0.612433
Mesotaenium endlicherianum	blank	P	NA	NA	NA	NA	NA	NA	NA	NA	NA	NA	NA	NA	NA	NA	NA	NA	NA	NA	NA	NA	2.68329	0.699838	0.312828	0.0646064	NA	NA	NA	NA	NA	NA	NA	NA	NA	NA	NA	NA	NA	NA	NA	NA	NA	NA	NA	NA	0.88494	0.0687617	0.086485
Mesotaenium endlicherianum	blank	S	NA	NA	NA	NA	NA	NA	NA	NA	NA	NA	NA	NA	NA	NA	NA	NA	NA	NA	NA	NA	2.3064	0.392357	0.204693	0.0388615	NA	NA	NA	NA	NA	NA	NA	NA	NA	NA	NA	NA	NA	NA	NA	NA	NA	NA	NA	NA	0.906194	0.289303	0.389596
Closterium p-s-l complex	biomass	P	NA	NA	NA	NA	NA	NA	NA	NA	NA	NA	NA	NA	0.767224	0.358436	0.317675	0.478764	0.0137443	0.00233965	0.177401	0.0795838	0.160357	0.0323729	0.212733	0.0870936	NA	NA	NA	NA	NA	NA	NA	NA	NA	NA	NA	NA	NA	NA	NA	NA	NA	NA	NA	NA	0.86866	0.163548	0.200873
Closterium p-s-l complex	medium	P	NA	NA	NA	NA	NA	NA	NA	NA	NA	NA	NA	NA	NA	NA	NA	NA	0.00259683	0.000247833	0.0822591	0.0784743	0.0475675	0.0107361	0.246322	0.0632675	NA	NA	NA	NA	NA	NA	NA	NA	NA	NA	NA	NA	NA	NA	NA	NA	NA	NA	NA	NA	0.0616047	0.0153595	0.270472
Closterium p-s-l complex	biomass	S	NA	NA	NA	NA	NA	NA	NA	NA	NA	NA	NA	NA	3.48133	1.30797	0.403091	0.136455	0.0599108	0.0150567	0.260497	0.121614	0.508766	0.0435047	0.0779134	0.063974	NA	NA	NA	NA	NA	NA	NA	NA	NA	NA	NA	NA	NA	NA	NA	NA	NA	NA	NA	NA	3.17544	0.532541	0.178578
Closterium p-s-l complex	medium	S	NA	NA	NA	NA	NA	NA	NA	NA	NA	NA	NA	NA	1.31123	0.327571	0.277644	0.035132	0.00641583	0.000479566	0.0479167	0.0790607	0.463861	0.0343559	0.0621425	0.0631966	NA	NA	NA	NA	NA	NA	NA	NA	NA	NA	NA	NA	NA	NA	NA	NA	NA	NA	NA	NA	0.390323	0.0499554	0.137831
Closterium p-s-l complex	blank	P	NA	NA	NA	NA	NA	NA	NA	NA	NA	NA	NA	NA	NA	NA	NA	NA	NA	NA	NA	NA	NA	NA	NA	NA	NA	NA	NA	NA	NA	NA	NA	NA	NA	NA	NA	NA	NA	NA	NA	NA	NA	NA	NA	NA	NA	NA	NA
Closterium p-s-l complex	blank	S	NA	NA	NA	NA	NA	NA	NA	NA	NA	NA	NA	NA	NA	NA	NA	NA	NA	NA	NA	NA	NA	NA	NA	NA	NA	NA	NA	NA	NA	NA	NA	NA	NA	NA	NA	NA	NA	NA	NA	NA	NA	NA	NA	NA	NA	NA	NA
Spirogyra sp.	biomass	P	NA	NA	NA	NA	NA	NA	NA	NA	NA	NA	NA	NA	2.09561	2.4251	0.738964	1.23468	0.0926059	0.0489764	0.306834	0.590134	0.3557	0.213986	0.646443	0.0807111	NA	NA	NA	NA	NA	NA	NA	NA	NA	NA	NA	NA	NA	NA	NA	NA	NA	NA	NA	NA	2.493	1.08618	0.464281
Spirogyra sp.	medium	P	NA	NA	NA	NA	NA	NA	NA	NA	NA	NA	NA	NA	NA	NA	NA	NA	NA	NA	NA	NA	0.186035	0.325867	1.48536	0.0323499	NA	NA	NA	NA	NA	NA	NA	NA	NA	NA	NA	NA	NA	NA	NA	NA	NA	NA	NA	NA	0.093998	0.0218369	0.232312
Spirogyra sp.	blank	P	NA	NA	NA	NA	NA	NA	NA	NA	NA	NA	NA	NA	NA	NA	NA	NA	0.0520502	0.025917	0.3943	0.465207	0.397232	0.0387245	0.118314	0.0160298	NA	NA	NA	NA	NA	NA	NA	NA	NA	NA	NA	NA	NA	NA	NA	NA	NA	NA	NA	NA	0.229561	0.223834	1.19069
Spirogyra sp.	biomass	S	NA	NA	NA	NA	NA	NA	NA	NA	NA	NA	NA	NA	40.595	37.5012	0.28013	1.17291	1.65011	1.9079	0.551707	1.3722	1.95464	1.75421	0.764664	0.72969	NA	NA	NA	NA	NA	NA	NA	NA	NA	NA	NA	NA	NA	NA	NA	NA	NA	NA	NA	NA	3.58063	0.353992	0.117887
Spirogyra sp.	medium	S	NA	NA	NA	NA	NA	NA	NA	NA	NA	NA	NA	NA	NA	NA	NA	NA	NA	NA	NA	NA	0.0720832	0.00641192	0.022292	0.123474	NA	NA	NA	NA	NA	NA	NA	NA	NA	NA	NA	NA	NA	NA	NA	NA	NA	NA	NA	NA	0.223415	0.0223434	0.103948
Spirogyra sp.	blank	S	NA	NA	NA	NA	NA	NA	NA	NA	NA	NA	NA	NA	NA	NA	NA	NA	0.0321898	0.00371469	0.0382772	0.136053	0.327018	0.00746782	0.00534085	0.0274537	NA	NA	NA	NA	NA	NA	NA	NA	NA	NA	NA	NA	NA	NA	NA	NA	NA	NA	NA	NA	0.0857785	0.0535852	0.316258
Mougeotia scalaris	biomass	P	NA	NA	NA	NA	NA	NA	NA	NA	NA	NA	NA	NA	5.14209	1.5217	0.272684	0.20426	0.123931	0.0593371	0.496578	0.176877	0.897808	0.314009	0.376233	0.0417451	NA	NA	NA	NA	NA	NA	NA	NA	NA	NA	NA	NA	NA	NA	NA	NA	NA	NA	NA	NA	1.27364	0.620169	0.521523
Mougeotia scalaris	medium	P	NA	NA	NA	NA	NA	NA	NA	NA	NA	NA	NA	NA	9.40985	2.11887	0.21895	0.0859995	0.0802387	0.0121525	0.140594	0.122356	1.26994	1.16499	0.929584	0.014119	NA	NA	NA	NA	NA	NA	NA	NA	NA	NA	NA	NA	NA	NA	NA	NA	NA	NA	NA	NA	0.553213	0.190182	0.347768
Mougeotia scalaris	blank	P	NA	NA	NA	NA	NA	NA	NA	NA	NA	NA	NA	NA	NA	NA	NA	NA	0.0520502	0.025917	0.3943	0.465207	0.397232	0.0387245	0.118314	0.0160298	NA	NA	NA	NA	NA	NA	NA	NA	NA	NA	NA	NA	NA	NA	NA	NA	NA	NA	NA	NA	0.229561	0.223834	1.19069
Mougeotia scalaris	biomass	S	NA	NA	NA	NA	NA	NA	NA	NA	NA	NA	NA	NA	55.9437	16.3541	0.316253	0.0182571	0.120203	0.0166628	0.145662	0.0895322	0.990914	0.207343	0.258879	0.024651	NA	NA	NA	NA	NA	NA	NA	NA	NA	NA	NA	NA	NA	NA	NA	NA	NA	NA	NA	NA	2.45778	0.53289	0.245019
Mougeotia scalaris	medium	S	NA	NA	NA	NA	NA	NA	NA	NA	NA	NA	NA	NA	127.201	46.9714	0.157735	0.440557	0.0853307	0.0156786	0.217998	0.046808	2.39358	1.79039	0.782365	0.246941	NA	NA	NA	NA	NA	NA	NA	NA	NA	NA	NA	NA	NA	NA	NA	NA	NA	NA	NA	NA	13.2297	1.77798	0.134035
Mougeotia scalaris	blank	S	NA	NA	NA	NA	NA	NA	NA	NA	NA	NA	NA	NA	NA	NA	NA	NA	0.0321898	0.00371469	0.0382772	0.136053	0.327018	0.00746782	0.00534085	0.0274537	NA	NA	NA	NA	NA	NA	NA	NA	NA	NA	NA	NA	NA	NA	NA	NA	NA	NA	NA	NA	0.0857785	0.0535852	0.316258
Marchantia polymorpha	biomass	P	2.2523	0.849629	0.388458	0.0968806	NA	NA	NA	NA	NA	NA	NA	NA	19.3248	4.37809	0.22693	0.0909396	NA	NA	NA	NA	15.8406	4.79994	0.317295	0.0232389	0.0491707	0.00564461	0.097754	0.0907391	NA	NA	NA	NA	NA	NA	NA	NA	2.90324	0.897315	0.321592	0.052565	NA	NA	NA	NA	3.51522	0.923739	0.273992
Marchantia polymorpha	medium	P	NA	NA	NA	NA	NA	NA	NA	NA	NA	NA	NA	NA	NA	NA	NA	NA	NA	NA	NA	NA	3.29105	0.843943	0.285706	0.0276004	NA	NA	NA	NA	NA	NA	NA	NA	NA	NA	NA	NA	NA	NA	NA	NA	NA	NA	NA	NA	1.48933	0.401	0.294324
Marchantia polymorpha	blank	P	NA	NA	NA	NA	NA	NA	NA	NA	NA	NA	NA	NA	NA	NA	NA	NA	NA	NA	NA	NA	3.79655	0.064318	0.000346582	0.0239531	NA	NA	NA	NA	NA	NA	NA	NA	NA	NA	NA	NA	NA	NA	NA	NA	NA	NA	NA	NA	1.63482	0.179829	0.0974112
Physcomitrium patens (gametophores)	biomass	P	1.26918	0.221854	0.130416	0.166346	NA	NA	NA	NA	NA	NA	NA	NA	10.4678	2.26856	0.16771	0.198059	NA	NA	NA	NA	190.798	19.703	0.108031	0.00996845	1.18597	0.101585	0.0886051	0.0191346	NA	NA	NA	NA	NA	NA	NA	NA	NA	NA	NA	NA	NA	NA	NA	NA	2.10477	0.242838	0.114183
Physcomitrium patens (gametophores)	medium	P	NA	NA	NA	NA	NA	NA	NA	NA	NA	NA	NA	NA	NA	NA	NA	NA	NA	NA	NA	NA	16.2283	1.1512	0.0687075	0.0457464	NA	NA	NA	NA	NA	NA	NA	NA	NA	NA	NA	NA	NA	NA	NA	NA	NA	NA	NA	NA	0.927922	0.240443	0.274972
Physcomitrium patens (gametophores)	blank	P	NA	NA	NA	NA	NA	NA	NA	NA	NA	NA	NA	NA	NA	NA	NA	NA	NA	NA	NA	NA	4.94322	0.19472	0.0457899	0.0151925	NA	NA	NA	NA	NA	NA	NA	NA	NA	NA	NA	NA	NA	NA	NA	NA	NA	NA	NA	NA	1.64029	0.0400262	0.021866
Physcomitrium patens (protonema)	biomass	P	NA	NA	NA	NA	NA	NA	NA	NA	NA	NA	NA	NA	6.11789	1.90409	0.239433	0.289003	NA	NA	NA	NA	14.6389	3.58674	0.264077	0.0212247	0.112049	0.00802807	0.0672541	0.0468905	NA	NA	NA	NA	NA	NA	NA	NA	NA	NA	NA	NA	NA	NA	NA	NA	3.05182	0.561824	0.191103
Physcomitrium patens (protonema)	medium	P	NA	NA	NA	NA	NA	NA	NA	NA	NA	NA	NA	NA	6.00634	0.662692	0.110332	NA	NA	NA	NA	NA	12.1765	5.44428	0.547472	0.0119306	NA	NA	NA	NA	NA	NA	NA	NA	NA	NA	NA	NA	NA	NA	NA	NA	NA	NA	NA	NA	1.41393	0.493803	0.410587
Physcomitrium patens (protonema)	blank	P	NA	NA	NA	NA	NA	NA	NA	NA	NA	NA	NA	NA	NA	NA	NA	NA	NA	NA	NA	NA	2.15248	0.151606	0.085341	0.0125795	NA	NA	NA	NA	NA	NA	NA	NA	NA	NA	NA	NA	NA	NA	NA	NA	NA	NA	NA	NA	0.82569	0.0183093	0.0123735
Selaginella uncinata (shoots)	biomass	P	9.67422	8.77154	0.978269	0.0560651	3.17534	0.949094	0.261673	0.231587	61.7871	14.3551	0.203813	0.179312	13.4676	3.86148	0.296641	0.108967	9.05453	5.5827	0.665793	0.0185519	13.3151	3.77787	0.305297	0.0326747	3.04827	0.699735	0.245979	0.0381528	NA	NA	NA	NA	1.80224	0.711244	0.425435	0.0325379	1.0582	0.142983	0.110129	0.117293	4.8177	1.02809	0.230122	0.0161016	5.62795	1.10597	0.210612
Selaginella uncinata (rhizophores)	biomass	P	7.11329	6.43649	0.976458	0.0512332	1.28656	0.444422	0.394694	0.152327	76.5362	42.1281	0.591804	0.0697317	81.4299	14.8246	0.181219	0.0934906	3.27246	1.01011	0.332145	0.0354374	20.0146	5.27799	0.283941	0.0276249	9.14894	3.11804	0.367218	0.0314683	NA	NA	NA	NA	5.18442	1.10905	0.230186	0.0245952	0.760634	0.145549	0.153887	0.176756	3.57836	3.30914	0.998191	0.044778	15.5298	6.80943	0.472826
Selaginella uncinata	medium	P	NA	NA	NA	NA	NA	NA	NA	NA	NA	NA	NA	NA	NA	NA	NA	NA	2.2125	1.32284	0.645134	0.0358179	5.96819	0.637832	0.104132	0.0610128	NA	NA	NA	NA	NA	NA	NA	NA	NA	NA	NA	NA	NA	NA	NA	NA	NA	NA	NA	NA	1.02773	0.155997	0.111977
Selaginella uncinata	blank	P	NA	NA	NA	NA	NA	NA	NA	NA	NA	NA	NA	NA	NA	NA	NA	NA	NA	NA	NA	NA	4.29885	0.0731779	0.0133819	0.015987	NA	NA	NA	NA	NA	NA	NA	NA	NA	NA	NA	NA	NA	NA	NA	NA	NA	NA	NA	NA	1.62292	0.56497	0.411569
MilliQ	blank	P	NA	NA	NA	NA	NA	NA	NA	NA	NA	NA	NA	NA	NA	NA	NA	NA	NA	NA	NA	NA	NA	NA	NA	NA	NA	NA	NA	NA	NA	NA	NA	NA	NA	NA	NA	NA	NA	NA	NA	NA	NA	NA	NA	NA	NA	NA	NA
MilliQ_flask	blank	P	NA	NA	NA	NA	NA	NA	NA	NA	NA	NA	NA	NA	NA	NA	NA	NA	NA	NA	NA	NA	NA	NA	NA	NA	NA	NA	NA	NA	NA	NA	NA	NA	NA	NA	NA	NA	NA	NA	NA	NA	NA	NA	NA	NA	NA	NA	NA
tap_water	blank	P	NA	NA	NA	NA	NA	NA	NA	NA	NA	NA	NA	NA	NA	NA	NA	NA	NA	NA	NA	NA	NA	NA	NA	NA	NA	NA	NA	NA	NA	NA	NA	NA	NA	NA	NA	NA	NA	NA	NA	NA	NA	NA	NA	NA	NA	NA	NA
distilled_water	blank	P	NA	NA	NA	NA	NA	NA	NA	NA	NA	NA	NA	NA	NA	NA	NA	NA	NA	NA	NA	NA	NA	NA	NA	NA	NA	NA	NA	NA	NA	NA	NA	NA	NA	NA	NA	NA	NA	NA	NA	NA	NA	NA	NA	NA	NA	NA	NA
MilliQ_agar1	blank	P	NA	NA	NA	NA	NA	NA	NA	NA	NA	NA	NA	NA	NA	NA	NA	NA	NA	NA	NA	NA	3.24448	0.148139	0.0491719	0.0158344	NA	NA	NA	NA	NA	NA	NA	NA	NA	NA	NA	NA	NA	NA	NA	NA	NA	NA	NA	NA	2.62668	0.470305	0.1943
MilliQ_agar2	blank	P	NA	NA	NA	NA	NA	NA	NA	NA	NA	NA	NA	NA	NA	NA	NA	NA	NA	NA	NA	NA	0.915216	0.078054	0.0822242	0.0557501	NA	NA	NA	NA	NA	NA	NA	NA	NA	NA	NA	NA	NA	NA	NA	NA	NA	NA	NA	NA	0.677748	0.276246	0.396673
MilliQ_agar3	blank	P	NA	NA	NA	NA	NA	NA	NA	NA	NA	NA	NA	NA	NA	NA	NA	NA	NA	NA	NA	NA	3.14992	0.077321	0.0274114	0.00155405	NA	NA	NA	NA	NA	NA	NA	NA	NA	NA	NA	NA	NA	NA	NA	NA	NA	NA	NA	NA	1.52126	0.230066	0.14356
[truncated: 101 more columns]

## Sheet: Supplementary Figure 4
Supplementary Figure 4 | Levels of ethylene emanation by selected green algae and land plants.
Data obtained by laser-based photoacoustic spectroscopy
Species (strain)	Content	Replicate	Water/medium added (ml)	Accumulation start	Accumulation stop	Accumulation time (h)	Biomass (mg)	Ethylene levels (nl)	Ethylene levels (pl/h)	Ethylene levels blank corrected (pl/h/mg FW)	Ethylene (pmol/h/gFW)
Klebsormidium nitens (NIES-2285)	blank (C medium)	1	1	09:10:00	15:14:00	6.06667		0.011	1.81319
	blank (C medium)	2	1	09:38:00	15:42:00	6.06667		0.013	2.14286
	blank (C medium)	3	1	10:06:00	16:10:00	6.06667		0.018	2.96703
	blank (C medium)	4	1	10:34:00	16:38:00	6.06667		0.018	2.96703
	blank (C medium)	5	1	11:02:00	17:06:00	6.06667		0.018	2.96703
	sample	1	1	09:10:00	15:21:00	6.18333	140	0.023	3.71968	0.00820177	0.341121
	sample	2	1	09:38:00	15:49:00	6.18333	174	0.019	3.07278	0.00288131	0.119837
	sample	3	1	10:06:00	16:17:00	6.18333	144	0.03	4.85175	0.0158356	0.65862
	sample	4	1	10:34:00	16:45:00	6.18333	290	0.036	5.8221	0.0112092	0.466204
	sample	5	1	11:02:00	17:13:00	6.18333	172	0.029	4.69003	0.0123174	0.512296
Spirogyra sp. (SAG 170.80)	blank (BBM medium)	1	1	09:10:00	15:00:00	5.83333		0.017	2.91429
	blank (BBM medium)	2	1	09:38:00	15:28:00	5.83333		0.018	3.08571
	blank (BBM medium)	3	1	10:06:00	15:56:00	5.83333		0.013	2.22857
	blank (BBM medium)	4	1	10:34:00	16:24:00	5.83333		0.022	3.77143
	blank (BBM medium)	5	1	11:02:00	16:52:00	5.83333		0.031	NA
	sample	1	1	09:10:00	15:07:00	5.95	210	0.028	4.70588	0.00812325	0.337855
	sample	2	1	09:38:00	15:35:00	5.95	218	NA	NA	NA	NA
	sample	3	1	10:06:00	16:03:00	5.95	226	0.026	4.36975	0.00606083	0.252077
	sample	4	1	10:34:00	16:31:00	5.95	225	0.03	5.04202	0.00907563	0.377466
	sample	5	1	11:02:00	16:59:00	5.95	220	0.02	3.36134	0.00164248	0.0683124
Physcomitrium patens (Gransden, gametophores)	blank (BCDAT medium, agar)	1	5.5	08:03:00	14:00:00	6.05		0.07	11.5702
	blank (BCDAT medium, agar)	2	5.5	09:20:00	15:10:00	5.83333		0.034	5.82857
	sample	1	5.5	08:07:00	14:07:00	6	88	0.318	53	0.500424	20.8132
	sample	2	5.5	09:20:00	15:17:00	5.95	89	0.228	38.3193	0.32985	13.7188
	sample	3	5.5	10:20:00	16:20:00	6	23	0.113	18.8333	0.429158	17.8492
	sample	4	5.5	10:55:00	16:55:00	6	43	0.2	33.3333	0.566759	23.5722
	sample	5	5.5	11:30:00	17:30:00	6	62	NA	NA	NA	NA
Selaginella uncinata (shoots and rhizophores)	blank (1/2 Gamborg, agar)	1	5.5	08:37:00	14:37:00	6		0.023	3.83333
	blank (1/2 Gamborg, agar)	2	5.5	08:37:00	14:43:00	6.1		0.012	1.96721
	blank (1/2 Gamborg, agar)	3	5.5	08:37:00	14:49:00	6.2		0.022	3.54839
	blank (1/2 Gamborg, agar)	4	5.5	08:37:00	14:55:00	6.3		0.025	3.96825
	blank (1/2 Gamborg, agar)	5	5.5	08:37:00	15:01:00	6.4		0.027	4.21875
	sample	1	5.5	09:07:00	15:07:00	6	56	1.533	255.5	4.49987	187.155
	sample	2	5.5	09:07:00	15:13:00	6.1	38	0.844	138.361	3.54878	147.598
	sample	3	5.5	09:07:00	15:19:00	6.2	90	2.104	339.355	3.73164	155.203
	sample	4	5.5	09:07:00	15:25:00	6.3	80	1.775	281.746	3.47799	144.653
	sample	5	5.5	09:07:00	15:31:00	6.4	76	1.417	221.406	2.86709	119.246
Physcomitrium patens (Grandsen, protonema)	blank (sterile tap water)	1	1	09:37:00	15:37:00	6		0.01	1.66667
	blank (sterile tap water)	2	1	09:37:00	15:43:00	6.1		0.011	1.80328
	blank (sterile tap water)	3	1	09:37:00	15:49:00	6.2		0.01	1.6129
	blank (sterile tap water)	4	1	09:37:00	15:55:00	6.3		0.011	1.74603
	blank (sterile tap water)	5	1	09:37:00	16:01:00	6.4		0.008	1.25
	sample	1	1	10:07:00	16:07:00	6	110	0.392	65.3333	0.579251	24.0917
	sample	2	1	10:07:00	16:13:00	6.1	223	0.531	87.0492	0.383109	15.934
	sample	3	1	10:07:00	16:19:00	6.2	260	0.595	95.9677	0.362892	15.0931
	sample	4	1	10:07:00	16:25:00	6.3	263	0.595	94.4444	0.352961	14.68
	sample	5	1	10:07:00	16:31:00	6.4	294	0.627	97.9688	0.327731	13.6307
Chara braunii (NIES-1604)	blank (modified SWCN-4 medium)	1	3	09:00:00	14:13:00	5.21667		0.098	18.7859
	blank (modified SWCN-4 medium)	2	3	09:00:00	14:20:00	5.31667		0.096	18.0564
	blank (modified SWCN-4 medium)	3	3	09:00:00	14:27:00	5.41667		0.088	16.2462
	blank (modified SWCN-4 medium)	4	3	09:00:00	14:34:00	5.51667		0.102	18.4894
	blank (modified SWCN-4 medium)	5	3	09:00:00	14:41:00	5.61667		0.104	18.5163
	sample	1	3	11:07:00	17:07:00	6	656	1.181	196.833	0.272583	11.337
	sample	2	3	11:07:00	17:13:00	6.1	677	1.294	212.131	0.286724	11.9252
	sample	3	3	11:07:00	17:19:00	6.2	698	1.345	216.935	0.284981	11.8527
	sample	4	3	11:07:00	17:25:00	6.3	790	1.023	162.381	0.182737	7.60023
	sample	5	3	11:07:00	17:31:00	6.4	784	1.124	175.625	0.201028	8.36099
Chorella sorokiniana (UTEX 1602)	blank (C medium)	1	1	10:37:00	16:37:00	6		0.009	1.5
	blank (C medium)	2	1	10:37:00	16:43:00	6.1		0.01	1.63934
	blank (C medium)	3	1	10:37:00	16:49:00	6.2		0.006	0.967742
	blank (C medium)	4	1	10:37:00	16:55:00	6.3		0.005	0.793651
	blank (C medium)	5	1	10:37:00	17:01:00	6.4		0.014	2.1875
	sample	1	1	11:37:00	17:37:00	6	133	0.149	24.8333	0.176058	7.32244
	sample	2	1	11:37:00	17:43:00	6.1	189	0.16	26.2295	0.13128	5.46007
	sample	3	1	11:37:00	17:49:00	6.2	155	0.131	21.129	0.12717	5.28916
	sample	4	1	11:37:00	17:55:00	6.3	204	0.137	21.746	0.0996489	4.14451
	sample	5	1	11:37:00	18:01:00	6.4	136	0.086	13.4375	0.0883813	3.67588
Mesostigma viride (CCAC 1140)	blank (C medium + SE)	1	1	09:37:00	15:37:00	6		0.012	2
	blank (C medium + SE)	2	1	09:37:00	15:43:00	6.1		0.014	2.29508
	blank (C medium + SE)	3	1	09:37:00	15:49:00	6.2		0.012	1.93548
	blank (C medium + SE)	4	1	09:37:00	15:55:00	6.3		0.011	1.74603
	blank (C medium + SE)	5	1	09:37:00	16:01:00	6.4		0.008	1.25
	sample	1	1	12:07:00	18:07:00	6	387	0.279	46.5	0.115387	4.79907
	sample	2	1	12:07:00	18:13:00	6.1	348	0.297	48.6885	0.134607	5.59846
	sample	3	1	12:07:00	18:19:00	6.2	417	0.236	38.0645	0.0868566	3.61246
	sample	4	1	12:07:00	18:25:00	6.3	401	0.263	41.746	0.099503	4.13844
	sample	5	1	12:07:00	18:31:00	6.4	427	0.303	47.3438	0.106554	4.43169
Mesotaenium endlicheranium (SAG 12.97)	blank (3NBBM medium)	1	1	08:37:00	14:37:00	6		NA
	blank (3NBBM medium)	2	1	08:37:00	14:43:00	6.1		0.013	2.13115
	blank (3NBBM medium)	3	1	08:37:00	14:49:00	6.2		0.018	2.90323
	blank (3NBBM medium)	4	1	08:37:00	14:55:00	6.3		0.004
	blank (3NBBM medium)	5	1	08:37:00	15:01:00	6.4		0.013	2.03125
	sample	1	1	09:07:00	15:07:00	6	76	0.016	2.66667	0.00409814	0.170446
	sample	2	1	09:07:00	15:13:00	6.1	94	0.016	2.62295	0.00284833	0.118465
	sample	3	1	09:07:00	15:19:00	6.2	142	0.02	3.22581	0.00613098	0.254994
	sample	4	1	09:07:00	15:25:00	6.3	87	0.025	3.96825	0.0185408	0.771131
	sample	5	1	09:07:00	15:31:00	6.4	108	0.018	2.8125	0.00423419	0.176105
Chlorokybus melkonianii (CCAC 0220)	blank (C medium + SE)	1	1	09:37:00	15:37:00	6		0.012	2
	blank (C medium + SE)	2	1	09:37:00	15:43:00	6.1		0.014	2.29508
	blank (C medium + SE)	3	1	09:37:00	15:49:00	6.2		0.012	1.93548
	blank (C medium + SE)	4	1	09:37:00	15:55:00	6.3		0.011	1.74603
	blank (C medium + SE)	5	1	09:37:00	16:01:00	6.4		0.008	1.25
	sample	1	1	10:07:00	16:07:00	6	280	0.016	2.66667	0.00293338	0.122003
	sample	2	1	10:07:00	16:13:00	6.1	205	0.02	3.27869	0.00699204	0.290807
	sample	3	1	10:07:00	16:19:00	6.2	212	0.013	2.09677	0.00118611	0.0493315
	sample	4	1	10:07:00	16:25:00	6.3	351	0.025	3.96825	0.00604825	0.251553
	sample	5	1	10:07:00	16:31:00	6.4	333	0.02	3.125	0.00384288	0.15983
Coleochaete scutata (CCAC 0493)	blank (C medium + SE)	1	1	09:37:00	15:37:00	6		0.012	2
	blank (C medium + SE)	2	1	09:37:00	15:43:00	6.1		0.014	2.29508
	blank (C medium + SE)	3	1	09:37:00	15:49:00	6.2		0.012	1.93548
	blank (C medium + SE)	4	1	09:37:00	15:55:00	6.3		0.011	1.74603
	blank (C medium + SE)	5	1	09:37:00	16:01:00	6.4		0.008	1.25
	sample	1	1	11:07:00	17:07:00	6	212	0.036	6	0.0195975	0.815085
	sample	2	1	11:07:00	17:13:00	6.1	258	0.039	6.39344	0.0176284	0.733185
	sample	3	1	11:07:00	17:19:00	6.2	260	0.032	5.16129	0.0127537	0.530442
	sample	4	1	11:07:00	17:25:00	6.3	141	0.026	4.12698	0.016182	0.673029
	sample	5	1	11:07:00	17:31:00	6.4	95	0.024	3.75	0.0200493	0.833872
Marchantia polymorpha (Tak-1)	blank (1/2 Gamborg, agar)	1	5.5	08:37:00	14:37:00	6		0.023	3.83333
	blank (1/2 Gamborg, agar)	2	5.5	08:37:00	14:43:00	6.1		0.012	1.96721
	blank (1/2 Gamborg, agar)	3	5.5	08:37:00	14:49:00	6.2		0.022	3.54839
	blank (1/2 Gamborg, agar)	4	5.5	08:37:00	14:55:00	6.3		0.025	3.96825
	blank (1/2 Gamborg, agar)	5	5.5	08:37:00	15:01:00	6.4		0.027	4.21875
	sample	1	5.5	11:37:00	17:37:00	6	137	0.27	45	0.302867	12.5966
	sample	2	5.5	11:37:00	17:43:00	6.1	162	0.364	59.6721	0.346697	14.4195
	sample	3	5.5	11:37:00	17:49:00	6.2	232	0.473	76.2903	0.31372	13.048
	sample	4	5.5	11:37:00	17:55:00	6.3	205	0.432	68.5714	0.317387	13.2005
	sample	5	5.5	11:37:00	18:01:00	6.4	217	0.456	71.25	0.312179	12.9839

## Sheet: Supplementary Figure 6
Supplementary Figure 6 | Comparison of phytohormone profiles in axenic and contaminated strains.
Data obtained by LC/MS-QQQ (MRM) analysis
Supplementary Figure 6b,d:
					Measured values (pmol/g FW or ml of media), Supp Fig 6b,d																																							P-values for the differences in levels of detected compounds between axenic and non-axenic strains (Corresponds to Figure S3b [biomass] and Figure S3d [culture media]), Fig. S6 c,e
Species (strain)	Type	Culture stage (P-proliferative; S-stationary)	Sample size (n)	Repetition	Abscisic acid			Auxins (and structuraly similar indoles)									Cytokinins																	Jasmonates				Phenolics
					ABA	PA	DPA	IAA	IAM	oxIAA	IAA-Glu	IAA-Asp	oxIAA-Asp	IAA-GE	oxIAA-GE	I3A	tZ	tZR	tZRMP	tZOG	tZROG	cZ	cZR	cZRMP	cZOG	cZROG	iP	iPR	iPRMP	MeS-Z	MeS-ZR	MeS-iP	MeS-iPR	JA	JA-Ile	OPDA	dnOPDA	SA	PAA	PAAM	BA			strains (axenic/non-axenic)	sample	ABA	PA	DPA	IAA
Mesostigma viride (CCAC 1140)	biomass	P	3	a	NA	NA	NA	37.7797	0.201109	1.65602	NA	NA	NA	NA	NA	4.78808	NA	NA	NA	NA	NA	0.195925	0.465184	32.7215	NA	NA	0.303546	1.39261	14.4772	0.126646	7.13907	NA	0.298379	NA	NA	NA	NA	26.8058	276.226	3.73234	352.785			M. viride (CCAC 1140)/M. viride (NIES-995)	biomass	NA	NA	NA	0.000456169
	biomass	P		a	NA	NA	NA	28.2943	0.100052	1.64534	NA	NA	NA	NA	NA	5.13688	NA	NA	NA	NA	NA	0.139235	0.471125	37.1293	NA	NA	0.250858	1.38289	14.4646	0.139839	7.47194	NA	0.238742	NA	NA	NA	NA	25.7809	275.732	3.51188	390.751			C. cerffii (SAG 34.80)/C. melkonianii (CCAC 0220)	biomass	NA	NA	NA	4.84209e-06
	biomass	P		b	NA	NA	NA	16.8601	0.0591886	1.01774	NA	NA	NA	NA	NA	2.5593	NA	NA	NA	NA	NA	0.16324	0.429925	34.5854	NA	NA	0.12505	1.07607	10.1977	0.0733289	6.2632	NA	NA	NA	NA	NA	NA	19.4288	211.971	2.21396	99.737			C. scutata (NIES-4262)/C. scutata (CCAC 0439)	biomass	NA	NA	NA	0.892753
	biomass	P		b	NA	NA	NA	13.2901	0.0712231	1.06921	NA	NA	NA	NA	NA	2.5555	NA	NA	NA	NA	NA	0.140732	0.403967	32.4557	NA	NA	0.190334	1.1725	10.3835	0.066706	5.70453	NA	NA	NA	NA	NA	NA	24.5406	204.18	2.17502	95.7849			Axenicity:Strain	biomass	NA	NA	NA	0.67151
	biomass	P		c	NA	NA	NA	16.5053	0.0635847	1.03187	NA	NA	NA	NA	NA	3.50416	NA	NA	NA	NA	NA	0.148863	0.376115	29.6917	NA	NA	0.298774	1.2051	11.2588	0.0727759	4.21867	NA	NA	NA	NA	NA	NA	21.3555	193.125	2.87576	205.902			Axenicity	biomass	NA	NA	NA	1.13932e-08
	biomass	P		c	NA	NA	NA	17.3092	0.0666984	1.00182	NA	NA	NA	NA	NA	3.49564	NA	NA	NA	NA	NA	0.10496	0.408422	29.7181	NA	NA	0.220045	1.19131	10.8848	0.0683712	4.68138	NA	NA	NA	NA	NA	NA	21.7831	246.911	2.82437	211.347			M. viride (CCAC 1140)/M. viride (NIES-995)	culture media	NA	NA	NA	NA
	medium	P	3	a	0.194679	NA	NA	5.22398	0.0113992	0.882433	NA	NA	NA	NA	NA	0.255368	NA	NA	NA	NA	NA	0.0592093	0.160933	0.248319	NA	NA	NA	0.50175	0.0858756	0.0211042	1.55924	NA	NA	NA	NA	NA	NA	6.88774	25.7831	0.776413	20.1126			C. cerffii (SAG 34.80)/C. melkonianii (CCAC 0220)	culture media	NA	NA	NA	NA
	medium	P		a	0.215396	NA	NA	5.90467	0.0138157	0.848486	NA	NA	NA	NA	NA	0.283139	NA	NA	NA	NA	NA	0.0504108	0.148855	0.260964	NA	NA	NA	0.504329	0.0893623	0.0265916	1.73247	NA	NA	NA	NA	NA	NA	4.62111	24.0858	0.844838	20.5847			C. scutata (NIES-4262)/C. scutata (CCAC 0439)	culture media	NA	NA	NA	NA
	medium	P		b	NA	NA	NA	NA	NA	NA	NA	NA	NA	NA	NA	NA	NA	NA	NA	NA	NA	NA	NA	NA	NA	NA	NA	NA	NA	NA	NA	NA	NA	NA	NA	NA	NA	NA	NA	NA	NA			Axenicity:Strain	culture media	NA	NA	NA	NA
	medium	P		b	0.269961	NA	NA	5.30932	0.0158732	0.898978	NA	NA	NA	NA	NA	0.384483	NA	NA	NA	NA	NA	0.0633972	0.185786	0.303604	NA	NA	NA	0.590228	0.10864	0.0300188	2.02195	NA	NA	NA	NA	NA	NA	4.46533	30.2102	0.980864	27.153			Axenicity	culture media	NA	NA	NA	NA
	medium	P		c	0.271009	NA	NA	5.20721	0.022828	0.727682	NA	NA	NA	NA	NA	0.473347	NA	NA	NA	NA	NA	0.0591275	0.178133	0.308296	NA	NA	NA	0.564103	0.112376	0.0224638	2.11106	NA	NA	NA	NA	NA	NA	5.47203	22.6785	1.31613	20.3508
	medium	P		c	0.17048	NA	NA	5.34216	0.0269353	0.844872	NA	NA	NA	NA	NA	0.491187	NA	NA	NA	NA	NA	0.0679115	0.194674	0.279622	NA	NA	NA	0.580309	0.0983668	0.0263094	2.09268	NA	NA	NA	NA	NA	NA	8.17245	26.0613	1.30237	17.3181
	blank	P	3	a	NA	NA	NA	NA	NA	0.183471	NA	NA	NA	NA	NA	0.221221	NA	NA	NA	NA	NA	NA	NA	NA	NA	NA	NA	NA	NA	NA	NA	NA	NA	NA	NA	NA	NA	20.9737	14.1721	0.524513	30.2302
	blank	P		a	NA	NA	NA	NA	NA	0.179802	NA	NA	NA	NA	NA	0.273728	NA	NA	NA	NA	NA	NA	NA	NA	NA	NA	NA	NA	NA	NA	NA	NA	NA	NA	NA	NA	NA	10.0555	10.9374	0.609461	33.0308
	blank	P		b	NA	NA	NA	NA	NA	0.224482	NA	NA	NA	NA	NA	0.56464	NA	NA	NA	NA	NA	NA	NA	NA	NA	NA	NA	NA	NA	NA	NA	NA	NA	NA	NA	NA	NA	32.8288	15.2345	2.12966	27.2722
	blank	P		b	NA	NA	NA	NA	NA	0.234598	NA	NA	NA	NA	NA	0.439692	NA	NA	NA	NA	NA	NA	NA	NA	NA	NA	NA	NA	NA	NA	NA	NA	NA	NA	NA	NA	NA	31.9754	11.4273	2.16465	24.6631
	blank	P		c	NA	NA	NA	NA	NA	NA	NA	NA	NA	NA	NA	NA	NA	NA	NA	NA	NA	NA	NA	NA	NA	NA	NA	NA	NA	NA	NA	NA	NA	NA	NA	NA	NA	NA	NA	NA	NA
	blank	P		c	NA	NA	NA	NA	NA	0.487569	NA	NA	NA	NA	NA	0.322229	NA	NA	NA	NA	NA	NA	NA	NA	NA	NA	NA	NA	NA	NA	NA	NA	NA	NA	NA	NA	NA	8.14095	6.03886	0.716957	15.6884
Mesostigma viride (NIES-995)	biomass	P	4	a	1.13452	NA	NA	10.7411	0.0382409	0.225768	NA	NA	NA	NA	NA	0.472365	NA	NA	NA	NA	NA	0.340083	0.353262	8.71667	NA	NA	0.230786	0.345299	1.56095	0.156959	0.554572	NA	0.0366601	NA	NA	NA	NA	31.5987	135.886	0.335313	61.5458
	biomass	P		a	0.730295	NA	NA	11.6813	0.0441957	0.254949	NA	NA	NA	NA	NA	0.416954	NA	NA	NA	NA	NA	0.350047	0.348776	9.00302	NA	NA	0.270098	0.312131	1.65673	0.14424	0.496736	NA	0.0705612	NA	NA	NA	NA	30.6312	112.055	0.332002	53.0822
	biomass	P		b	1.19637	NA	NA	22.1725	0.0444007	0.440109	NA	NA	NA	NA	NA	0.685828	NA	NA	NA	NA	NA	0.456256	0.428614	12.5598	NA	NA	0.423829	0.448908	1.835	0.213031	0.687187	NA	0.0668265	NA	NA	NA	NA	169.44	220.163	0.824401	86.3276
	biomass	P		b	0.955343	NA	NA	23.4813	0.0506988	0.480817	NA	NA	NA	NA	NA	0.729523	NA	NA	NA	NA	NA	0.449827	0.414795	12.359	NA	NA	0.310445	0.346956	2.18806	0.196547	0.659376	NA	0.193567	NA	NA	NA	NA	192.766	188.198	0.816165	84.1565
	biomass	P		c	0.908912	NA	NA	12.96	0.0463004	0.294139	NA	NA	NA	NA	NA	0.370237	NA	NA	NA	NA	NA	0.39646	0.385975	13.0753	NA	NA	0.261241	0.338546	2.10307	0.140828	0.57264	NA	0.0204856	NA	NA	NA	NA	17.0501	131.311	0.757957	46.2047
	biomass	P		c	0.905881	NA	NA	15.0164	0.0449114	0.286869	NA	NA	NA	NA	NA	0.385555	NA	NA	NA	NA	NA	0.376098	0.361957	13.418	NA	NA	0.232803	0.289248	1.33738	0.135872	0.576484	NA	0.077581	NA	NA	NA	NA	69.8714	136.593	0.775212	44.048
	biomass	P		d	0.991776	NA	NA	17.1032	0.0384632	0.360093	NA	NA	NA	NA	NA	0.500881	NA	NA	NA	NA	NA	0.431549	0.386851	12.5952	NA	NA	0.235035	0.31631	1.63459	0.18071	0.636408	NA	0.146203	NA	NA	NA	NA	17.2772	220.16	1.10572	112.255
	biomass	P		d	1.28081	NA	NA	14.2317	0.0380882	0.316355	NA	NA	NA	NA	NA	0.508936	NA	NA	NA	NA	NA	0.473489	0.395989	12.4396	NA	NA	0.219387	0.276431	1.75773	0.171501	0.522301	NA	0.130864	NA	NA	NA	NA	15.8461	226.179	1.04449	126.705
	medium	P	4	a	NA	NA	NA	NA	NA	NA	NA	NA	NA	NA	NA	NA	NA	NA	NA	NA	NA	0.126901	0.125905	NA	NA	NA	0.0992257	0.122679	NA	0.0384476	0.0397673	NA	NA	NA	NA	NA	NA	47.8074	NA	NA	26.7255
	medium	P		a	NA	NA	NA	NA	NA	0.0577961	NA	NA	NA	NA	NA	NA	NA	NA	NA	NA	NA	0.132888	0.121571	NA	NA	NA	0.110412	0.11703	NA	0.0417602	0.0304332	NA	NA	NA	NA	NA	NA	NA	NA	NA	31.8049
	medium	P		b	NA	NA	NA	NA	NA	0.0648257	NA	NA	NA	NA	NA	NA	NA	NA	NA	NA	NA	0.12871	0.123726	NA	NA	NA	0.155564	0.129747	NA	0.0546954	0.065673	NA	NA	NA	NA	NA	NA	NA	NA	NA	23.8939
	medium	P		b	NA	NA	NA	NA	NA	0.0557582	NA	NA	NA	NA	NA	NA	NA	NA	NA	NA	NA	0.124337	0.125756	NA	NA	NA	0.0895116	0.149122	NA	0.0462262	0.0357982	NA	NA	NA	NA	NA	NA	NA	NA	NA	24.8042
	medium	P		c	NA	NA	NA	NA	NA	0.0773908	NA	NA	NA	NA	NA	NA	NA	NA	NA	NA	NA	0.122166	0.129408	NA	NA	NA	0.0788383	0.130811	NA	0.03749	0.0213878	NA	NA	NA	NA	NA	NA	17.2929	NA	NA	26.5737
	medium	P		c	NA	NA	NA	NA	NA	0.050034	NA	NA	NA	NA	NA	NA	NA	NA	NA	NA	NA	0.134299	0.131919	NA	NA	NA	0.0890447	0.114484	NA	0.0399414	0.0173984	NA	NA	NA	NA	NA	NA	NA	NA	NA	32.0025
	medium	P		d	NA	NA	NA	NA	NA	0.070185	NA	NA	NA	NA	NA	NA	NA	NA	NA	NA	NA	0.125173	0.119035	NA	NA	NA	0.0914732	0.118734	NA	0.0348545	0.0519143	NA	NA	NA	NA	NA	NA	NA	NA	NA	25.2855
	medium	P		d	NA	NA	NA	NA	NA	0.0682523	NA	NA	NA	NA	NA	NA	NA	NA	NA	NA	NA	0.123085	0.129612	NA	NA	NA	0.0796717	0.118192	NA	0.0486178	0.0536134	NA	NA	NA	NA	NA	NA	128.318	NA	NA	21.5386
	blank	P	2	a	NA	NA	NA	NA	NA	0.0341752	NA	NA	NA	NA	NA	NA	NA	NA	NA	NA	NA	NA	NA	NA	NA	NA	NA	NA	NA	0.0220792	NA	NA	NA	NA	NA	NA	NA	NA	NA	NA	29.44
	blank	P		a	NA	NA	NA	NA	NA	0.0344993	NA	NA	NA	NA	NA	NA	NA	NA	NA	NA	NA	NA	NA	NA	NA	NA	NA	NA	NA	0.0822932	NA	NA	NA	NA	NA	NA	NA	9.12049	NA	NA	35.8235
	blank	P		b	NA	NA	NA	NA	NA	0.0476763	NA	NA	NA	NA	NA	NA	NA	NA	NA	NA	NA	NA	NA	NA	NA	NA	NA	NA	NA	0.0670645	NA	NA	NA	NA	NA	NA	NA	7.04257	NA	NA	25.6148
	blank	P		b	NA	NA	NA	NA	NA	0.0301698	NA	NA	NA	NA	NA	NA	NA	NA	NA	NA	NA	NA	NA	NA	NA	NA	NA	NA	NA	0.0703077	NA	NA	NA	NA	NA	NA	NA	11.6255	NA	NA	23.5197
Chlorokybus cerffii (SAG 34.98)	biomass	P	4	a	NA	NA	NA	10.5527	0.399396	2.40844	NA	NA	NA	NA	NA	0.866634	NA	NA	NA	NA	NA	0.0768839	0.137317	1.35525	NA	NA	0.195867	0.310987	0.963686	0.979312	0.192797	0.189579	NA	NA	NA	NA	NA	35.5479	65.0945	31.3514	137.791
	biomass	P		a	NA	NA	NA	14.0826	0.396129	2.39686	NA	NA	NA	NA	NA	0.867682	NA	NA	NA	NA	NA	0.0691292	0.13632	1.3811	NA	NA	0.160232	0.295093	1.21931	0.98832	0.206997	0.170018	NA	NA	NA	NA	NA	66.2981	94.4636	31.6276	174.972
	biomass	P		b	NA	NA	NA	12.3377	0.228931	2.02176	NA	NA	NA	NA	NA	0.63892	NA	NA	NA	NA	NA	0.0509302	0.0677807	0.695711	NA	NA	0.165664	0.134135	0.826337	0.854841	0.150967	0.152122	NA	NA	NA	NA	NA	25.8601	72.4213	28.9477	109.604
	biomass	P		b	NA	NA	NA	12.097	0.231046	2.06771	NA	NA	NA	NA	NA	0.623998	NA	NA	NA	NA	NA	0.0505918	0.0637504	0.732241	NA	NA	0.202172	0.137962	0.681175	0.893032	0.121067	0.16873	NA	NA	NA	NA	NA	1.4197	68.9712	29.8209	91.6836
	biomass	P		c	NA	NA	NA	11.5568	0.218776	2.32299	NA	NA	NA	NA	NA	0.746184	NA	NA	NA	NA	NA	0.0602179	0.100452	1.3327	NA	NA	0.176997	0.234398	0.732542	0.763064	0.231757	0.0969323	NA	NA	NA	NA	NA	32.1287	61.4615	31.0081	102.436
	biomass	P		c	NA	NA	NA	12.5404	0.218714	2.26714	NA	NA	NA	NA	NA	0.667864	NA	NA	NA	NA	NA	0.0634678	0.0948852	1.41704	NA	NA	0.14033	0.23005	0.675842	0.842339	0.179929	0.0810801	NA	NA	NA	NA	NA	38.7642	86.2474	30.2994	135.523
	biomass	P		d	NA	NA	NA	9.65024	0.254873	2.12322	NA	NA	NA	NA	NA	0.711068	NA	NA	NA	NA	NA	0.0911332	0.0932029	0.997656	NA	NA	0.266308	0.134883	0.762552	0.940202	0.146315	0.170168	NA	NA	NA	NA	NA	34.6106	62.6891	27.947	111.553
	biomass	P		d	NA	NA	NA	13.0034	0.242093	2.13813	NA	NA	NA	NA	NA	0.683748	NA	NA	NA	NA	NA	0.0755082	0.0952737	0.977402	NA	NA	0.208037	0.133873	0.74466	0.956911	0.13874	0.209653	NA	NA	NA	NA	NA	1.4161	62.9178	27.4017	95.9652
	medium	P	4	a	NA	NA	NA	15.4596	0.132452	3.71044	NA	NA	NA	NA	NA	0.304375	NA	NA	NA	NA	NA	NA	NA	NA	NA	NA	0.0764332	NA	NA	0.616303	0.0351594	0.0397848	NA	NA	NA	NA	NA	19.9035	66.4586	29.4184	89.8168
	medium	P		a	NA	NA	NA	19.8042	0.126688	3.56733	NA	NA	NA	NA	NA	0.344685	NA	NA	NA	NA	NA	NA	NA	NA	NA	NA	0.0875093	NA	NA	0.645164	0.0408413	0.0606458	NA	NA	NA	NA	NA	26.0188	54.4571	29.816	81.8035
	medium	P		b	NA	NA	NA	16.2449	0.132404	3.53695	NA	NA	NA	NA	NA	0.311241	NA	NA	NA	NA	NA	NA	NA	NA	NA	NA	0.0557478	NA	NA	0.751354	0.0193031	0.0574201	NA	NA	NA	NA	NA	0.567702	94.4946	30.491	107.541
	medium	P		b	NA	NA	NA	19.3091	0.140765	3.49783	NA	NA	NA	NA	NA	0.298271	NA	NA	NA	NA	NA	NA	NA	NA	NA	NA	0.108733	NA	NA	0.702892	0.0113378	0.0444868	NA	NA	NA	NA	NA	16.2732	93.7917	30.6786	97.3286
	medium	P		c	NA	NA	NA	18.7306	0.123292	4.33901	NA	NA	NA	NA	NA	0.237381	NA	NA	NA	NA	NA	NA	NA	NA	NA	NA	0.0837612	NA	NA	0.627345	0.0185975	0.039268	NA	NA	NA	NA	NA	28.3096	68.4759	28.1565	72.4872
	medium	P		c	NA	NA	NA	17.7012	0.121098	4.37271	NA	NA	NA	NA	NA	0.168074	NA	NA	NA	NA	NA	NA	NA	NA	NA	NA	0.101978	NA	NA	0.647946	0.00931369	0.0531936	NA	NA	NA	NA	NA	29.0689	62.5813	29.0637	78.4762
	medium	P		d	NA	NA	NA	17.0253	0.135615	3.47598	NA	NA	NA	NA	NA	0.281478	NA	NA	NA	NA	NA	NA	NA	NA	NA	NA	0.0882227	NA	NA	0.706611	0.0249972	0.0344409	NA	NA	NA	NA	NA	30.6456	83.8132	32.1921	77.3299
	medium	P		d	NA	NA	NA	17.657	0.132365	3.45358	NA	NA	NA	NA	NA	0.245841	NA	NA	NA	NA	NA	NA	NA	NA	NA	NA	0.0459483	NA	NA	0.647848	0.00789853	0.0542103	NA	NA	NA	NA	NA	35.5972	95.7232	31.8567	86.8181
	blank	P	2	a	NA	NA	NA	NA	0.120677	4.11952	NA	NA	NA	NA	NA	0.843022	NA	NA	NA	NA	NA	NA	NA	NA	NA	NA	0.0889293	0.0221484	NA	0.0331826	NA	NA	NA	NA	NA	NA	NA	34.7965	160.998	38.8244	56.4548
	blank	P		a	NA	NA	NA	NA	0.119042	4.24616	NA	NA	NA	NA	NA	0.890241	NA	NA	NA	NA	NA	NA	NA	NA	NA	NA	0.102109	0.0273713	NA	0.0330973	NA	NA	NA	NA	NA	NA	NA	44.0737	155.49	38.7403	56.6368
	blank	P		b	NA	NA	NA	NA	0.0877776	3.06397	NA	NA	NA	NA	NA	1.70004	NA	NA	NA	NA	NA	NA	NA	NA	NA	NA	0.0376137	0.0154565	NA	0.0271293	NA	NA	NA	NA	NA	NA	NA	22.273	161.019	33.7101	66.6368
	blank	P		b	NA	NA	NA	NA	0.0898265	3.05631	NA	NA	NA	NA	NA	1.64585	NA	NA	NA	NA	NA	NA	NA	NA	NA	NA	0.10061	0.0109549	NA	0.0352575	NA	NA	NA	NA	NA	NA	NA	21.4917	194.84	32.9347	76.2062
Chlorokybus melkonianii (CCAC 0220)	biomass	P	3	a	NA	NA	NA	1.41352	0.076951	0.575728	NA	NA	NA	NA	NA	6.05501	NA	NA	NA	NA	NA	0.0382937	0.0915178	NA	NA	NA	0.69055	0.23868	0.149349	0.0459906	0.795818	NA	0.985176	NA	NA	NA	NA	9.99329	220.131	26.8798	121.348
	biomass	P		a	NA	NA	NA	2.44578	0.0851852	0.587153	NA	NA	NA	NA	NA	6.07938	NA	NA	NA	NA	NA	0.0452618	0.0913517	NA	NA	NA	0.716166	0.222415	0.146156	0.052429	0.766031	NA	0.663359	NA	NA	NA	NA	7.93888	205.76	28.5123	104.299
	biomass	P		b	NA	NA	NA	NA	NA	NA	NA	NA	NA	NA	NA	NA	NA	NA	NA	NA	NA	NA	NA	NA	NA	NA	NA	NA	NA	NA	NA	NA	NA	NA	NA	NA	NA	NA	NA	NA	NA
	biomass	P		b	NA	NA	NA	5.0513	0.108895	0.74591	NA	NA	NA	NA	NA	6.71206	NA	NA	NA	NA	NA	0.0606385	0.0967041	NA	NA	NA	0.793737	0.281056	0.214455	0.0550752	0.878782	NA	0.932104	NA	NA	NA	NA	12.7534	212.983	28.691	175.448
	biomass	P		c	NA	NA	NA	1.71944	0.0857372	0.708534	NA	NA	NA	NA	NA	7.54857	NA	NA	NA	NA	NA	0.0534747	0.0624145	1.09279	NA	NA	0.34226	0.170762	0.224873	0.043613	0.615343	NA	0.816992	NA	NA	NA	NA	12.0724	199.8	31.2919	170.906
	biomass	P		c	NA	NA	NA	3.72655	0.0759394	0.691858	NA	NA	NA	NA	NA	7.93407	NA	NA	NA	NA	NA	0.0350086	0.0646918	1.19371	NA	NA	0.256307	0.206353	0.319208	0.0406871	0.59768	NA	1.01237	NA	NA	NA	NA	10.0988	215.593	29.7299	164.309
	medium	P	3	a	NA	NA	NA	NA	NA	NA	NA	NA	NA	NA	NA	NA	NA	NA	NA	NA	NA	NA	NA	NA	NA	NA	NA	NA	NA	NA	NA	NA	NA	NA	NA	NA	NA	NA	NA	NA	NA
	medium	P		a	NA	NA	NA	NA	NA	0.592825	NA	NA	NA	NA	NA	2.01229	NA	NA	NA	NA	NA	0.0307403	0.0824972	0.0189449	NA	NA	0.329988	0.14168	NA	0.0375819	0.612	NA	NA	NA	NA	NA	NA	9.81569	280.557	21.2928	120.88
	medium	P		b	NA	NA	NA	NA	NA	NA	NA	NA	NA	NA	NA	NA	NA	NA	NA	NA	NA	NA	NA	NA	NA	NA	NA	NA	NA	NA	NA	NA	NA	NA	NA	NA	NA	NA	NA	NA	NA
	medium	P		b	NA	NA	NA	NA	NA	0.636434	NA	NA	NA	NA	NA	3.31762	NA	NA	NA	NA	NA	0.044184	0.0662096	0.0844781	NA	NA	0.221311	0.131264	NA	0.0343804	0.584908	NA	0.496146	NA	NA	NA	NA	9.76098	238.552	26.6534	107.92
	medium	P		c	NA	NA	NA	NA	NA	0.70666	NA	NA	NA	NA	NA	2.30633	NA	NA	NA	NA	NA	0.0404276	0.0572728	NA	NA	NA	0.184429	0.0948323	NA	0.0283354	0.295921	NA	0.210687	NA	NA	NA	NA	8.37503	196.055	24.5786	73.2624
	medium	P		c	NA	NA	NA	NA	NA	0.689672	NA	NA	NA	NA	NA	2.43002	NA	NA	NA	NA	NA	0.0394527	0.0554479	NA	NA	NA	0.197099	0.119298	NA	0.0304921	0.260487	NA	0.110325	NA	NA	NA	NA	7.29729	173.579	24.6284	56.2593
	blank	P	2	a	NA	NA	NA	NA	NA	2.88768	NA	NA	NA	NA	NA	2.49243	NA	NA	NA	NA	NA	NA	NA	NA	NA	NA	0.201057	NA	NA	NA	NA	NA	NA	NA	NA	NA	NA	14.07	137.632	24.3398	57.9277
	blank	P		a	NA	NA	NA	NA	NA	3.01291	NA	NA	NA	NA	NA	2.2324	NA	NA	NA	NA	NA	NA	NA	NA	NA	NA	0.14736	NA	NA	NA	NA	NA	NA	NA	NA	NA	NA	8.50448	184.759	23.0524	77.2719
	blank	P		b	NA	NA	NA	NA	NA	2.93094	NA	NA	NA	NA	NA	3.11441	NA	NA	NA	NA	NA	NA	NA	NA	NA	NA	NA	NA	NA	NA	NA	NA	NA	NA	NA	NA	NA	8.28574	151.361	28.1958	40.8771
	blank	P		b	NA	NA	NA	NA	NA	3.24938	NA	NA	NA	NA	NA	3.28223	NA	NA	NA	NA	NA	NA	NA	NA	NA	NA	NA	NA	NA	NA	NA	NA	NA	NA	NA	NA	NA	5.71325	139.865	29.5826	42.2846
Coleochaete scutata (CCAC 0493)	biomass	P	3	a	NA	NA	NA	8.39478	0.314442	1.6853	NA	NA	NA	NA	NA	16.9749	NA	NA	NA	NA	NA	0.0829576	0.0437422	6.52143	NA	NA	1.20246	0.443122	1.85045	0.0532965	0.333617	NA	NA	9.58162	NA	93.8397	8915.26	6.72949	NA	NA	159.578
	biomass	P		a	NA	NA	NA	8.93236	0.210485	1.73697	NA	NA	NA	NA	NA	17.7457	NA	NA	NA	NA	NA	0.0756722	0.0442404	6.06744	NA	NA	1.34949	0.447054	2.08786	0.0398633	0.327774	NA	NA	17.1719	NA	99.4656	10010	7.75952	NA	NA	199.415
	biomass	P		b	NA	NA	NA	16.5285	0.357976	2.43581	NA	NA	NA	NA	NA	60.5437	NA	NA	NA	NA	NA	0.146696	0.0664901	6.53772	NA	NA	2.13781	0.653829	2.21265	0.0296673	1.95957	NA	NA	13.7352	NA	46.4524	4466.95	5.22055	NA	NA	87.687
	biomass	P		b	NA	NA	NA	16.3715	0.340147	2.33635	NA	NA	NA	NA	NA	53.0656	NA	NA	NA	NA	NA	0.172231	0.0672878	6.55077	NA	NA	1.91637	0.605657	2.44874	0.0354601	1.64887	NA	NA	17.3222	NA	71.6261	7083.51	4.04644	NA	NA	113.285
	biomass	P		c	NA	NA	NA	13.1068	0.254569	1.26643	NA	NA	NA	NA	NA	27.3719	NA	NA	NA	NA	NA	0.137252	0.0524725	6.48193	NA	NA	0.677284	0.234608	2.09648	0.034577	0.886196	NA	NA	21.1593	NA	24.6754	3267.55	5.73081	NA	NA	133.024
	biomass	P		c	NA	NA	NA	15.0742	0.302049	1.17259	NA	NA	NA	NA	NA	25.4552	NA	NA	NA	NA	NA	0.120266	0.0437518	6.43011	NA	NA	0.65774	0.206974	2.45482	0.018078	1.11373	NA	NA	NA	NA	20.4752	3677.78	6.42064	NA	NA	120.189
	medium	P	3	a	NA	NA	NA	6.9177	0.0167957	0.375697	NA	NA	NA	NA	NA	1.79072	NA	NA	NA	NA	NA	0.0931229	0.0287897	NA	NA	NA	0.359707	0.154421	NA	0.0355738	0.312592	NA	NA	2.6426	NA	NA	NA	6.12249	9.32491	0.827055	17.3986
	medium	P		a	NA	NA	NA	4.58229	0.0172318	0.373189	NA	NA	NA	NA	NA	1.78687	NA	NA	NA	NA	NA	0.0878867	0.0286412	NA	NA	NA	0.387929	0.135594	NA	0.0400291	0.348712	NA	NA	2.36538	NA	NA	NA	8.23304	7.18305	0.826726	17.3431
	medium	P		b	NA	NA	NA	NA	NA	NA	NA	NA	NA	NA	NA	NA	NA	NA	NA	NA	NA	NA	NA	NA	NA	NA	NA	NA	NA	NA	NA	NA	NA	NA	NA	NA	NA	NA	NA	NA	NA
	medium	P		b	NA	NA	NA	6.55626	0.0203792	0.676262	NA	NA	NA	NA	NA	1.91093	NA	NA	NA	NA	NA	0.153457	0.0498159	NA	NA	NA	0.542018	0.221939	NA	0.0544445	0.428201	NA	NA	1.36462	NA	NA	NA	4.6478	11.6503	0.613277	22.4275
	medium	P		c	NA	NA	NA	4.93437	0.017209	0.386831	NA	NA	NA	NA	NA	1.46789	NA	NA	NA	NA	NA	0.0804444	0.0223146	NA	NA	NA	0.161818	0.0842999	NA	0.0397523	0.229844	NA	NA	1.63916	NA	NA	NA	15.4774	8.46378	1.05211	32.7536
	medium	P		c	NA	NA	NA	4.94252	0.0245042	0.385643	NA	NA	NA	NA	NA	1.58566	NA	NA	NA	NA	NA	0.0884093	0.0228705	NA	NA	NA	0.173332	0.0780274	NA	0.0485098	0.212915	NA	NA	1.63319	NA	NA	NA	8.06327	9.63163	1.06975	28.2443
	blank	P	3	a	NA	NA	NA	NA	NA	0.0625832	NA	NA	NA	NA	NA	NA	NA	NA	NA	NA	NA	NA	NA	NA	NA	NA	NA	NA	NA	NA	NA	NA	NA	NA	NA	NA	NA	22.4472	NA	NA	11.1114
	blank	P		a	NA	NA	NA	NA	NA	0.0601889	NA	NA	NA	NA	NA	NA	NA	NA	NA	NA	NA	NA	NA	NA	NA	NA	NA	NA	NA	NA	NA	NA	NA	NA	NA	NA	NA	19.0864	NA	NA	8.90043
	blank	P		b	NA	NA	NA	NA	NA	0.0576091	NA	NA	NA	NA	NA	NA	NA	NA	NA	NA	NA	NA	NA	NA	NA	NA	NA	NA	NA	NA	NA	NA	NA	NA	NA	NA	NA	NA	NA	NA	10.6753
	blank	P		b	NA	NA	NA	NA	NA	0.0502419	NA	NA	NA	NA	NA	NA	NA	NA	NA	NA	NA	NA	NA	NA	NA	NA	NA	NA	NA	NA	NA	NA	NA	NA	NA	NA	NA	5.14928	NA	NA	12.3733
	blank	P		c	NA	NA	NA	NA	NA	2.79753	NA	NA	NA	NA	NA	NA	NA	NA	NA	NA	NA	NA	NA	NA	NA	NA	NA	NA	NA	NA	NA	NA	NA	NA	NA	NA	NA	NA	NA	NA	11.3355
	blank	P		c	NA	NA	NA	NA	NA	2.83401	NA	NA	NA	NA	NA	NA	NA	NA	NA	NA	NA	NA	NA	NA	NA	NA	NA	NA	NA	NA	NA	NA	NA	NA	NA	NA	NA	NA	NA	NA	9.9485
Coleochaete scutata (NIES-4262)	biomass	P	3	a	NA	NA	NA	33.8236	0.148698	2.31214	NA	NA	NA	NA	NA	4.99377	NA	NA	NA	NA	NA	NA	0.237516	3.09398	NA	NA	0.0889848	0.693149	NA	NA	0.178861	NA	NA	16.0115	NA	203.577	22249.3	8.88211	NA	NA	10.1468
	biomass	P		a	NA	NA	NA	35.1582	0.155146	2.41218	NA	NA	NA	NA	NA	4.40261	NA	NA	NA	NA	NA	NA	0.197913	3.30984	NA	NA	0.0529628	0.595997	NA	NA	0.221236	NA	NA	14.0265	NA	132.186	22414.9	8.82901	NA	NA	12.0783
	biomass	P		b	NA	NA	NA	22.4057	0.151388	2.22188	NA	NA	NA	NA	NA	3.90837	NA	NA	NA	NA	NA	NA	0.247928	3.19008	NA	NA	0.143182	0.671288	NA	NA	0.237408	NA	NA	15.8082	NA	228.403	50700.4	6.79543	NA	NA	13.163
	biomass	P		b	NA	NA	NA	25.2786	0.1133	2.08252	NA	NA	NA	NA	NA	3.53828	NA	NA	NA	NA	NA	NA	0.257784	3.28192	NA	NA	0.104456	0.627055	NA	NA	0.162223	NA	NA	15.9534	NA	320.025	55700.8	7.84279	NA	NA	11.8713
	biomass	P		c	NA	NA	NA	24.7082	0.157172	2.57133	NA	NA	NA	NA	NA	5.87421	NA	NA	NA	NA	NA	NA	0.202223	2.81404	NA	NA	0.0310382	0.555193	NA	NA	0.158226	NA	NA	21.1868	NA	269.175	43172.6	8.54375	NA	NA	23.7422
	biomass	P		c	NA	NA	NA	20.4187	0.16318	2.48349	NA	NA	NA	NA	NA	5.81444	NA	NA	NA	NA	NA	NA	0.243501	2.29578	NA	NA	0.15488	0.57339	NA	NA	0.236122	NA	NA	8.18324	NA	186.171	42476.5	10.3335	NA	NA	22.5599
	medium	P	3	a	NA	NA	NA	NA	NA	0.108467	NA	NA	NA	NA	NA	NA	NA	NA	NA	NA	NA	NA	NA	NA	NA	NA	0.0253688	0.0057893	NA	NA	NA	NA	NA	10.3375	NA	NA	NA	5.28131	NA	NA	13.3692
	medium	P		a	NA	NA	NA	NA	NA	0.122495	NA	NA	NA	NA	NA	NA	NA	NA	NA	NA	NA	NA	NA	NA	NA	NA	0.00971683	0.00732461	NA	NA	NA	NA	NA	4.3163	NA	NA	NA	5.86585	NA	NA	12.93
	medium	P		b	NA	NA	NA	NA	NA	0.0939664	NA	NA	NA	NA	NA	NA	NA	NA	NA	NA	NA	NA	NA	NA	NA	NA	0.0120609	0.00405909	NA	NA	NA	NA	NA	4.55745	NA	NA	NA	4.84073	NA	NA	8.81391
	medium	P		b	NA	NA	NA	NA	NA	0.0970485	NA	NA	NA	NA	NA	NA	NA	NA	NA	NA	NA	NA	NA	NA	NA	NA	0.0184465	0.00492669	NA	NA	NA	NA	NA	4.7344	NA	NA	NA	5.31496	NA	NA	6.68336
	medium	P		c	NA	NA	NA	NA	NA	0.0754857	NA	NA	NA	NA	NA	NA	NA	NA	NA	NA	NA	NA	NA	NA	NA	NA	0.0112648	0.00416318	NA	NA	NA	NA	NA	3.92593	NA	NA	NA	2.54013	NA	NA	8.15229
	medium	P		c	NA	NA	NA	NA	NA	0.0844142	NA	NA	NA	NA	NA	NA	NA	NA	NA	NA	NA	NA	NA	NA	NA	NA	0.0194531	0.0041786	NA	NA	NA	NA	NA	4.27831	NA	NA	NA	2.13135	NA	NA	8.29545
	blank	P	2	a	NA	NA	NA	NA	NA	0.00999496	NA	NA	NA	NA	NA	NA	NA	NA	NA	NA	NA	NA	NA	NA	NA	NA	0.0059976	NA	NA	NA	NA	NA	NA	NA	NA	NA	NA	2.33966	NA	NA	7.26514
	blank	P		a	NA	NA	NA	NA	NA	0.00993682	NA	NA	NA	NA	NA	NA	NA	NA	NA	NA	NA	NA	NA	NA	NA	NA	0.0180352	NA	NA	NA	NA	NA	NA	NA	NA	NA	NA	2.77263	NA	NA	8.4168
	blank	P		b	NA	NA	NA	NA	NA	0.0163004	NA	NA	NA	NA	NA	NA	NA	NA	NA	NA	NA	NA	NA	NA	NA	NA	0.00867547	NA	NA	NA	NA	NA	NA	NA	NA	NA	NA	2.82831	NA	NA	10.26
	blank	P		b	NA	NA	NA	NA	NA	0.016848	NA	NA	NA	NA	NA	NA	NA	NA	NA	NA	NA	NA	NA	NA	NA	NA	0.0142043	NA	NA	NA	NA	NA	NA	NA	NA	NA	NA	2.86807	NA	NA	9.46568
Supplementary Figure 6c,e:
P-values for the differences in levels of detected compounds between axenic and non-axenic strains (Corresponds to Supplementary Figure 6c [biomass] and 6e [culture media])
Log-transformed data were analyzed by linear mixed-effects model (two-sided hypothesis) and group differences were determined by multiple comparison (Tukey method, independently for each metabolite without additional adjustment).
strains (axenic/non-axenic)	sample	ABA	PA	DPA	IAA	IAM	oxIAA	IAA.Glu	IAA.Asp	oxIAA.Asp	IAA.GE	oxIAA.GE	I3A	tZ	tZR	tZRMP	tZOG	tZROG	cZ	cZR	cZRMP	cZOG	cZROG	iP	iPR	iPRMP	MeS.Z	MeS.ZR	MeS.iP	MeS.iPR	JA	JA.Ile	OPDA	dnOPDA	SA	PAA	PAAM	BA
M. viride (CCAC 1140)/M. viride (NIES-995)	biomass	NA	NA	NA	0.000456169	2.71926e-05	0.000239216	NA	NA	NA	NA	NA	4.9455e-05	NA	NA	NA	NA	NA	0.00410425	0.0924102	0.000687656	NA	NA	0.915682	3.32589e-06	6.4792e-09	0.405126	1.92578e-06	NA	0.0010222	NA	NA	NA	NA	0.284238	0.207832	7.46712e-05	0.00406208
C. cerffii (SAG 34.80)/C. melkonianii (CCAC 0220)	biomass	NA	NA	NA	4.84209e-06	0.000948939	0.704876	NA	NA	NA	NA	NA	3.57025e-05	NA	NA	NA	NA	NA	0.00342094	0.358214	0.318613	NA	NA	0.00284571	0.206519	9.01127e-09	1.37677e-13	0.012182	NA	NA	NA	NA	NA	NA	0.16368	2.2746e-07	0.0244077	0.174922
C. scutata (NIES-4262)/C. scutata (CCAC 0439)	biomass	NA	NA	NA	0.892753	0.00112757	0.0295856	NA	NA	NA	NA	NA	3.888e-07	NA	NA	NA	NA	NA	NA	0.000131866	3.58332e-05	NA	NA	1.11278e-08	0.0175061	NA	NA	7.27862e-07	NA	NA	0.11998	NA	0.0254878	0.00353057	0.47228	NA	NA	2.00817e-07
Axenicity:Strain	biomass	NA	NA	NA	0.67151	0.0592774	0.000271248	NA	NA	NA	NA	NA	3.64403e-12	NA	NA	NA	NA	NA	1.27988e-05	0.0645765	3.32575e-05	NA	NA	0.000244496	4.11061e-06	0.79741	0.000306214	1.28079e-10	NA	8.1836e-06	0.0546805	NA	0.00229707	0.0001257	0.0343675	0.000348578	5.51826e-06	1.90931e-05
Axenicity	biomass	NA	NA	NA	1.13932e-08	1.56643e-07	0.00453202	NA	NA	NA	NA	NA	0.00406422	NA	NA	NA	NA	NA	0.817456	2.28882e-05	0.000361087	NA	NA	1.3639e-09	0.00157931	1.31341e-12	8.64558e-12	0.000549492	NA	NA	NA	NA	NA	NA	0.780814	1.41189e-05	0.0482224	3.49658e-06
M. viride (CCAC 1140)/M. viride (NIES-995)	culture media	NA	NA	NA	NA	NA	1.93928e-09	NA	NA	NA	NA	NA	NA	NA	NA	NA	NA	NA	0.364893	0.00168532	NA	NA	NA	NA	1.27025e-07	NA	0.627347	6.27627e-11	NA	NA	NA	NA	NA	NA	0.000164598	NA	NA	0.0871644
C. cerffii (SAG 34.80)/C. melkonianii (CCAC 0220)	culture media	NA	NA	NA	NA	NA	0.020893	NA	NA	NA	NA	NA	5.97262e-06	NA	NA	NA	NA	NA	NA	NA	NA	NA	NA	0.0397841	NA	NA	7.58006e-15	3.78238e-06	NA	NA	NA	NA	NA	NA	0.135383	0.0993024	0.199474	0.452081
C. scutata (NIES-4262)/C. scutata (CCAC 0439)	culture media	NA	NA	NA	NA	NA	4.24588e-05	NA	NA	NA	NA	NA	NA	NA	NA	NA	NA	NA	NA	NA	NA	NA	NA	1.44629e-08	3.31273e-08	NA	NA	1.04667e-06	NA	NA	0.00399853	NA	NA	NA	0.0045078	NA	NA	7.26856e-06
Axenicity:Strain	culture media	NA	NA	NA	NA	NA	0.000632619	NA	NA	NA	NA	NA	1.92515e-07	NA	NA	NA	NA	NA	0.00028952	1.47316e-07	NA	NA	NA	0.000503102	3.18709e-10	NA	0.00120668	1.25685e-10	NA	NA	6.83022e-05	NA	NA	NA	0.407698	0.0701505	0.161124	0.00209886
Axenicity	culture media	NA	NA	NA	NA	NA	7.03246e-11	NA	NA	NA	NA	NA	NA	NA	NA	NA	NA	NA	1.29597e-05	0.0951529	NA	NA	NA	3.94205e-11	6.32506e-07	NA	1.5803e-13	1.86373e-06	NA	NA	NA	NA	NA	NA	4.01737e-06	NA	NA	8.55752e-06
[truncated: 33 more columns]
